# Supplementary material for: Crystal structure and Hirshfeld surface of a penta­amine­copper(II) complex with urea and chloride
Source: Acta Crystallogr E Crystallogr Commun. 2024 May 14;80(Pt 6):596–600. doi: 10.1107/S2056989024004298 (PMC11151326; doi:10.1107/S2056989024004298)
Supplement: Supplementary file 1 [file e-80-00596-sup1.cif]

##############################################################################
#                                                                            #
# This CIF contains the data in a paper accepted for publication in          #
# Acta Crystallographica Section E. It conforms to the requirements of       #
# Notes for Authors for Acta Crystallographica Section E, and has been       #
# peer reviewed under the auspices of the IUCr Commission on Journals.       #
#                                                                            #
# Full details of the Crystallographic Information File format               #
# are given in the paper "The Crystallographic Information File (CIF):       #
# a New Standard Archive File for Crystallography" by S. R. Hall, F. H.      #
# Allen and I. D. Brown [Acta Cryst. (1991), A47, 655-685].                  #
#                                                                            #
# The current version of the core CIF dictionary is obtainable from          #
# ftp://ftp.iucr.org/pub/cif_core.dic.                                       #
#                                                                            #
# Software is freely available for graphical display of the structure(s)     #
# in this CIF. For information consult the CIF software page                 #
# http://www.iucr.org/resources/cif/software.                                #
#                                                                            #
# This file may be used for bona fide research purposes within the           #
# scientific community so long as proper attribution is given to the journal # 
# article from which it was obtained.                                        #
#                                                                            #
##############################################################################
data_I
_audit_creation_method
;
Olex2 1.5
(compiled 2023.08.24 svn.re1ec1418 for OlexSys, GUI svn.r6817)
;
_journal_date_recd_electronic     2024-02-02
_journal_date_accepted     2024-05-08
_journal_name_full     'Acta Crystallographica, Section E'
_journal_year     2024
_journal_volume     80
_journal_issue      1
_journal_page_first     0
_journal_page_last     0
_journal_paper_category     GM
_journal_paper_doi     10.1107/S2056989024004298
_journal_coeditor_code     OO2003
_publ_contact_author_name     'Tony Keene'
_publ_contact_author_address
;
School of Chemistry,
University College Dublin,
Belfield
Dublin 4
D04 V1W8
Ireland
;
_publ_contact_author_email     'tony.keene@ucd.ie'
_publ_contact_author_fax     ?
_publ_contact_author_phone     ?
_publ_section_title
;
Crystal structure and Hirshfeld surface of a pentaaminecopper(II) complex with
urea and chloride
;
loop_
    _publ_author_name
    _publ_author_footnote
    _publ_author_address
    'Breen, Olivia D.' .
;
School of Chemistry,
University College Dublin,
Belfield
Dublin 4
D04 V1W8
Ireland
;
    'Keene, Tony D.' .
;
School of Chemistry,
University College Dublin,
Belfield
Dublin 4
D04 V1W8
Ireland
;
_publ_section_synopsis
;
The title multi-component crystal, [Cu(NH~3~)~5~]Cl~2~\\cdotCO(NH~2~)~2~, was
synthesized from a deep eutectic solvent to yield an unusual
pentaaminecopper(II) complex. Hydrogen bonding takes place between chloride
ions and both the pentaaminecopper ions and urea molecules.
;
_chemical_name_systematic
;
Pentaaminecopper(II) dichloride--urea (1/1)
;
_chemical_name_common     'pentaaminecopper(II) chloride urea'
_chemical_formula_moiety     'H15 Cu N5 2+, 2(Cl -), C1 H4 N2 O1'
_chemical_formula_sum     'C H19 Cl2 Cu N7 O'
_chemical_formula_iupac     '[Cu (N H3)5] Cl2, C1 H4 N2 O1'
_chemical_formula_weight     279.67
_chemical_melting_point     ?
_space_group_crystal_system     monoclinic
_space_group_name_H-M_alt     'P 1 21/n 1'
_space_group_name_Hall     '-P 2yn'
loop_
    _space_group_symop_operation_xyz
    'x, y, z'
    '-x+1/2, y+1/2, -z+1/2'
    '-x, -y, -z'
    'x-1/2, -y-1/2, z-1/2'
_cell_length_a     12.2214(2)
_cell_length_b     7.02300(10)
_cell_length_c     13.0537(3)
_cell_angle_alpha     90
_cell_angle_beta     94.511(2)
_cell_angle_gamma     90
_cell_volume     1116.94(4)
_cell_formula_units_Z     4
_cell_measurement_reflns_used     8370
_cell_measurement_theta_min     4.7490
_cell_measurement_theta_max     66.5890
_cell_measurement_temperature     100
_exptl_crystal_description     block
_exptl_crystal_colour     blue
_exptl_crystal_size_max     0.453
_exptl_crystal_size_mid     0.217
_exptl_crystal_size_min     0.118
_exptl_crystal_density_diffrn     1.663
_exptl_crystal_density_meas     ?
_exptl_crystal_density_method     ?
_exptl_crystal_F_000     580
loop_
    _exptl_crystal_face_index_h
    _exptl_crystal_face_index_k
    _exptl_crystal_face_index_l
    _exptl_crystal_face_perp_dist
    -1 4 1 0.2285
    0 -4 -2 0.1954
    -5 0 -6 0.1032
    5 0 6 0.1169
    -1 4 -1 0.2376
    1 -4 1 0.2227
    6 0 -6 0.0507
    5 0 6 0.1091
    -6 0 6 0.0590
    -6 3 3 0.1420
    -5 -2 6 0.0889
_exptl_absorpt_coefficient_mu     7.007
_exptl_absorpt_correction_type     multi-scan
_exptl_absorpt_process_details
;
(CrysAlisPro; Rigaku OD, 2021)
;
_exptl_absorpt_correction_T_min     0.22922
_exptl_absorpt_correction_T_max     1.00000
_diffrn_ambient_temperature     100
_diffrn_source     'micro-focus sealed X-ray tube'
_diffrn_radiation_type     'Cu K\a'
_diffrn_radiation_wavelength     1.54184
_diffrn_radiation_monochromator     mirror
_diffrn_measurement_device_type     'SuperNova, Dual, Cu at home/near, Atlas'
_diffrn_measurement_device     'four-circle diffractometer'
_diffrn_measurement_method     '\w scans'
_diffrn_detector     'CCD plate'
_diffrn_detector_area_resol_mean     10.3196
_diffrn_reflns_number     12732
_diffrn_reflns_av_R_equivalents     0.0588
_diffrn_reflns_av_unetI/netI     0.0262
_diffrn_reflns_theta_min     4.773
_diffrn_reflns_theta_max     66.567
_diffrn_reflns_theta_full     66.567
_diffrn_measured_fraction_theta_max     1.000
_diffrn_measured_fraction_theta_full     1.000
_diffrn_reflns_limit_h_min     -14
_diffrn_reflns_limit_h_max     14
_diffrn_reflns_limit_k_min     -7
_diffrn_reflns_limit_k_max     8
_diffrn_reflns_limit_l_min     -15
_diffrn_reflns_limit_l_max     15
_diffrn_radiation_probe     x-ray
_refine_special_details     ?
_reflns_number_total     1977
_reflns_number_gt     1835
_reflns_threshold_expression     'I > 2\s(I)'
_refine_ls_structure_factor_coef     Fsqd
_refine_ls_matrix_type     full
_refine_ls_R_factor_all     0.0350
_refine_ls_R_factor_gt     0.0332
_refine_ls_wR_factor_gt     0.0903
_refine_ls_wR_factor_ref     0.0920
_refine_ls_goodness_of_fit_ref     1.078
_refine_ls_restrained_S_all     1.078
_refine_ls_number_reflns     1977
_refine_ls_number_parameters     130
_refine_ls_number_restraints     0
_refine_ls_hydrogen_treatment     mixed
_refine_ls_weighting_scheme     calc
_refine_ls_weighting_details
              'w=1/[\s^2^(Fo^2^)+(0.0515P)^2^+1.0977P] where P=(Fo^2^+2Fc^2^)/3'
_atom_sites_solution_hydrogens     mixed
_atom_sites_solution_primary     ?
_atom_sites_solution_secondary     ?
_refine_ls_shift/su_max     0.001
_refine_ls_shift/su_mean     0.000
_refine_diff_density_max     0.674
_refine_diff_density_min     -0.799
_refine_ls_extinction_method     none
_refine_ls_extinction_coef     .
loop_
    _atom_type_symbol
    _atom_type_description
    _atom_type_scat_dispersion_real
    _atom_type_scat_dispersion_imag
    _atom_type_scat_source
    'C' 'C' 0.0181 0.0091
                         'International Tables Vol C Tables 4.2.6.8 and 6.1.1.4'
    'H' 'H' 0.0000 0.0000
                         'International Tables Vol C Tables 4.2.6.8 and 6.1.1.4'
    'Cl' 'Cl' 0.3639 0.7018
                         'International Tables Vol C Tables 4.2.6.8 and 6.1.1.4'
    'Cu' 'Cu' -1.9646 0.5888
                         'International Tables Vol C Tables 4.2.6.8 and 6.1.1.4'
    'N' 'N' 0.0311 0.0180
                         'International Tables Vol C Tables 4.2.6.8 and 6.1.1.4'
    'O' 'O' 0.0492 0.0322
                         'International Tables Vol C Tables 4.2.6.8 and 6.1.1.4'
_computing_data_collection
;
CrysAlisPro 1.171.41.112a (Rigaku OD, 2021)
;
_computing_cell_refinement
;
CrysAlisPro 1.171.41.112a (Rigaku OD, 2021)
;
_computing_data_reduction
;
CrysAlisPro 1.171.41.112a (Rigaku OD, 2021)
;
_computing_structure_solution
;
<i>SHELXT2018/2</i> (Sheldrick, 2015a)
;
_computing_structure_refinement
;
<i>SHELXL2018/3</i> (Sheldrick, 2015b)
;
_computing_molecular_graphics
;
Olex2 1.5 (Dolomanov <i>et al.</i>,  2009)
;
_computing_publication_material
;
Olex2 1.5 (Dolomanov <i>et al.</i>,  2009)
;
loop_
    _atom_site_type_symbol
    _atom_site_label
    _atom_site_fract_x
    _atom_site_fract_y
    _atom_site_fract_z
    _atom_site_U_iso_or_equiv
    _atom_site_adp_type
    _atom_site_calc_flag
    _atom_site_occupancy
    _atom_site_disorder_assembly
    _atom_site_disorder_group
    Cu Cu1 0.58604(3) 0.73373(4) 0.21577(2) 0.00720(15) Uani d 1 . .
    N N12 0.48687(15) 0.9643(3) 0.19244(13) 0.0121(4) Uani d 1 . .
    H H12A 0.517997 1.048085 0.150183 0.015 Uiso calc 1 . .
    H H12B 0.477733 1.021555 0.253724 0.015 Uiso calc 1 . .
    H H12C 0.420444 0.926610 0.162954 0.015 Uiso calc 1 . .
    N N15 0.46406(15) 0.5045(3) 0.18411(14) 0.0127(4) Uani d 1 . .
    H H15A 0.492053 0.415157 0.142989 0.015 Uiso calc 1 . .
    H H15B 0.401766 0.554421 0.151974 0.015 Uiso calc 1 . .
    H H15C 0.448160 0.449703 0.244330 0.015 Uiso calc 1 . .
    N N11 0.58082(18) 0.7487(3) 0.37130(16) 0.0133(5) Uani d 1 . .
    H H11A 0.543429 0.855049 0.387772 0.016 Uiso calc 1 . .
    H H11B 0.650406 0.754010 0.401582 0.016 Uiso calc 1 . .
    H H11C 0.546287 0.643803 0.393945 0.016 Uiso calc 1 . .
    N N13 0.61575(18) 0.7501(2) 0.06366(15) 0.0137(5) Uani d 1 . .
    H H13A 0.550830 0.753527 0.024449 0.016 Uiso calc 1 . .
    H H13B 0.654939 0.646477 0.046280 0.016 Uiso calc 1 . .
    H H13C 0.654659 0.857730 0.052718 0.016 Uiso calc 1 . .
    N N14 0.71579(15) 0.5531(3) 0.23815(14) 0.0169(4) Uani d 1 . .
    H H14A 0.703349 0.447470 0.198543 0.020 Uiso calc 1 . .
    H H14B 0.724294 0.518588 0.305504 0.020 Uiso calc 1 . .
    H H14C 0.777763 0.612328 0.220417 0.020 Uiso calc 1 . .
    Cl Cl31 0.85423(5) 0.74020(7) 0.45789(4) 0.01096(18) Uani d 1 . .
    Cl Cl41 0.91879(5) 0.74644(7) 0.10532(4) 0.01357(18) Uani d 1 . .
    O O23 0.25100(15) 0.7563(2) 0.23770(13) 0.0139(4) Uani d 1 . .
    N N24 0.31771(16) 0.9190(3) 0.37916(15) 0.0131(4) Uani d 1 . .
    N N21 0.30606(17) 0.5930(3) 0.38261(15) 0.0140(4) Uani d 1 . .
    C C22 0.2895(2) 0.7560(3) 0.32963(19) 0.0089(5) Uani d 1 . .
    H H21A 0.290(2) 0.495(4) 0.355(2) 0.011(7) Uiso d 1 . .
    H H24A 0.302(2) 1.018(5) 0.350(2) 0.016(7) Uiso d 1 . .
    H H21B 0.333(2) 0.601(4) 0.446(2) 0.020(7) Uiso d 1 . .
    H H24B 0.346(2) 0.912(5) 0.443(2) 0.026(8) Uiso d 1 . .
loop_
    _atom_site_aniso_label
    _atom_site_aniso_U_11
    _atom_site_aniso_U_22
    _atom_site_aniso_U_33
    _atom_site_aniso_U_12
    _atom_site_aniso_U_13
    _atom_site_aniso_U_23
    Cu1 0.0095(2) 0.0032(2) 0.0089(2) 0.00087(11) 0.00069(14) 0.00008(10)
    N12 0.0148(9) 0.0080(10) 0.0138(8) 0.0009(8) 0.0024(7) 0.0003(7)
    N15 0.0150(9) 0.0066(10) 0.0167(9) -0.0004(7) 0.0029(7) -0.0011(7)
    N11 0.0152(11) 0.0122(12) 0.0127(10) 0.0028(7) 0.0020(8) 0.0009(6)
    N13 0.0154(11) 0.0123(12) 0.0138(10) 0.0016(7) 0.0036(8) -0.0002(7)
    N14 0.0189(9) 0.0114(11) 0.0201(9) 0.0050(8) -0.0009(7) -0.0008(8)
    Cl31 0.0126(3) 0.0075(3) 0.0126(3) -0.00014(17) 0.0000(2) 0.00015(17)
    Cl41 0.0218(3) 0.0075(3) 0.0110(3) 0.00044(18) -0.0010(2) 0.00017(17)
    O23 0.0231(10) 0.0078(10) 0.0102(8) 0.0021(6) -0.0026(7) -0.0006(5)
    N24 0.0235(10) 0.0031(10) 0.0122(9) 0.0020(8) -0.0025(7) 0.0002(8)
    N21 0.0269(11) 0.0036(10) 0.0111(9) -0.0021(8) -0.0020(7) -0.0010(8)
    C22 0.0086(11) 0.0057(13) 0.0130(11) 0.0017(7) 0.0036(9) -0.0008(7)
_geom_special_details
;
 All esds (except the esd in the dihedral angle between two l.s. planes)
 are estimated using the full covariance matrix.  The cell esds are taken
 into account individually in the estimation of esds in distances, angles
 and torsion angles; correlations between esds in cell parameters are only
 used when they are defined by crystal symmetry.  An approximate (isotropic)
 treatment of cell esds is used for estimating esds involving l.s. planes.
;
loop_
    _geom_bond_atom_site_label_1
    _geom_bond_atom_site_label_2
    _geom_bond_site_symmetry_2
    _geom_bond_distance
    _geom_bond_publ_flag
    Cu1 N11 . 2.039(2) yes
    Cu1 N12 . 2.0313(19) yes
    Cu1 N13 . 2.050(2) yes
    Cu1 N14 . 2.0339(19) yes
    Cu1 N15 . 2.2107(19) yes
    N12 H12A . 0.9100 ?
    N12 H12B . 0.9100 ?
    N12 H12C . 0.9100 ?
    N15 H15A . 0.9100 ?
    N15 H15B . 0.9100 ?
    N15 H15C . 0.9100 ?
    N11 H11A . 0.9100 ?
    N11 H11B . 0.9100 ?
    N11 H11C . 0.9100 ?
    N13 H13A . 0.9100 ?
    N13 H13B . 0.9100 ?
    N13 H13C . 0.9100 ?
    N14 H14A . 0.9100 ?
    N14 H14B . 0.9100 ?
    N14 H14C . 0.9100 ?
    O23 C22 . 1.254(3) ?
    N24 C22 . 1.346(3) ?
    N24 H24A . 0.81(3) ?
    N24 H24B . 0.87(3) ?
    N21 C22 . 1.344(3) ?
    N21 H21A . 0.80(3) ?
    N21 H21B . 0.87(3) ?
loop_
    _geom_angle_atom_site_label_1
    _geom_angle_atom_site_label_2
    _geom_angle_atom_site_label_3
    _geom_angle_site_symmetry_1
    _geom_angle_site_symmetry_3
    _geom_angle
    _geom_angle_publ_flag
    N11 Cu1 N15 . . 98.65(7) yes
    N12 Cu1 N15 . . 99.60(8) yes
    N13 Cu1 N15 . . 91.61(7) yes
    N14 Cu1 N15 . . 94.55(8) yes
    N12 Cu1 N11 . . 92.47(7) ?
    N12 Cu1 N13 . . 87.65(7) ?
    N12 Cu1 N14 . . 165.49(8) ?
    N11 Cu1 N13 . . 169.57(8) ?
    N14 Cu1 N11 . . 88.53(8) ?
    N14 Cu1 N13 . . 88.78(8) ?
    Cu1 N12 H12A . . 109.5 ?
    Cu1 N12 H12B . . 109.5 ?
    Cu1 N12 H12C . . 109.5 ?
    H12A N12 H12B . . 109.5 ?
    H12A N12 H12C . . 109.5 ?
    H12B N12 H12C . . 109.5 ?
    Cu1 N15 H15A . . 109.5 ?
    Cu1 N15 H15B . . 109.5 ?
    Cu1 N15 H15C . . 109.5 ?
    H15A N15 H15B . . 109.5 ?
    H15A N15 H15C . . 109.5 ?
    H15B N15 H15C . . 109.5 ?
    Cu1 N11 H11A . . 109.5 ?
    Cu1 N11 H11B . . 109.5 ?
    Cu1 N11 H11C . . 109.5 ?
    H11A N11 H11B . . 109.5 ?
    H11A N11 H11C . . 109.5 ?
    H11B N11 H11C . . 109.5 ?
    Cu1 N13 H13A . . 109.5 ?
    Cu1 N13 H13B . . 109.5 ?
    Cu1 N13 H13C . . 109.5 ?
    H13A N13 H13B . . 109.5 ?
    H13A N13 H13C . . 109.5 ?
    H13B N13 H13C . . 109.5 ?
    Cu1 N14 H14A . . 109.5 ?
    Cu1 N14 H14B . . 109.5 ?
    Cu1 N14 H14C . . 109.5 ?
    H14A N14 H14B . . 109.5 ?
    H14A N14 H14C . . 109.5 ?
    H14B N14 H14C . . 109.5 ?
    C22 N24 H24A . . 118(2) ?
    C22 N24 H24B . . 118(2) ?
    H24A N24 H24B . . 124(3) ?
    C22 N21 H21A . . 118.7(19) ?
    C22 N21 H21B . . 118(2) ?
    H21A N21 H21B . . 124(3) ?
    O23 C22 N24 . . 121.39(19) ?
    O23 C22 N21 . . 121.60(19) ?
    N21 C22 N24 . . 117.0(2) ?
loop_
    _geom_hbond_atom_site_label_D
    _geom_hbond_atom_site_label_H
    _geom_hbond_atom_site_label_A
    _geom_hbond_site_symmetry_A
    _geom_hbond_distance_DH
    _geom_hbond_distance_HA
    _geom_hbond_distance_DA
    _geom_hbond_angle_DHA
    _geom_hbond_publ_flag
    N11 H11A Cl41 2_655 0.91 2.79 3.509(2) 137 yes
    N11 H11B Cl31 1_555 0.91 2.54 3.443(2) 170 yes
    N11 H11C Cl41 2_645 0.91 2.82 3.541(2) 137 yes
    N12 H12A Cl31 2_655 0.91 2.57 3.461(2) 167 yes
    N12 H12B Cl41 2_655 0.91 2.67 3.4273(19) 142 yes
    N13 H13A Cl31 4_575 0.91 2.49 3.381(2) 166 yes
    N13 H13C Cl31 2_655 0.91 2.69 3.4752(15) 145 yes
    N14 H14A Cl31 2_645 0.91 2.56 3.430(2) 160 yes
    N14 H14C Cl41 1_555 0.91 2.55 3.418(2) 159 yes
    N15 H15A Cl31 2_645 0.91 2.68 3.530(2) 157 yes
    N21 H21A O23 2_545 0.79(3) 2.11(3) 2.893(3) 172(3) yes
    N21 H21B Cl41 4_576 0.87(3) 2.50(3) 3.315(2) 158(2) yes
    N24 H24A O23 2_555 0.81(3) 2.10(3) 2.906(3) 173(3) yes
    N24 H24B Cl41 4_576 0.88(3) 2.50(3) 3.319(2) 157(3) yes
_shelx_space_group_comment
;
The symmetry employed for this shelxl refinement is uniquely defined
by the following loop, which should always be used as a source of
symmetry information in preference to the above space-group names.
They are only intended as comments.
;
_shelx_estimated_absorpt_T_min     0.143
_shelx_estimated_absorpt_T_max     0.492
_shelx_hkl_file
;
   0   0  -1    0.08    0.08
   0   0   1    0.05    0.06
   0   0   1    0.27    0.10
   0   0  -1    0.04    0.07
   0   0   1    0.07    0.07
   0   0   2 1755.84    9.24
   0   0  -2 1945.17   11.16
   0   0   2 1866.45   10.34
   0   0  -2 1976.31   11.47
   0   0   2 1675.65    9.64
   0   0  -3   -0.07    0.24
   0   0   3    0.02    0.16
   0   0   3   -0.04    0.23
   0   0  -3    0.15    0.26
   0   0   3   -0.16    0.28
   0   0   4    8.48    1.01
   0   0  -4    9.83    1.15
   0   0   4    8.84    0.96
   0   0  -4    8.34    1.09
   0   0  -4    8.34    1.06
   0   0  -5    0.18    0.30
   0   0   5   -0.15    0.30
   0   0  -5   -0.17    0.47
   0   0   5    0.11    0.34
   0   0   5    0.02    0.34
   0   0  -5    0.54    0.47
   0   0   6  660.71   10.99
   0   0   6  668.88   10.22
   0   0  -6  655.92   12.13
   0   0   7   -0.64    0.50
   0   0   7    0.10    0.47
   0   0  -7    0.25    0.84
   0   0  -7   -0.02    0.38
   0   0   8   12.30    1.81
   0   0   8   13.87    2.03
   0   0  -8   11.00    1.92
   0   0   9   -0.88    0.64
   0   0   9   -0.49    0.66
   0   0  10   80.98    5.49
   0   0  10   77.08    4.91
   0   0 -10   76.02    5.55
   0   0 -10   85.21    5.80
   0   0  11   -0.01    0.60
   0   0 -11    2.30    1.39
   0   0 -11   -0.23    0.94
   0   0 -11    1.50    1.49
   0   0  11    0.77    0.61
   0   0  11    0.38    0.73
   0   0 -12  723.08   17.64
   0   0 -12  711.95   18.04
   0   0  12  743.09   16.95
   0   0  12  755.19   15.76
   0   0  13   -1.29    0.73
   0   0  13    0.67    0.76
   0   0 -13    0.17    1.36
   0   0  14   65.59    3.91
   0   0  14   65.46    4.42
   0   0 -14   70.03    5.35
   0   0 -14   65.15    4.85
   0   0  15   -0.35    0.36
   0   0  15   -1.09    0.60
   0   0 -15   -0.26    0.64
   0  -1   0    0.77    0.20
   0   1   0    0.15    0.14
   0   1   0    0.28    0.23
   0   1   0    0.18    0.14
   0   1   0    1.04    0.44
   0  -1   1    2.47    0.27
   0  -1  -1    3.14    0.54
   0   1  -1    2.68    0.57
   0   1  -1    2.46    0.39
   0   1   1    2.82    0.48
   0   1  -1    2.72    0.52
   0  -1   1    2.38    0.42
   0   1   1    3.15    0.51
   0   1  -1    2.60    0.29
   0  -1  -1    2.45    0.28
   0   1   1    3.12    0.32
   0  -1   1    3.42    0.32
   0  -1   2  100.34    2.02
   0   1  -2  113.34    2.60
   0   1   2  111.10    3.53
   0   1  -2   79.52    3.70
   0   1  -2   85.80    2.03
   0   1  -2  103.44    3.74
   0  -1  -2  105.41    2.90
   0  -1   2   96.66    2.96
   0   1  -2  103.19    2.53
   0  -1  -2   99.02    2.44
   0  -1   2   96.83    2.36
   0   1   2   94.27    2.41
   0  -1   3   47.80    1.69
   0   1   3   49.50    2.20
   0   1  -3   41.94    2.13
   0   1  -3   43.59    1.19
   0   1  -3   49.75    2.25
   0  -1  -3   48.99    2.20
   0  -1   3   46.60    2.00
   0   1   3   48.33    2.09
   0   1   3   53.10    1.73
   0  -1  -3   53.97    2.28
   0  -1   3   47.65    2.40
   0  -1   4  704.23    7.49
   0  -1  -4  673.85    9.96
   0   1   4  710.89    9.51
   0   1  -4  754.47   10.17
   0  -1  -4  759.61    9.94
   0  -1   4  762.74    9.47
   0   1   4  755.58    9.66
   0  -1   4  679.66    9.84
   0  -1  -4  781.87    9.54
   0   1   4  796.87    8.39
   0   1  -5   11.07    1.61
   0  -1   5   15.72    1.30
   0  -1  -5   16.60    1.80
   0   1  -5   19.44    1.95
   0  -1  -5   18.95    1.88
   0  -1   5   11.65    1.36
   0   1   5   12.79    1.44
   0  -1  -5   19.51    1.70
   0   1   5   19.42    1.59
   0  -1   5   16.78    1.78
   0  -1   6  473.18    7.93
   0  -1  -6  454.89   10.19
   0   1  -6  408.30   10.85
   0  -1  -6  485.19   10.48
   0   1  -6  479.75   10.73
   0   1   6  456.32    9.43
   0  -1   6  462.50    9.26
   0   1   6  548.98    9.55
   0  -1   6  473.08   10.12
   0  -1  -6  499.93    9.32
   0  -1  -7    6.37    1.22
   0  -1   7    6.76    1.42
   0   1   7    8.46    1.39
   0   1  -7    4.67    1.40
   0  -1  -7    4.93    1.40
   0  -1   7    3.30    0.91
   0   1   7    2.73    0.92
   0  -1  -7    5.65    1.30
   0   1  -7    4.15    1.31
   0  -1   7    4.76    0.93
   0  -1   8 2605.97   27.97
   0  -1  -8 2593.81   24.86
   0   1   8 2469.49   26.75
   0  -1   8 2566.93   26.56
   0  -1  -8 2484.36   28.43
   0  -1   9    7.98    1.70
   0   1  -9    8.07    2.75
   0  -1  -9   10.89    2.00
   0  -1   9    7.17    1.54
   0   1   9    7.89    1.70
   0   1 -10  145.71    7.79
   0  -1 -10  157.47    7.90
   0  -1  10  197.25    8.59
   0   1  10  195.61    8.39
   0  -1  10  171.03    7.04
   0   1  10  172.66    7.76
   0   1  10  165.83    7.99
   0  -1  10  181.87    8.12
   0   1  10  163.14    7.02
   0   1  10  162.66    8.13
   0  -1  10  163.19    8.04
   0  -1  10  165.34    7.98
   0   1 -10  105.87    8.83
   0   1 -10  155.69    7.76
   0  -1 -10  163.67    8.50
   0   1 -10  197.25   10.86
   0  -1 -11    4.76    1.89
   0   1 -11    4.35    1.85
   0   1  11    6.34    1.72
   0  -1  11    5.51    1.30
   0  -1  11    4.59    1.41
   0   1  11    4.82    1.43
   0   1  11    5.46    1.36
   0   1  11    3.37    1.17
   0  -1  11    2.56    1.30
   0   1 -11    2.44    1.95
   0  -1  11    6.49    1.60
   0  -1 -11    5.35    1.74
   0   1 -11    3.36    1.37
   0   1 -11    4.46    2.20
   0  -1 -12   18.82    3.02
   0   1 -12   19.89    3.13
   0  -1  12   24.47    2.70
   0   1  12   21.34    2.78
   0  -1  12   21.59    2.85
   0   1  12   23.91    3.11
   0   1 -12   18.76    2.98
   0  -1 -12   22.02    3.48
   0   1 -12   20.73    3.82
   0   1  12   28.30    2.95
   0  -1 -13    6.78    1.91
   0   1 -13    6.95    2.06
   0   1  13   10.29    1.94
   0  -1  13    8.83    1.83
   0   1  13    7.46    1.58
   0  -1  13    9.07    1.55
   0   1 -13    8.57    2.08
   0   1 -13    7.62    2.09
   0  -1 -13   16.21    3.16
   0   1  13   10.24    1.68
   0   1  14  136.75    6.30
   0  -1  14  128.41    6.09
   0   1  14  130.28    5.77
   0   1 -14  115.73    6.69
   0  -1 -14  128.51    7.11
   0  -1 -14  115.26    6.15
   0   1 -14  114.76    6.26
   0  -1  15    3.33    0.92
   0   1  15    3.08    0.79
   0   1  15    3.52    0.91
   0  -1 -15    2.33    0.93
   0   1 -15    3.05    0.97
   0   1 -15    2.74    1.02
   0  -1 -15    3.04    1.04
   0   2   0 4694.66   25.03
   0  -2   0 4782.62   18.64
   0   2   0 4714.89   26.13
   0   2   0 4524.75   32.22
   0   2   0 4594.88   22.70
   0   2   1   87.42    3.47
   0  -2  -1   82.63    1.77
   0  -2   1   84.30    2.96
   0   2  -1   90.39    3.79
   0   2   1   89.44    3.88
   0   2  -1   86.99    4.45
   0   2   1   96.58    4.96
   0   2   1   88.73    3.36
   0   2  -1   84.53    3.36
   0   2  -1   96.99    3.42
   0  -2   1   75.21    1.17
   0   2   1   86.05    1.33
   0  -2  -1  100.67    3.96
   0  -2   1  102.72    2.27
   0  -2   2   40.12    2.29
   0   2  -2   40.25    2.79
   0   2  -2   44.93    2.45
   0   2  -2   35.82    2.90
   0   2   2   41.90    2.61
   0   2  -2   35.92    2.03
   0   2   2   43.82    2.90
   0   2   2   34.59    1.49
   0  -2   2   33.03    1.38
   0  -2  -2   41.38    2.38
   0  -2   2   41.61    1.28
   0  -2   3   20.28    0.99
   0   2  -3   17.32    2.24
   0   2  -3   19.19    1.36
   0  -2  -3   22.12    1.75
   0  -2   3   21.36    1.86
   0   2  -3   24.30    2.55
   0   2  -3   23.47    1.61
   0  -2  -3   22.14    1.52
   0  -2   3   24.48    1.50
   0   2   3   25.35    1.58
   0  -2   4  187.21    3.54
   0   2  -4  171.24    3.46
   0  -2  -4  195.66    5.26
   0   2  -4  193.36    8.07
   0  -2   4  182.13    5.91
   0   2  -4  207.70    5.77
   0  -2  -4  201.32    5.48
   0  -2   4  189.18    4.80
   0   2   4  187.21    5.06
   0   2  -5   71.54    3.01
   0  -2   5   69.48    2.51
   0   2  -5   57.89    4.88
   0  -2   5   72.20    4.10
   0   2  -5   65.54    5.25
   0  -2  -5   70.40    3.30
   0  -2  -5   80.44    3.91
   0   2  -5   76.55    4.02
   0  -2   5   84.32    3.65
   0   2   5   83.82    3.84
   0  -2  -6  658.35   10.75
   0   2  -6  616.27   17.98
   0  -2   6  660.29   13.13
   0   2  -6  514.41   16.07
   0   2   6  808.63   13.34
   0  -2   6  836.48   12.94
   0  -2  -6  632.53   13.03
   0  -2   6  701.93    9.08
   0  -2  -7   10.30    1.48
   0   2  -7    8.95    2.57
   0  -2   7    8.33    1.68
   0  -2   7   14.55    1.92
   0   2   7   15.36    2.07
   0  -2  -7   10.13    1.79
   0   2  -8    0.29    1.54
   0  -2   8    0.31    0.63
   0  -2  -8    0.23    0.46
   0  -2  -8    0.63    0.58
   0  -2   8    2.04    0.90
   0   2   8    0.27    0.67
   0   2   9    3.70    1.29
   0  -2  -9    3.10    1.14
   0   2   9    2.13    0.85
   0   2  -9    3.29    1.84
   0  -2   9    1.26    0.82
   0  -2  -9    2.41    0.85
   0  -2  -9    1.16    1.22
   0   2   9    2.47    1.07
   0  -2   9    2.20    1.03
   0  -2 -10    8.42    2.08
   0   2 -10    9.77    2.25
   0  -2  10    7.70    1.80
   0   2  10    7.84    1.94
   0   2  10    9.72    2.10
   0   2  10    9.62    1.97
   0  -2 -10    5.65    1.64
   0  -2  10    7.50    1.89
   0   2 -10   -0.29    1.32
   0   2 -10   16.68    2.56
   0  -2 -10    6.05    1.80
   0   2 -10   17.97    3.51
   0   2  10   27.11    3.05
   0   2 -11    4.55    1.75
   0  -2 -11    3.63    1.41
   0   2  11    4.40    1.47
   0  -2  11    5.17    1.39
   0   2  11    5.31    1.59
   0   2 -11    4.71    1.52
   0   2 -11    4.59    1.76
   0   2  11    5.02    1.37
   0  -2 -12  424.93   12.95
   0   2 -12  413.08   13.40
   0  -2  12  440.02   12.50
   0   2  12  427.14   12.52
   0   2  12  446.79   13.35
   0   2 -12  387.63   12.55
   0   2 -12  439.93   15.73
   0   2  12  445.63   11.85
   0  -2 -13    1.77    1.03
   0   2 -13    2.49    1.27
   0   2  13    2.61    1.05
   0  -2  13    3.79    1.16
   0   2  13    3.90    1.21
   0   2 -13    1.34    1.02
   0   2 -13    5.92    1.91
   0   2  13    5.29    1.31
   0   2  14    1.21    0.70
   0  -2  14    0.25    0.45
   0   2  14    0.35    0.46
   0   2 -14    0.89    0.94
   0  -2 -14    0.35    0.82
   0   2  14    0.76    0.55
   0  -2  15    0.94    0.57
   0   2  15    0.25    0.23
   0   2  15    2.01    0.53
   0  -2 -15    2.01    0.70
   0   2 -15    1.59    0.63
   0  -2 -15    0.56    0.73
   0  -3   0    0.44    0.73
   0  -3   0    0.19    0.27
   0   3   0    0.36    0.58
   0   3   0    2.21    0.85
   0   3   0    0.67    0.53
   0   3   0    0.23    0.64
   0   3   1    5.28    1.17
   0  -3  -1    4.64    0.54
   0   3  -1    6.32    1.35
   0  -3   1    4.88    0.92
   0   3  -1    6.15    1.23
   0   3   1    5.56    1.17
   0   3  -1    6.26    1.20
   0   3  -1    7.68    1.78
   0   3   1    5.90    1.25
   0  -3  -1    6.81    1.36
   0  -3   2  612.33   10.47
   0   3  -2  648.04   13.81
   0   3   2  664.11   12.55
   0   3  -2  602.91   14.48
   0   3  -2  673.12   11.44
   0   3  -2  585.17   10.99
   0  -3  -2  651.99   11.48
   0  -3   3   28.42    2.51
   0   3  -3   31.23    3.37
   0   3  -3   30.71    3.40
   0   3  -3   26.52    2.21
   0   3   3   30.39    2.98
   0  -3  -3   28.57    2.36
   0  -3   4  109.59    5.31
   0   3  -4  104.77    6.59
   0  -3  -4  114.18    4.59
   0   3   4  123.22    6.69
   0   3  -4  101.45    6.22
   0   3   4  134.37    4.69
   0  -3   5   23.93    2.65
   0  -3  -5   23.28    2.09
   0   3  -5   21.67    3.38
   0  -3   5   30.04    2.41
   0   3   5   28.28    2.49
   0   3   5   30.75    3.76
   0  -3   6   12.61    2.12
   0   3  -6   13.90    2.96
   0   3   6   15.20    2.96
   0   3   6   15.44    2.07
   0  -3   6   17.42    2.08
   0  -3  -6   12.16    2.07
   0   3  -7   30.28    4.82
   0  -3   7   37.39    3.78
   0  -3  -7   35.53    2.82
   0   3   7   41.41    5.23
   0  -3  -7   32.54    3.57
   0   3  -8 1446.86   34.58
   0  -3  -8 1777.23   20.78
   0  -3   8 1924.56   28.56
   0   3   8 2046.35   39.27
   0   3   8 1975.69   25.08
   0   3   8 2117.00   28.08
   0  -3  -8 1699.57   26.78
   0  -3  -9   40.50    4.31
   0   3   9   59.41    7.10
   0   3   9   49.12    4.11
   0  -3   9   50.46    4.85
   0   3  -9   32.25    5.37
   0   3   9   53.48    4.67
   0   3  -9   54.92    5.54
   0   3  10  328.94   10.81
   0   3  10  332.12   11.80
   0   3 -10  334.20   13.19
   0   3  11    0.81    0.94
   0  -3  11    0.32    0.57
   0   3 -11    1.18    1.16
   0   3  11   -0.32    1.02
   0   3  12    0.53    0.74
   0  -3  12    3.37    1.10
   0  -3 -12   -1.05    1.23
   0   3 -12   -0.76    1.42
   0   3 -12    1.92    1.15
   0   3  12    0.72    0.83
   0  -3 -13    1.85    0.82
   0   3  13    2.99    1.06
   0  -3  13    2.32    0.88
   0   3  13    3.97    1.25
   0   3  14   22.36    2.03
   0  -3  14   23.05    2.20
   0  -3 -14   22.50    2.67
   0   4   0 6111.15   43.56
   0  -4   0 6005.56   49.64
   0   4  -1  104.19    6.51
   0  -4   1  103.69    4.50
   0   4   1  108.55    6.20
   0   4  -1  109.75    5.70
   0   4  -1  103.39    7.21
   0   4   1  108.19    5.95
   0  -4   1  107.72    7.26
   0  -4  -1  107.43    6.05
   0  -4   2  405.53    9.99
   0   4  -2  377.73   12.86
   0   4  -2  372.51   13.39
   0   4  -2  426.21   11.11
   0   4   2  409.94   11.86
   0  -4  -2  394.76   10.68
   0  -4   3    0.30    0.51
   0  -4  -3    1.53    0.69
   0   4  -3    0.34    0.58
   0   4  -3    0.11    0.51
   0   4   3   -0.34    0.62
   0  -4   4  209.51    8.35
   0  -4  -4  194.68    6.82
   0   4  -4  203.58   10.85
   0  -4  -5    5.11    1.14
   0  -4   5    5.48    1.51
   0   4  -5    6.41    1.99
   0   4   5    5.58    1.96
   0  -4  -5    4.76    1.46
   0  -4   6  156.05    8.12
   0   4  -6  128.72   10.00
   0   4   6  167.74   10.45
   0  -4  -6  138.66    7.83
   0  -4  -7   22.73    3.24
   0   4   7   30.59    4.70
   0   4   7   26.40    3.01
   0   4  -7   20.66    4.17
   0   4  -7   26.81    3.65
   0  -4   7   27.28    3.63
   0   4   7   26.52    3.34
   0   4  -7   30.87    4.40
   0  -4  -8   54.16    5.30
   0   4  -8   42.37    6.47
   0   4  -8   64.19    5.48
   0  -4   8   63.00    5.62
   0   4   8   57.66    5.09
   0   4  -8   60.83    6.34
   0   4   8   61.85    7.12
   0   4   8   60.37    4.65
   0   4   9   23.84    3.31
   0   4  -9   16.79    2.77
   0   4   9   19.46    2.67
   0   4  -9   18.50    3.60
   0   4  10   27.18    3.17
   0   4 -10   19.77    3.68
   0   4  10   27.97    3.61
   0   4  11   75.34    5.05
   0   4 -11   77.38    6.37
   0   4  11   80.48    5.78
   0  -4  11   80.18    5.03
   0   4  12  234.31    8.04
   0   4 -12  241.50    9.67
   0  -4  12  242.14    8.02
   0   4  13   47.41    3.20
   0  -4  13   41.17    2.92
   0  -4 -13   46.18    3.70
   0   4 -13   43.00    3.41
   0   5   0    2.84    1.19
   0  -5   0    2.51    1.41
   0   5   0    1.40    1.07
   0   5  -1    0.87    0.85
   0   5   1    1.12    0.88
   0  -5   1    2.85    1.51
   0   5  -1    1.95    1.32
   0  -5  -1    0.73    0.76
   0  -5   2  142.93   10.44
   0  -5  -2  129.28    6.95
   0   5  -2  143.64    9.57
   0   5   2  162.07    9.31
   0   5  -3  146.52    8.59
   0   5  -3  133.84    9.83
   0   5   3  171.83   10.01
   0   5  -3  151.12    8.40
   0   5   3  148.25    8.08
   0   5  -4  346.57   13.61
   0   5  -4  328.69   16.07
   0   5   4  419.39   16.24
   0  -5  -4  317.41   12.52
   0   5  -4  387.03   13.57
   0   5  -4  351.00   14.17
   0   5   4  355.13   12.49
   0  -5   5   52.64    5.06
   0   5  -5   56.77    5.73
   0   5  -5   44.99    6.26
   0   5   5   58.48    6.37
   0  -5  -5   48.50    5.03
   0   5  -5   53.85    5.90
   0   5  -5   60.73    5.46
   0   5   5   55.50    4.86
   0   5  -6   90.76    7.21
   0  -5   6   93.54    6.93
   0   5  -6   65.88    7.79
   0   5   6   99.48    8.81
   0   5   6   83.62    5.28
   0  -5  -6   72.00    6.46
   0   5   6   84.74    5.85
   0   5  -6   80.79    7.46
   0   5  -6  101.54    7.04
   0   5  -7   60.66    5.85
   0   5  -7   70.65    5.86
   0   5  -7   62.08    6.58
   0   5   7   57.46    4.63
   0   5   7   54.16    4.39
   0   5  -8 1341.88   26.09
   0   5  -8 1378.56   30.75
   0   5   8 1298.09   21.72
   0   5  -9   80.69    6.14
   0   5  -9   76.35    7.07
   0   5   9   68.28    4.99
   0   5 -10   64.63    4.85
   0   5 -10   67.67    6.34
   0   5  10   68.29    4.74
   0   5 -11   -0.18    1.10
   0   5  11    1.98    0.92
   0  -5 -12    3.57    1.17
   0   5 -12    2.87    1.07
   0   5  12    2.30    0.86
   0   6   0 3044.86   40.88
   0   6   0 2912.37   39.27
   0   6  -1  134.99   10.62
   0   6  -1  124.18    8.19
   0   6  -1  134.54    8.85
   0   6   1  132.33    8.29
   0   6  -1  136.36    8.30
   0   6   1  134.46    8.60
   0   6   1  158.41    9.94
   0   6  -2   21.43    4.41
   0   6   2   17.61    2.92
   0   6  -2   17.48    3.09
   0   6   2   19.93    3.36
   0   6  -2   16.09    3.13
   0   6  -2   17.89    3.00
   0   6  -2   17.01    3.37
   0   6  -3   37.65    4.84
   0   6  -3   38.55    4.94
   0   6  -3   32.01    4.52
   0   6   3   31.55    4.18
   0   6  -3   35.52    3.99
   0   6   4    0.52    1.01
   0   6  -4    1.57    1.14
   0   6  -4    1.00    1.74
   0   6  -4    1.82    1.53
   0   6  -5  117.67    8.76
   0   6  -5  105.99    8.62
   0   6  -5  138.29    9.18
   0   6   5  112.96    7.46
   0   6  -6  304.86   13.74
   0   6   6  303.62   11.51
   0   6  -6  290.39   14.34
   0   6  -7   -0.02    1.68
   0   6   7    0.35    0.61
   0   6  -7   -0.68    1.40
   0   6  -8   54.93    5.33
   0   6  -8   59.05    6.36
   0   6   8   48.67    3.79
   0   6   8   50.63    3.83
   0   6  -9    1.10    1.34
   0   6   9    3.01    1.12
   0   6  -9    1.87    1.28
   0   6 -10    6.61    2.01
   0   6  10    6.25    1.24
   0   6 -10    6.59    1.52
   0   7   0    1.80    1.39
   0   7   0    0.91    1.14
   0   7   1    0.80    1.20
   0   7  -1    0.47    1.09
   0   7   1   -2.58    1.65
   0   7  -1    0.41    1.17
   0   7  -1   -0.50    1.17
   0   7   2    8.20    2.26
   0   7  -2    6.31    1.91
   0   7   2    7.15    2.18
   0   7  -2    2.18    1.23
   0   7  -2    9.22    2.84
   0   7  -3  107.12    6.86
   0   7   3   89.94    7.30
   0   7  -3   75.95    6.85
   0   7  -3  102.59    8.73
   0   7  -3   70.17    6.13
   0   7   4   47.24    5.15
   0   7  -4   31.01    4.58
   0   7  -4   50.46    6.04
   0   7  -4   22.87    3.80
   0   7   5   20.13    3.17
   0   7  -5   21.00    3.66
   0   7  -5   14.09    3.09
   0   7  -6   -0.16    1.60
   0   7   6    0.34    0.70
   0   7  -6    1.16    1.57
   0   7   7   63.91    4.51
   0   7  -7   60.75    5.45
   0   7  -7   47.97    5.28
   0   7   8  473.95    9.86
   0   7  -8  535.68   15.47
   0   8   0 1668.78   30.05
   0   8   1  217.33   11.19
   0   8  -1  236.05   10.87
   0   8  -2    4.31    1.47
   0   8   2    5.21    1.91
   0   8  -3    5.15    1.68
   0   8   3    8.24    2.19
   0   8  -4    4.73    1.74
   0   8   4    6.72    1.93
   1   0 -15   71.24    4.33
   1   0 -15   64.22    4.15
  -1   0  15   62.76    3.72
  -1   0  15   61.85    3.33
   1   0 -14   -0.75    1.37
   1   0 -14    1.73    1.26
  -1   0  14   -0.52    0.60
  -1   0  14   -0.53    0.54
   1   0 -13   27.20    3.72
   1   0 -13   24.10    3.40
   1   0 -13   34.12    4.46
  -1   0  13   25.04    2.86
  -1   0  13   25.58    3.08
   1   0 -12    0.48    1.03
   1   0 -12    0.57    1.32
  -1   0  12   -0.82    0.95
  -1   0  12    0.19    0.45
  -1   0  12   -0.16    0.52
  -1   0  11   55.95    5.10
   1   0 -11   41.13    4.31
  -1   0  11   47.61    4.40
   1   0 -11   36.77    4.02
  -1   0  11   47.95    4.14
  -1   0  11   49.79    4.49
  -1   0  10    0.64    0.67
  -1   0  10   -0.05    0.47
  -1   0  10   -0.03    0.39
   1   0 -10   -1.11    0.83
  -1   0  10   -0.57    0.90
   1   0 -10   -1.73    1.23
   1   0  -9  107.36    6.72
   1   0  -9   75.49    5.91
  -1   0   9   76.89    5.10
  -1   0   9  106.94    5.88
  -1   0   8    0.23    0.49
   1   0  -8   -0.52    0.83
   1   0  -8   -0.74    0.57
  -1   0   8   -0.09    0.34
   1   0  -7 1065.87   18.62
  -1   0   7 1093.40   15.88
   1   0  -6    0.09    0.71
  -1   0   6   -0.03    0.53
   1   0  -6    0.05    0.51
  -1   0   6    0.28    0.46
   1   0  -5 9403.94   45.06
  -1   0   5 9318.24   38.18
  -1   0   4    0.42    0.37
   1   0  -4    0.40    0.39
  -1   0   4    0.01    0.26
   1   0  -4    0.00    0.31
  -1   0   3    6.23    0.85
  -1   0   3    6.46    0.57
  -1   0   3    8.05    0.87
   1   0  -3    6.37    1.00
   1   0  -2    0.09    0.25
  -1   0   2    0.29    0.30
  -1   0   2    0.04    0.12
  -1   0   2    0.24    0.22
  -1   0   1  537.60    5.25
  -1   0   1  524.36    5.21
  -1   0   0    0.09    0.07
  -1   0   0   -0.07    0.07
  -1   0   0    0.08    0.07
   1   0   0    0.09    0.09
  -1   0  -1   59.35    1.61
   1   0   1   59.81    1.70
   1   0   1   61.81    1.92
  -1   0  -2    0.05    0.23
   1   0   2    0.04    0.17
  -1   0  -2    0.07    0.15
   1   0   2   -0.07    0.21
   1   0   3  126.10    3.44
   1   0   3  120.64    3.33
  -1   0  -4    0.26    0.36
  -1   0  -4    0.12    0.37
   1   0   4   -0.14    0.27
   1   0   4    0.27    0.32
  -1   0  -4    0.43    0.28
  -1   0  -5  999.27   13.62
   1   0   5  805.04   11.08
   1   0   5  772.54   11.21
   1   0   5  876.04   10.98
  -1   0  -5  922.61   12.22
   1   0   6    0.06    0.39
  -1   0  -6    0.43    0.55
   1   0   6   -0.13    0.53
  -1   0  -6    0.39    0.33
   1   0   6   -0.16    0.42
   1   0   7 2003.59   21.24
   1   0   7 2039.01   20.39
   1   0   8   -0.77    0.63
   1   0   8   -0.08    0.54
   1   0   8    0.39    0.43
   1   0   9   16.82    2.35
   1   0   9    5.77    1.41
   1   0  10   -0.23    0.72
   1   0  10    0.12    0.43
   1   0  10    0.82    0.62
  -1   0 -10    0.34    1.13
  -1   0 -10    1.08    0.89
  -1   0 -10    0.79    0.99
  -1   0 -11  766.92   17.73
  -1   0 -11  750.01   18.09
   1   0  11  750.40   16.90
   1   0  11  772.06   15.36
  -1   0 -12   -0.35    1.47
  -1   0 -12    1.01    2.11
   1   0  12    0.74    0.48
   1   0  12    0.03    0.56
  -1   0 -13  179.08    8.44
  -1   0 -13  204.41   10.17
   1   0  13  200.43    7.25
   1   0  13  209.95    8.54
  -1   0 -14    0.29    0.96
   1   0  14   -0.11    0.57
   1   0  14    0.33    0.42
  -1   0 -15    2.54    0.95
  -1   0 -15   -0.08    1.03
   1   0  15    2.04    0.70
   1   1 -15  138.22    5.84
   1  -1 -15  143.41    5.87
   1  -1 -15  129.49    5.90
  -1   1  15  141.74    5.29
  -1  -1  15  147.85    5.52
  -1   1  15  149.88    5.40
  -1  -1  15  142.52    4.51
   1  -1 -14    5.25    1.68
   1   1 -14    4.18    1.55
  -1   1  14    5.17    1.25
  -1  -1  14    6.54    1.47
  -1  -1  14    6.47    1.26
  -1   1  14    4.88    1.19
   1   1 -14    5.78    1.65
   1  -1 -14    9.17    2.34
   1   1 -14    3.27    1.43
   1  -1 -13  533.76   14.53
   1   1 -13  517.63   14.59
  -1   1  13  558.97   13.73
  -1  -1  13  541.67   12.44
  -1  -1  13  535.57   13.61
  -1   1  13  552.92   14.05
   1   1 -13  484.46   14.27
   1  -1 -13  545.53   15.77
   1   1 -13  560.27   16.38
  -1   1  13  584.90   12.38
   1  -1 -12    1.90    1.37
   1   1 -12    0.81    1.40
  -1   1  12    0.81    0.65
  -1  -1  12    1.03    0.76
  -1   1  12    1.60    0.93
  -1  -1  12    0.20    0.54
  -1   1  12    1.42    0.88
   1   1 -12    1.18    1.01
   1  -1 -12    1.25    1.05
   1   1 -12    1.53    1.70
  -1   1  11   24.91    3.14
  -1  -1  11   23.64    3.12
   1   1 -11   19.54    3.11
   1  -1 -11   21.37    3.14
  -1  -1  11   19.53    2.56
  -1  -1  11   22.50    2.99
  -1   1  11   22.95    2.98
  -1   1  11   36.86    3.89
  -1   1  11   18.99    2.50
  -1  -1  11   21.81    2.98
   1   1 -11   17.61    3.94
   1   1 -11   19.11    2.91
   1  -1 -11   22.52    3.35
   1   1 -11   25.36    4.25
  -1  -1  10    3.61    1.34
  -1   1  10    2.87    1.15
  -1   1  10    8.43    1.85
  -1   1  10    8.37    1.84
  -1  -1  10    7.90    1.60
   1  -1 -10    6.30    1.66
  -1   1  10    8.68    1.68
  -1  -1  10    5.94    1.56
   1   1 -10    6.82    2.86
   1  -1 -10    8.67    2.10
   1   1 -10    7.38    1.74
  -1   1  10    9.19    1.77
  -1  -1  10    9.85    1.89
   1   1 -10    7.47    2.03
   1  -1 -10    8.06    1.86
   1  -1  -9  611.07   15.54
   1  -1  -9  620.15   16.10
   1   1  -9  596.70   16.13
  -1  -1   9  577.64   14.01
  -1   1   9  577.55   14.42
  -1  -1   9  610.22   14.53
   1   1  -8   27.78    3.38
   1  -1  -8   20.62    2.64
   1  -1  -8   19.96    2.88
   1   1  -8   20.27    2.95
  -1  -1   8   15.31    2.14
  -1   1   8   13.06    2.08
  -1  -1   8   20.30    2.49
   1  -1  -7  132.00    6.20
   1   1  -7  150.95    7.54
   1   1  -7  141.70    6.48
   1  -1  -7  150.18    6.46
  -1   1   7   99.52    4.96
  -1  -1   7   99.25    4.86
  -1   1   7  188.36    6.61
   1  -1  -7  137.05    4.98
  -1  -1   7  136.27    5.91
  -1  -1   6    1.33    0.60
  -1   1   6    1.11    0.47
   1  -1  -6    5.19    1.21
   1   1  -6    5.30    1.26
   1   1  -6    5.41    1.32
   1  -1  -6    6.50    1.37
  -1  -1   6    4.65    1.12
  -1   1   6    7.23    1.22
   1  -1  -6    6.08    1.02
   1  -1  -5   31.28    2.54
   1   1  -5   25.56    2.63
   1  -1  -5   28.17    2.24
   1   1  -5   27.30    2.29
  -1  -1   5   40.78    2.52
  -1   1   5   41.03    2.57
   1  -1  -5   29.63    1.94
  -1  -1   5   29.01    2.33
  -1   1   5   36.38    2.39
   1  -1  -4    0.27    0.34
   1   1  -4    0.53    0.62
  -1   1   4    0.34    0.33
   1  -1  -4   -0.08    0.25
  -1  -1   4    0.22    0.32
  -1   1   4    0.45    0.32
  -1   1   4    0.95    0.38
   1  -1  -4    0.33    0.37
  -1  -1   4    1.34    0.46
   1   1  -4    0.07    0.37
   1   1  -3   37.93    2.42
   1  -1  -3   42.11    2.38
  -1   1   3   40.09    2.34
  -1  -1   3   40.60    2.24
  -1   1   3   43.82    1.95
   1  -1  -3   46.11    1.79
   1  -1  -3   46.26    2.21
   1   1  -3   43.78    2.25
  -1   1   3   52.73    2.28
  -1  -1   3   52.49    2.19
   1  -1  -2   23.53    1.10
  -1   1   2   22.75    1.09
  -1  -1   2   22.34    1.47
   1   1  -2   15.69    0.91
  -1   1   2   21.22    2.04
  -1   1   2   20.07    1.58
  -1  -1   2   29.95    1.45
   1   1  -2   22.82    1.30
  -1   1   2   30.06    1.50
   1  -1  -2   22.07    1.26
   1  -1  -2   24.23    1.54
   1   1  -2   23.59    1.63
  -1  -1   1  541.50    6.20
   1   1  -1  616.80    7.69
  -1   1   1  519.77    6.31
   1   1  -1  620.27    5.97
  -1   1   1  564.12    7.97
   1   1  -1  673.20    6.41
  -1   1   1  558.46    5.17
   1  -1  -1  609.48    5.20
  -1  -1   1  608.96    5.24
   1   1  -1  558.78    5.05
   1   1  -1  608.63    6.72
   1  -1  -1  648.21    5.15
   1   1   0   11.28    0.55
   1   1   0   10.85    0.70
  -1   1   0    9.28    0.77
  -1  -1   0    9.14    0.68
   1   1   0   10.63    0.81
  -1   1   0    9.52    0.84
  -1   1   0   11.51    1.13
  -1  -1   0   10.54    0.58
  -1   1   0   10.14    0.56
   1   1   0    9.34    0.53
   1  -1   0    9.66    0.53
   1   1   1 1711.63    9.64
  -1  -1  -1 1732.01   13.47
   1  -1   1 1886.21   11.96
   1   1   1 1732.29   10.30
  -1   1  -1 1769.22   11.74
  -1   1  -1 1526.04   12.87
   1   1   1 1687.49    9.07
   1  -1   1 1711.74    8.87
  -1   1  -1 1693.52    8.66
  -1  -1  -1 1692.37    8.80
  -1   1  -1 1590.71   11.31
   1   1   1 1760.37   10.37
  -1  -1  -1 1648.96    6.37
   1  -1   2   27.49    1.49
   1   1   2   28.85    1.55
  -1  -1  -2   27.87    1.82
  -1   1  -2   23.55    1.65
  -1   1  -2   26.27    1.36
  -1  -1  -2   26.71    1.40
   1  -1   2   29.35    1.41
   1   1   2   28.31    1.43
  -1   1  -2   28.72    1.86
   1  -1   3 4048.39   19.42
   1   1   3 4182.55   21.43
   1   1   3 3889.61   19.36
   1  -1   3 3832.14   18.88
  -1  -1  -3 4164.03   22.90
  -1   1  -3 3719.90   24.54
   1  -1   4   21.70    1.53
  -1   1  -4   14.84    1.30
   1   1   4   22.13    1.80
  -1   1  -4   18.78    1.54
   1  -1   4   23.49    1.75
   1   1   4   22.69    1.76
   1   1   4   22.13    1.40
  -1  -1  -4   23.54    1.90
  -1   1  -4   21.64    2.27
   1  -1   5    3.28    0.70
   1   1   5    1.79    0.66
  -1   1  -5    0.85    0.47
  -1   1  -5    3.12    0.58
   1   1   5    1.12    0.53
   1  -1   5    4.43    0.88
  -1   1  -5    3.29    1.05
  -1  -1  -5    1.78    0.63
   1  -1   5    1.73    0.70
   1   1   5    1.66    0.54
  -1  -1  -6   10.22    1.48
   1   1   6   11.32    1.36
   1  -1   6    8.35    1.45
  -1   1  -6    8.22    1.89
   1   1   6    6.05    1.15
   1  -1   6    6.01    1.14
  -1  -1  -6    9.05    1.42
   1  -1   6    8.85    1.19
   1   1   6    9.68    1.49
  -1   1  -7   58.53    5.27
  -1  -1  -7   72.24    4.13
   1  -1   7   64.20    4.15
   1  -1   7   84.21    4.52
   1   1   7   82.03    4.57
   1   1   7   64.54    3.92
  -1  -1  -7   66.27    4.21
   1  -1   7   67.06    3.46
  -1  -1  -8   28.23    2.93
   1  -1   8   25.85    2.87
  -1   1  -8   20.44    3.33
   1   1   8   19.14    2.36
   1  -1   8   20.06    2.44
   1  -1   8   26.71    2.43
  -1  -1  -8   27.74    3.00
   1  -1   9  105.23    6.12
  -1  -1  -9  118.37    6.65
   1  -1   9  130.33    6.61
   1   1   9  126.13    6.60
  -1  -1 -10    8.50    2.07
  -1   1 -10    7.60    1.98
   1   1  10    9.64    1.76
   1  -1  10    9.25    1.86
   1   1  10    9.79    2.02
   1   1  10    8.23    1.67
   1   1  10    5.80    1.61
   1  -1  10    6.43    1.72
   1  -1  10    8.25    1.79
  -1   1 -10    6.56    2.42
  -1  -1 -10   11.33    2.29
  -1   1 -10    9.41    1.96
  -1   1 -10   12.92    3.21
  -1  -1 -11   89.75    6.14
  -1   1 -11   93.20    6.42
   1  -1  11   87.05    6.28
   1   1  11   83.62    6.21
   1   1  11  102.62    5.70
   1   1  11   92.72    5.59
   1  -1  11   85.61    5.58
   1   1  11   92.08    6.10
  -1   1 -11   87.90    6.07
  -1   1 -11  105.45    8.13
  -1  -1 -12    9.59    2.28
  -1   1 -12    7.26    2.19
   1   1  12    9.88    1.80
   1  -1  12    8.14    1.78
   1   1  12    7.71    1.64
   1   1  12    7.00    1.72
  -1   1 -12    7.75    1.94
  -1   1 -12    8.24    2.55
   1   1  13  257.47    8.00
   1   1  13  225.00    8.96
   1   1  13  225.15    8.04
   1  -1  13  219.72    8.54
  -1   1 -13  242.98   11.16
  -1  -1 -13  234.69   10.42
  -1   1 -13  218.49    9.33
  -1  -1 -13  224.08    9.26
   1   1  14    2.66    0.88
   1  -1  14    2.53    0.98
   1   1  14    2.31    0.93
  -1  -1 -14    4.07    1.64
  -1   1 -14    4.59    1.53
  -1   1 -14    3.54    1.39
  -1  -1 -14    4.70    1.46
   1   1  15  253.36    7.08
   1  -1  15  259.60    7.10
  -1  -1 -15  262.16    7.51
  -1   1 -15  264.41    7.67
  -1  -1 -15  243.96    8.04
  -1   2  15    3.48    0.67
  -1   2  15    3.34    0.81
  -1  -2  15    2.47    0.73
   1   2 -15    3.77    0.94
   1  -2 -15    3.54    0.93
   1  -2 -15    3.86    1.21
  -1   2  14    0.03    0.44
  -1   2  14    0.29    0.55
  -1  -2  14    0.36    0.51
  -1   2  14    0.11    0.32
   1  -2 -14   -0.56    0.86
   1   2 -14   -1.15    1.16
  -1   2  13   17.61    2.30
  -1   2  13   16.66    2.35
  -1  -2  13   14.86    2.26
  -1   2  13   17.23    2.44
   1   2 -13   17.91    2.69
   1  -2 -13   18.56    2.76
   1   2 -13   17.01    2.75
   1   2 -12    1.65    1.27
   1  -2 -12    1.79    1.18
  -1   2  12    1.55    0.83
  -1  -2  12    2.86    0.96
  -1  -2  12    3.38    1.16
  -1   2  12    0.65    0.68
  -1   2  12    2.32    1.11
   1   2 -12    3.52    1.33
   1   2 -12    4.86    1.55
  -1  -2  11   42.21    3.57
  -1   2  11   40.08    4.09
  -1   2  11   43.27    4.33
  -1   2  11   39.58    3.75
   1  -2 -11   43.09    4.76
   1   2 -11   34.71    3.86
   1  -2 -11   33.92    3.85
   1   2 -11   38.88    4.26
  -1   2  10   32.07    3.62
  -1  -2  10   26.94    2.81
  -1   2  10   26.03    3.30
   1  -2 -10   21.27    3.18
  -1   2  10   26.52    3.11
  -1  -2  10   28.36    3.46
   1   2 -10   13.93    3.67
   1   2 -10   23.76    3.08
   1  -2 -10   30.26    3.99
   1   2 -10   23.50    3.32
  -1   2  10   35.65    3.61
   1  -2 -10   25.22    3.30
  -1  -2  10   38.51    3.96
   1  -2  -9    1.58    0.89
  -1   2   9    2.45    1.00
   1   2  -9    4.51    2.62
  -1  -2   9    0.45    0.63
  -1  -2   9    1.30    0.88
  -1   2   9    2.58    1.10
  -1   2   8   10.40    1.97
   1   2  -8    8.57    1.97
   1  -2  -8    9.55    2.02
  -1  -2   8   12.60    2.00
   1  -2  -8    7.86    1.66
  -1  -2   8    8.39    1.75
   1  -2  -8   10.69    1.53
   1   2  -8    8.43    2.80
   1  -2  -7  352.50   10.52
  -1   2   7  495.16   11.94
  -1  -2   7  500.01   11.33
   1   2  -7  366.95   11.13
   1  -2  -7  391.14   11.00
  -1  -2   7  374.14   10.71
   1  -2  -7  352.79    7.92
   1   2  -7  282.83   14.11
   1   2  -6   44.08    3.57
   1  -2  -6   52.84    3.80
  -1  -2   6   70.97    3.89
  -1   2   6   66.45    4.00
   1   2  -6   56.70    4.00
   1  -2  -6   57.35    3.82
  -1  -2   6   53.45    3.81
   1  -2  -6   54.47    2.84
   1   2  -6   47.30    5.32
   1  -2  -5 1117.95   16.07
   1   2  -5 1007.79   15.49
   1   2  -5 1037.16   22.33
  -1  -2   5 1157.72   15.95
   1  -2  -5 1161.64   12.08
  -1   2   5 1248.44   15.34
  -1  -2   5 1241.38   14.50
   1   2  -5 1216.59   15.82
   1  -2  -5 1266.02   15.37
   1   2  -4   70.00    3.59
   1  -2  -4   70.75    3.76
  -1   2   4   82.23    4.51
   1   2  -4   60.64    3.16
  -1   2   4   82.74    3.52
  -1  -2   4   84.63    3.43
   1  -2  -4   73.79    3.29
   1   2  -4   75.04    3.42
   1   2  -4   73.61    5.30
  -1  -2   4   70.25    3.69
   1  -2  -4   71.41    2.77
   1   2  -3 2672.75   19.86
  -1   2   3 2807.90   25.54
  -1   2   3 3058.49   25.63
   1   2  -3 3019.04   29.29
   1  -2  -3 2911.17   16.71
  -1  -2   3 2897.72   21.46
  -1   2   3 2897.91   18.29
   1  -2  -3 3095.74   17.68
   1   2  -3 3052.05   18.58
   1  -2  -2   72.04    2.64
  -1   2   2   74.88    3.94
   1   2  -2   66.07    3.19
  -1   2   2   76.76    4.85
  -1   2   2   68.73    3.48
  -1  -2   2   70.57    3.02
   1   2  -2   78.43    4.09
  -1   2   2   70.89    2.37
  -1  -2   2   76.97    2.38
   1  -2  -2   83.83    2.44
   1   2  -2   83.55    2.56
   1  -2  -1  444.40    7.29
  -1   2   1  362.52    7.13
  -1   2   1  361.46    8.35
  -1   2   1  378.34   10.52
   1   2  -1  437.51    7.03
   1   2  -1  382.79    7.82
  -1   2   1  411.52    3.94
  -1  -2   1  423.59    3.94
   1   2  -1  446.39    4.33
  -1  -2   1  359.26    6.13
  -1   2   1  378.76    7.45
   1   2  -1  405.17    8.06
  -1  -2   0  142.17    3.26
  -1   2   0  148.81    4.68
   1   2   0  156.29    4.47
   1  -2   0  151.79    1.73
  -1  -2   0  166.19    1.93
   1  -2   0  177.32    1.93
   1   2   0  152.79    1.93
   1   2   0  166.46    2.05
  -1   2   0  163.47    1.82
  -1   2   0  145.14    4.25
  -1   2   0  151.50    6.68
   1   2   0  162.79    4.16
  -1   2   0  152.34    5.25
  -1  -2  -1  384.48    3.80
  -1   2  -1  382.02    7.65
   1   2   1  401.72    7.10
  -1   2  -1  383.43    8.10
  -1   2  -1  415.49    7.53
  -1   2  -1  349.03   10.24
   1   2   1  426.32    6.97
   1  -2   1  443.42    4.04
   1   2   1  432.66    4.36
  -1  -2  -1  436.48    9.04
   1  -2   1  483.26    7.25
  -1   2  -2   58.65    3.34
  -1   2  -2   61.11    2.97
   1   2   2   67.39    3.15
  -1   2  -2   50.29    4.24
  -1   2  -2   53.32    2.96
   1   2   2   71.81    2.36
   1  -2   2   72.17    2.24
   1  -2   2   66.29    2.49
  -1  -2  -2   59.63    3.21
  -1   2  -3  199.81    6.79
  -1  -2  -3  211.25    6.07
   1  -2   3  198.86    5.87
  -1   2  -3  152.76    7.99
  -1   2  -3  176.77    5.20
   1  -2   3  257.02    5.09
   1   2   3  260.03    5.39
   1  -2   3  203.66    4.35
   1  -2   4   46.67    3.19
  -1   2  -4   47.17    3.82
  -1  -2  -4   46.47    2.88
  -1   2  -4   33.77    4.26
  -1   2  -4   41.35    2.33
   1   2   4   43.64    2.59
   1  -2   4   43.83    2.45
   1  -2   4   44.69    2.15
  -1  -2  -5  375.12    8.48
  -1   2  -5  391.79   12.17
   1  -2   5  363.51    9.56
   1  -2   5  390.98    8.19
   1   2   5  384.80    8.54
   1  -2   5  366.00    6.51
  -1   2  -6    1.93    0.96
   1  -2   6    0.96    0.75
  -1  -2  -6    2.26    0.77
  -1   2  -6    2.06    1.47
   1   2   6    1.34    0.61
   1  -2   6    1.22    0.63
   1  -2   6    1.81    0.57
  -1  -2  -7  866.52   14.14
   1  -2   7  834.43   16.49
  -1   2  -7  781.02   20.54
  -1  -2  -7  746.14   15.30
   1  -2   7  873.79   12.13
   1   2   7  876.08   15.60
   1  -2   7  891.13   15.04
  -1   2  -8    1.50    1.23
  -1  -2  -8    1.75    0.82
   1  -2   8    2.69    1.17
   1   2   8    2.99    1.06
   1  -2   8    2.08    0.93
  -1  -2  -8    3.43    1.13
   1   2   9   14.87    2.21
   1   2   9   14.83    2.44
  -1  -2  -9   16.19    2.59
   1   2   9   11.69    1.90
   1  -2   9   11.56    2.20
  -1  -2  -9   13.50    2.10
  -1   2  -9   24.22    4.29
  -1  -2  -9   11.54    2.13
  -1   2  -9   11.53    2.25
   1   2   9   23.83    3.01
   1  -2   9   20.33    2.74
  -1   2 -10    3.67    1.41
  -1  -2 -10    4.65    1.55
   1   2  10    6.76    1.72
   1  -2  10    6.25    1.71
   1   2  10    5.08    1.41
   1   2  10    5.23    1.49
   1  -2  10    6.39    1.53
  -1  -2 -10    6.37    1.66
   1  -2  10    5.86    1.59
  -1   2 -10    3.89    1.61
  -1   2 -10    5.37    1.62
   1   2  10    3.90    1.15
  -1   2 -10    5.99    1.94
  -1   2 -11 1825.01   27.91
  -1  -2 -11 1900.11   27.27
   1   2  11 1904.62   24.87
   1   2  11 1886.22   26.26
   1   2  11 1863.35   28.18
   1  -2  11 1846.56   25.40
  -1   2 -11 1894.25   35.03
   1   2  12   19.50    2.65
   1   2  12   20.92    2.94
   1  -2  12   18.66    2.58
  -1   2 -12   14.47    2.60
  -1  -2 -12   18.32    2.81
  -1   2 -12   20.83    3.58
   1   2  12   17.37    2.35
   1   2  13  418.44   11.22
   1   2  13  435.31   12.15
   1  -2  13  409.41   11.13
  -1   2 -13  391.98   11.85
  -1  -2 -13  384.53   11.32
  -1   2 -13  385.35   13.55
  -1  -2 -13  406.54   13.18
   1   2  13  423.15   10.29
   1   2  14    2.01    0.78
   1   2  14    1.86    0.76
   1  -2  14    0.33    0.45
  -1   2 -14    0.65    0.81
  -1  -2 -14    1.99    0.92
  -1  -2 -14    2.35    1.49
  -1   2 -14   -1.28    0.82
   1   2  14    1.03    0.58
  -1  -3  14   26.66    2.40
  -1   3  14   30.75    2.74
   1  -3 -14   32.88    3.23
  -1   3  14   28.50    2.33
  -1   3  13  593.73   14.00
  -1  -3  13  584.43   12.85
   1  -3 -13  587.30   12.81
   1   3 -13  572.37   13.15
  -1   3  13  594.18   12.44
  -1   3  12   12.26    2.38
  -1  -3  12   14.69    2.32
   1  -3 -12   11.33    2.17
   1   3 -12    9.37    2.06
  -1   3  12   10.71    2.03
   1   3 -12    9.30    2.24
  -1   3  11  217.86    8.86
   1   3 -11  219.04   10.97
  -1   3  11  224.30    9.84
  -1   3  10   25.86    3.14
  -1   3  10   27.27    3.48
  -1  -3   9  123.00    7.36
  -1   3   9  130.94   10.53
  -1   3   9  116.84    6.55
  -1   3   9  122.39    7.28
   1   3  -8   10.73    3.30
  -1  -3   8   20.15    2.88
  -1   3   8   18.89    2.56
  -1   3   8   19.94    3.96
   1  -3  -8   17.18    2.67
  -1   3   8   20.31    2.91
  -1  -3   7  158.21    7.58
  -1   3   7  171.29   10.80
   1  -3  -7  143.73    7.45
   1  -3  -6    3.71    0.82
  -1  -3   6    3.58    1.22
   1   3  -6    1.89    1.27
  -1   3   6    3.45    1.73
   1  -3  -6    2.85    1.03
   1   3  -5   12.13    2.74
   1  -3  -5   10.69    1.27
  -1  -3   5    9.82    1.73
  -1   3   5   10.60    2.33
   1  -3  -5    8.12    1.59
   1  -3  -4    0.46    0.49
  -1   3   4   -0.49    0.66
  -1   3   4    0.92    0.67
   1   3  -4   -0.01    0.61
  -1  -3   4    0.04    0.53
   1  -3  -4    0.25    0.35
  -1   3   4    0.28    0.31
   1   3  -4   -0.07    0.29
  -1  -3   3  372.22    8.78
   1   3  -3  379.32   11.69
   1  -3  -3  370.70    7.34
  -1   3   3  362.22   10.50
   1   3  -3  351.41    8.97
  -1  -3   2   24.19    2.08
   1   3  -2   25.05    2.78
   1   3  -2   29.78    2.39
  -1   3   2   26.31    2.87
   1   3  -2   29.83    2.76
  -1   3   2   27.28    2.71
  -1   3   2   29.15    3.74
   1  -3  -2   26.21    2.08
  -1  -3   1  432.25    7.81
   1   3  -1  477.40   10.98
  -1   3   1  457.86   10.31
   1  -3  -1  471.14    6.54
  -1   3   1  461.68   11.65
  -1   3   1  476.26   14.52
   1   3  -1  535.65    9.93
  -1   3   1  458.54   10.22
   1  -3  -1  523.23   10.30
  -1  -3   0   12.44    1.17
   1  -3   0   15.51    1.46
  -1   3   0   13.56    1.84
   1   3   0   14.17    1.86
  -1   3   0   13.41    1.98
  -1   3   0   16.47    2.75
   1   3   0   15.95    1.74
  -1   3   0   13.80    1.80
  -1  -3   0   13.52    2.14
   1   3   1    3.30    0.94
   1  -3   1    4.21    0.90
  -1  -3  -1    3.33    1.07
  -1   3  -1    5.02    1.26
  -1   3  -1    4.63    1.11
  -1   3  -1    3.49    1.41
   1   3   1    3.74    0.90
   1  -3   1    5.12    0.88
   1  -3   2  117.29    4.94
  -1   3  -2  110.62    5.64
  -1   3  -2   99.47    4.96
   1   3   2  123.41    5.26
  -1   3  -2  123.64    5.22
  -1   3  -2  108.74    7.20
   1  -3   2  122.58    3.51
  -1  -3  -2  113.17    5.24
   1  -3   3 2203.56   23.24
  -1   3  -3 2065.04   26.21
   1   3   3 2359.68   24.60
  -1   3  -3 1862.95   30.97
  -1   3  -3 1927.92   20.81
  -1  -3  -3 2097.58   21.77
  -1  -3  -4   86.75    4.47
  -1   3  -4   90.58    6.03
   1  -3   4   89.61    4.99
  -1   3  -4   72.00    6.38
   1   3   4  100.51    5.76
  -1   3  -4   74.42    3.77
  -1  -3  -5  183.08    6.44
   1  -3   5  207.89    8.01
  -1   3  -5  193.06    9.46
  -1   3  -5  154.49    9.70
   1   3   5  244.92   10.04
   1  -3   5  263.92    6.98
   1   3   5  262.38    7.44
  -1  -3  -6    6.52    1.30
  -1   3  -6    6.60    1.92
   1  -3   6    7.29    1.66
   1   3   6    9.06    1.60
   1  -3   6    8.72    1.51
   1   3   6    9.48    2.24
   1  -3   7   58.68    4.85
  -1   3  -7   57.28    6.08
  -1  -3  -7   57.11    3.86
  -1  -3  -7   52.99    4.53
  -1  -3  -8   20.09    2.99
   1   3   8   25.25    2.85
   1   3   8   31.18    4.81
  -1  -3  -8   21.15    2.45
   1  -3   8   26.57    3.52
  -1   3  -8   23.67    4.12
   1   3   8   25.83    3.13
  -1   3  -8   25.76    3.57
  -1  -3  -9    3.02    1.25
  -1   3  -9    6.04    2.20
   1  -3   9    1.43    1.06
  -1  -3  -9    3.30    1.10
   1   3   9    1.82    0.76
   1   3   9    3.02    1.72
   1   3   9    1.82    1.27
   1   3   9    3.18    1.19
  -1   3  -9    2.72    1.32
   1   3  10    3.83    1.35
   1  -3  10    3.89    1.20
   1   3  10    3.92    1.45
   1   3  10    3.65    1.33
  -1   3 -10    2.60    1.52
   1   3  11   91.52    5.46
   1  -3  11   91.68    5.56
   1   3  11   91.13    6.04
   1   3  11   95.30    6.36
  -1   3 -11   95.21    6.58
   1   3  12   15.57    2.25
   1   3  12   15.65    2.43
   1   3  12   16.26    2.44
   1  -3  12   13.79    2.14
  -1   3 -12   11.40    2.11
  -1  -3 -12   15.77    2.35
  -1   3 -12   11.35    2.21
   1   3  13   83.03    4.78
   1  -3  13   80.32    4.55
   1   3  13   88.40    5.07
  -1   3 -13   74.33    6.50
  -1  -3 -13   86.77    5.63
   1   3  13   86.57    4.58
   1  -3  14   26.79    2.29
  -1  -3 -14   26.01    2.72
   1   3  14   30.61    2.31
  -1  -4  13   67.69    3.84
   1   4 -13   63.36    4.25
  -1   4  13   69.69    3.97
  -1  -4  12    7.99    1.58
  -1   4  12    9.22    1.92
   1   4 -12    7.16    2.00
  -1   4  12    5.87    1.47
  -1   4  11    0.08    0.69
  -1  -4  11   -0.57    0.64
   1   4 -11    2.44    1.58
  -1   4  11    3.24    1.22
  -1   4  10    2.62    1.12
   1   4 -10    2.59    1.07
   1   4 -10    3.70    2.03
  -1   4  10    1.59    0.78
  -1   4   9    4.27    1.65
  -1   4   9    4.83    1.41
   1   4  -9    5.65    1.79
   1   4  -9    3.87    1.85
  -1   4   8    1.99    1.07
   1  -4  -8    2.91    1.29
  -1   4   8    1.94    1.32
  -1   4   8    0.99    0.75
  -1  -4   8    1.71    1.11
   1   4  -8    2.67    1.72
   1   4  -8    1.66    1.31
   1   4  -8    2.84    1.96
   1  -4  -7  535.37   15.81
  -1   4   7  616.72   21.74
  -1   4   7  590.34   14.51
  -1  -4   7  617.88   16.46
   1   4  -7  442.04   20.19
   1   4  -7  664.66   17.90
  -1   4   7  537.25   15.14
   1   4  -7  654.89   20.17
  -1  -4   6  117.35    6.89
   1   4  -6  104.27    9.25
  -1   4   6  123.81    9.23
   1  -4  -6  116.16    7.09
  -1  -4   5 1984.50   26.54
   1   4  -5 1698.16   34.59
  -1   4   5 2104.53   35.44
   1  -4  -5 1828.48   26.61
  -1  -4   4   82.35    5.12
   1   4  -4   80.63    6.96
  -1   4   4   91.23    6.88
   1  -4  -4   79.82    5.32
  -1  -4   3  192.48    7.25
   1  -4  -3  181.71    6.09
   1   4  -3  183.03    9.64
  -1   4   3  203.91    9.52
   1   4  -2   16.68    2.77
  -1  -4   2   16.35    1.97
   1   4  -2   21.31    2.43
  -1   4   2   20.68    3.15
  -1   4   2   19.47    2.67
   1  -4  -2   17.60    2.02
   1   4  -1  608.67   15.43
  -1   4   1  580.11   14.52
  -1  -4   1  559.05   10.13
  -1   4   1  590.02   14.60
  -1   4   1  613.95   19.81
  -1   4   1  582.48   15.98
  -1  -4   1  609.45   17.92
   1  -4  -1  624.42   13.46
  -1   4   0   24.25    3.02
   1   4   0   25.83    3.11
   1   4   0   28.18    2.83
  -1   4   0   26.42    3.03
  -1   4   0   24.27    3.13
  -1   4   0   23.03    3.88
  -1  -4   0   25.37    3.43
   1  -4   0   24.23    3.01
  -1   4  -1   66.12    5.22
   1   4   1   65.91    4.75
   1  -4   1   68.81    3.97
   1   4   1   75.84    4.82
  -1   4  -1   64.72    4.98
  -1   4  -1   61.31    6.16
  -1   4  -1   70.34    4.71
  -1  -4  -1   65.63    5.09
  -1   4  -2   37.84    4.08
   1  -4   2   38.74    3.25
   1   4   2   48.21    4.01
  -1   4  -2   41.42    3.57
  -1   4  -2   42.42    5.24
  -1   4  -2   38.75    3.75
  -1  -4  -2   38.67    3.60
   1  -4   3  505.59   12.56
  -1   4  -3  480.24   15.11
  -1   4  -3  474.48   17.47
  -1   4  -3  466.21   12.37
  -1  -4  -3  459.20   11.87
   1  -4   4   43.08    3.99
  -1  -4  -4   40.29    3.44
  -1   4  -4   41.46    4.82
   1   4   4   44.71    4.45
  -1   4  -4   33.82    4.75
  -1  -4  -5  408.16   10.84
  -1   4  -5  433.56   16.63
  -1  -4  -6  143.08    6.33
  -1   4  -6  148.26   10.37
   1  -4   6  162.66    8.59
  -1  -4  -6  136.26    7.83
  -1  -4  -7  400.19   14.02
   1   4   7  437.34   11.86
   1   4   7  579.77   19.54
   1  -4   7  497.14   15.57
  -1  -4  -7  397.43   10.62
  -1   4  -7  393.42   17.84
  -1   4  -7  490.41   14.61
   1   4   7  460.31   13.48
  -1   4  -7  512.14   16.74
  -1  -4  -8   59.94    5.63
  -1   4  -8   74.32    5.77
   1  -4   8   80.86    6.58
  -1   4  -8   55.79    7.02
   1   4   8   68.07    5.40
  -1   4  -8   70.95    6.47
   1   4   8   80.47    7.73
   1   4   8   68.76    4.88
   1   4   9   12.66    2.44
   1  -4   9   16.60    2.35
  -1   4  -9   13.96    2.47
   1   4   9   13.92    2.26
  -1   4  -9   10.25    2.75
   1   4  10   30.46    3.31
  -1   4 -10   31.07    4.17
   1   4  10   35.73    3.95
   1  -4  10   34.52    3.34
  -1   4 -11  895.17   20.15
   1  -4  11  908.43   16.08
   1   4  12   31.02    2.86
  -1   4 -12   32.49    3.40
   1  -4  12   33.57    2.87
   1   4  13  132.68    5.15
  -1  -4 -13  125.24    5.63
   1  -4  13  129.51    4.79
  -1   5  12   21.26    2.21
   1   5 -12   22.33    2.84
  -1  -5  12   19.83    1.90
  -1   5  11   27.61    2.86
  -1  -5  11   28.16    2.67
   1   5 -11   24.43    3.62
   1   5 -10   46.93    4.32
  -1   5  10   53.94    4.34
  -1  -5  10   54.56    4.10
   1   5 -10   50.65    5.68
  -1   5   9  384.84   11.87
   1   5  -9  410.20   16.73
   1   5  -9  429.45   14.49
  -1   5   8   76.54    5.41
   1   5  -8   78.37    7.62
   1   5  -8   86.54    6.97
  -1   5   7  107.90    6.33
   1   5  -7  111.33    8.12
  -1   5   7  109.84    6.13
   1   5  -7  108.26    8.95
   1  -5  -6    4.62    1.59
  -1   5   6    5.06    2.14
   1   5  -6    1.33    1.07
  -1   5   6    2.48    1.02
  -1  -5   6    1.47    1.00
   1   5  -6    2.65    1.64
   1   5  -6    2.93    1.72
  -1   5   6    3.74    1.30
   1  -5  -5    8.21    2.17
   1   5  -5    4.08    1.47
  -1   5   5    2.89    1.53
  -1  -5   5    1.63    0.96
   1   5  -5    0.96    1.50
   1   5  -5    3.68    1.44
  -1   5   5    3.47    1.30
   1   5  -5    3.65    1.76
   1  -5  -4    0.50    0.74
   1   5  -4   -2.17    1.20
  -1   5   4    1.26    1.13
   1   5  -4    0.40    0.88
   1   5  -4   -0.53    1.01
  -1   5   4   -2.91    1.56
   1   5  -4    1.28    0.92
  -1   5   4    0.28    0.53
   1  -5  -3   84.26    6.11
  -1  -5   3   73.67    8.31
  -1   5   3   93.59    7.67
   1   5  -3   89.20    6.87
   1   5  -3   75.87    7.38
  -1   5   3   87.73    5.98
   1   5  -3   86.00    6.60
  -1  -5   2  155.10   11.25
   1  -5  -2  148.50    7.81
  -1   5   2  173.27    9.97
   1   5  -2  148.97    9.90
  -1  -5   1  242.77   13.00
   1  -5  -1  248.53    9.61
  -1   5   1  273.61   12.02
   1   5  -1  234.80   11.55
  -1  -5   0   55.29    5.80
  -1   5   0   69.01    5.92
   1   5   0   71.03    5.41
   1   5   0   60.36    5.72
  -1   5   0   63.03    5.95
  -1  -5  -1  314.47   12.40
   1  -5   1  366.04   14.52
   1   5   1  395.38   13.19
  -1   5  -1  355.17   12.43
  -1   5  -1  322.78   13.72
  -1  -5  -2  134.86    7.63
   1  -5   2  159.39   10.69
  -1   5  -2  136.36   10.56
  -1   5  -2  143.78    9.66
   1   5   3 1755.50   29.02
  -1   5  -3 1855.18   28.93
  -1   5  -3 1697.94   29.16
  -1   5  -3 1712.33   28.34
  -1  -5  -3 1541.92   25.02
  -1   5  -3 1594.96   33.77
   1   5   4  139.71    8.95
  -1   5  -4  136.08    8.05
  -1   5  -4  120.69    8.20
   1   5   4  114.23    7.36
  -1  -5  -4  104.03    6.18
  -1   5  -4  120.31    7.90
  -1   5  -4  113.23    9.39
   1  -5   4  128.90    7.75
   1   5   5    1.78    1.24
  -1   5  -5    0.68    0.98
   1  -5   5    1.32    1.05
  -1   5  -5    0.28    0.51
  -1   5  -5    0.27    1.42
   1   5   5    1.20    0.86
  -1   5  -5   -0.58    1.08
  -1  -5  -6    2.65    1.46
  -1   5  -6    0.69    1.07
   1  -5   6    2.04    1.34
  -1   5  -6    4.02    1.76
   1   5   6    2.47    1.28
  -1   5  -6    0.73    1.35
   1   5   6    0.65    0.70
   1   5   6    0.93    0.88
  -1   5  -6    1.38    1.35
   1   5   7    8.70    1.90
  -1   5  -7    5.22    1.93
  -1   5  -7   11.75    2.56
   1   5   7    8.20    1.72
  -1   5  -8   20.27    3.39
  -1   5  -8   20.90    3.81
   1   5   8   21.73    2.81
  -1   5  -9   55.88    4.90
   1   5   9   53.99    4.21
  -1   5  -9   56.72    5.99
  -1   5 -10    3.73    1.83
   1   5  10    1.54    0.97
  -1   5 -10    1.14    1.00
  -1   5 -11   39.19    4.01
   1   5  11   40.72    3.27
  -1   5 -12    0.15    0.56
   1   5  12    0.48    0.60
   1   6 -10   60.57    4.29
   1   6 -10   57.72    5.31
  -1   6  10   51.69    3.48
   1   6  -9   29.01    3.55
   1   6  -9   28.40    4.19
  -1   6   9   26.68    2.76
   1   6  -8   33.37    4.46
   1   6  -8   25.01    4.33
  -1   6   8   28.86    2.86
  -1   6   8   22.99    2.70
   1   6  -7   90.82    7.59
   1   6  -7   74.51    7.45
  -1   6   7   85.19    5.43
   1   6  -6  188.32   11.29
   1   6  -6  204.57   10.81
  -1   6   6  185.70    8.80
   1   6  -5 1050.56   26.87
   1   6  -5 1201.27   26.91
   1   6  -5  883.87   25.33
  -1   6   5 1035.01   21.64
   1   6  -4   92.60    8.01
   1   6  -4   75.43    7.13
   1   6  -4   93.15    7.67
  -1   6   4   93.21    6.82
   1   6  -3  138.53    9.52
   1   6  -3  134.54    9.05
   1   6  -3  153.31    9.78
  -1   6   3  148.29    8.66
   1   6  -2   75.55    6.91
   1   6  -2   80.43    8.33
  -1   6   2   83.20    6.59
   1   6  -2   86.11    6.60
  -1   6   2   92.16    6.68
   1   6  -2   83.05    7.34
   1   6  -1   44.66    6.02
   1   6  -1   37.43    4.72
   1   6  -1   33.37    4.60
  -1   6   1   39.50    4.55
   1   6  -1   39.42    4.60
  -1   6   1   41.36    4.65
  -1   6   1   48.23    5.96
   1   6   0  220.29   10.60
  -1   6   0  220.09    9.83
   1   6   0  239.86   11.70
  -1   6   0  248.53   11.66
   1   6   0  243.87   12.01
  -1   6   0  238.44   10.92
   1   6   0  293.64   12.62
  -1   6   0  278.13   13.27
  -1   6  -1   76.83    6.17
  -1   6  -1   97.62    9.09
   1   6   1   82.14    6.95
  -1   6  -1   75.39    5.92
   1   6   1   88.34    7.01
  -1   6  -1   91.49    7.26
  -1   6  -1   81.29    6.24
   1   6   1  109.37    7.90
  -1   6  -2    5.20    2.50
  -1   6  -2    3.37    1.42
  -1   6  -2    6.22    1.79
   1   6   2    5.38    2.03
   1   6   2    4.07    1.62
  -1   6  -2    7.24    2.17
  -1   6  -2    7.27    2.11
  -1   6  -3   12.56    2.38
   1   6   3    8.31    2.25
  -1   6  -3    8.97    2.33
  -1   6  -3    7.14    2.32
  -1   6  -3    8.32    2.42
   1   6   4    6.45    1.97
  -1   6  -4    6.99    2.27
  -1   6  -4    9.16    2.61
  -1   6  -4    7.33    2.49
  -1   6  -5   70.42    6.68
   1   6   5   61.67    5.78
  -1   6  -5   66.07    6.58
  -1   6  -5   57.64    5.89
  -1   6  -6   20.88    3.66
  -1   6  -6   21.31    4.08
   1   6   6   21.45    3.23
  -1   6  -7  463.67   15.84
  -1   6  -7  438.87   17.12
   1   6   7  426.70   13.15
  -1   6  -8   12.04    2.92
   1   6   8   11.80    1.86
  -1   6  -8   12.12    2.59
   1   6   8   11.44    1.99
  -1   6  -9    5.41    2.12
  -1   6  -9    7.45    1.92
   1   6   9    6.04    1.28
  -1   6 -10   39.16    3.26
  -1   6 -10   42.75    4.17
   1   6  10   36.64    2.76
   1   7  -8   43.30    4.39
   1   7  -8   63.61    5.04
  -1   7   7    4.79    1.27
   1   7  -7    2.63    1.67
   1   7  -7    4.10    1.73
   1   7  -6   -0.04    1.22
  -1   7   6    0.97    1.01
   1   7  -6    0.24    1.42
   1   7  -6   -0.55    1.51
   1   7  -5    9.67    2.61
   1   7  -5   15.77    3.48
   1   7  -5   11.52    3.07
  -1   7   5   14.34    2.68
   1   7  -4   -0.05    0.85
  -1   7   4    0.23    0.87
   1   7  -4   -0.58    1.87
   1   7  -4   -0.94    1.86
  -1   7   3    4.10    1.68
   1   7  -3    2.16    1.62
   1   7  -3    2.28    1.69
   1   7  -2   72.62    6.64
   1   7  -2   84.97    7.91
   1   7  -2   96.16    6.95
  -1   7   2   85.32    7.02
   1   7  -1    4.06    1.73
  -1   7   1    5.68    2.02
   1   7  -1    4.09    2.09
   1   7  -1    4.60    1.79
   1   7   0   11.72    2.99
  -1   7   0   12.17    2.97
  -1   7   0   11.54    2.70
   1   7   0   12.61    2.99
   1   7   1   45.52    5.50
  -1   7  -1   48.99    5.24
  -1   7  -1   39.69    4.53
   1   7   1   42.34    5.15
  -1   7  -1   58.58    6.46
   1   7   2  129.64    9.16
  -1   7  -2  142.81    8.49
  -1   7  -2  113.39    7.82
  -1   7  -2  108.11    7.44
  -1   7  -2  149.93   10.45
   1   7   2  131.85    8.56
  -1   7  -3  697.07   19.69
  -1   7  -3  673.05   19.27
  -1   7  -4  187.98   10.42
  -1   7  -4  164.59    9.89
  -1   7  -5    7.89    2.65
  -1   7  -5    5.66    2.08
   1   7   5    6.42    1.93
   1   7   6   42.10    4.17
  -1   7  -6   43.19    4.82
  -1   7  -6   39.98    4.94
  -1   7  -7    7.78    2.12
  -1   7  -7    5.80    2.00
   1   7   7    6.87    1.48
   1   7   8   95.62    4.44
  -1   7  -8  110.96    6.27
  -1   7  -8   98.70    6.59
  -1   8   4  183.77    9.08
   1   8  -4   97.19    6.65
  -1   8   3  290.23   12.21
   1   8  -3  143.82    8.00
  -1   8   2   69.28    6.27
   1   8  -2   77.50    5.49
   1   8  -1   71.15    5.82
  -1   8   1   68.05    6.26
   1   8   0  130.98    8.36
  -1   8   0  153.52    9.33
  -1   8  -1   21.47    3.51
   1   8   1   19.66    3.49
  -1   8  -2    4.70    1.53
   1   8   2    6.97    2.27
   1   8   3  126.38    8.06
  -1   8  -3   93.54    6.37
  -1   8  -4    5.01    1.55
   1   8   4    6.35    1.80
   2   0 -15   -0.13    0.95
   2   0 -15   -0.92    0.99
  -2   0  15    0.48    0.40
  -2   0  15   -0.56    0.46
   2   0 -14    2.32    1.38
   2   0 -14    3.98    1.64
   2   0 -14    4.12    1.65
  -2   0  14    3.54    1.04
  -2   0  14    3.24    1.06
   2   0 -13    0.27    1.25
   2   0 -13    0.79    1.27
   2   0 -13    3.02    2.02
  -2   0  13   -0.40    0.39
  -2   0  13    0.19    0.59
   2   0 -12  692.23   17.80
   2   0 -12  686.17   17.43
  -2   0  12  742.29   17.23
  -2   0  12  767.95   16.74
   2   0 -11   -0.45    1.17
  -2   0  11    0.16    0.80
   2   0 -11   -0.38    1.19
  -2   0  11   -1.56    0.87
  -2   0  11    1.55    0.87
   2   0 -10 1770.23   28.54
  -2   0  10 1585.04   23.62
   2   0 -10 1418.53   23.94
   2   0 -10 1348.05   26.27
   2   0 -10 1466.67   23.60
  -2   0  10 1644.70   23.02
   2   0  -9   -0.12    0.83
  -2   0   9    0.74    0.85
   2   0  -9   -1.72    1.05
  -2   0   9   -0.19    0.28
   2   0  -8  208.90    8.97
  -2   0   8  205.48    7.87
  -2   0   8  213.69    7.93
  -2   0   7   -0.20    0.54
   2   0  -7   -0.02    0.76
   2   0  -7   -0.33    0.49
  -2   0   7    0.09    0.44
   2   0  -6 3813.77   33.22
   2   0  -6 3528.11   29.36
  -2   0   6 3761.29   28.99
  -2   0   6 3385.57   26.74
  -2   0   5    0.06    0.57
  -2   0   5   -0.07    0.53
   2   0  -5   -0.02    0.56
   2   0  -5   -0.36    0.45
  -2   0   4   81.50    3.51
  -2   0   4   90.09    2.69
   2   0  -4   85.56    4.17
  -2   0   3    0.42    0.46
  -2   0   3    0.00    0.18
   2   0  -3    0.09    0.37
   2   0  -2   77.17    3.24
  -2   0   2   77.59    2.84
  -2   0   2   69.78    2.72
  -2   0   2   76.09    2.86
  -2   0   2   72.69    2.57
  -2   0   1    0.16    0.22
  -2   0   1    0.06    0.28
   2   0  -1   -0.13    0.34
  -2   0   1   -0.03    0.18
  -2   0   0   91.31    2.42
  -2   0   0   99.82    1.23
  -2   0   0   88.91    2.35
   2   0   0   92.38    3.15
  -2   0   0  104.29    2.65
   2   0   0  106.30    2.61
  -2   0  -1    0.06    0.20
  -2   0  -1    0.12    0.07
  -2   0  -1    0.16    0.20
   2   0   1    0.09    0.23
   2   0   1    0.00    0.33
  -2   0  -2  613.30    5.46
  -2   0  -2  607.43    7.47
   2   0   2  612.01    7.76
  -2   0  -3    0.01    0.36
   2   0   3   -0.02    0.26
  -2   0  -3   -0.04    0.21
   2   0   3    0.33    0.37
   2   0   4   69.98    3.18
   2   0   4   80.94    3.47
  -2   0  -5    0.15    0.50
   2   0   5    0.67    0.45
   2   0   5   -0.26    0.55
  -2   0  -5    0.40    0.35
   2   0   6 1942.25   19.97
   2   0   6 1969.24   20.79
   2   0   6 2083.58   19.96
  -2   0  -6 2051.14   20.02
  -2   0  -7    0.26    0.73
   2   0   7    0.26    0.39
   2   0   7    0.17    0.56
   2   0   7   -0.04    0.50
   2   0   8  107.61    5.51
   2   0   8  117.83    5.60
   2   0   9    1.30    0.70
   2   0   9   -0.37    1.02
   2   0   9   -0.18    0.47
  -2   0 -10   13.76    2.43
   2   0  10   16.17    2.48
   2   0  10   14.50    2.00
  -2   0 -10   16.93    2.70
  -2   0 -10   22.79    3.81
   2   0  10   17.28    2.67
   2   0  11    1.67    0.74
   2   0  11    1.26    0.80
  -2   0 -11   -0.91    1.26
  -2   0 -11    1.30    1.89
   2   0  11   -0.88    0.77
  -2   0 -12  125.77    7.26
  -2   0 -12  149.75    9.17
   2   0  12  142.07    6.11
   2   0  12  142.45    7.21
  -2   0 -13   -0.03    1.05
  -2   0 -13   -0.88    1.60
   2   0  13   -0.31    0.88
  -2   0 -14  117.33    6.00
  -2   0 -14  114.00    6.67
   2   0  14  107.96    5.43
  -2   0 -15   -0.07    0.56
   2   0  15    0.00    0.34
   2   1 -15    0.62    0.82
   2  -1 -15    1.69    0.93
   2  -1 -15    1.98    1.09
  -2  -1  15    0.99    0.54
  -2   1  15    1.69    0.56
  -2   1  15    1.61    0.66
  -2  -1  15    1.06    0.49
   2   1 -14  968.89   18.15
   2  -1 -14  947.72   17.71
  -2  -1  14  884.18   15.99
  -2   1  14  966.01   16.50
  -2  -1  14  926.15   14.95
  -2   1  14  919.50   15.80
   2   1 -14  915.01   17.93
   2  -1 -14  929.93   18.30
   2  -1 -13    6.77    2.04
   2   1 -13    7.14    2.12
  -2   1  13    5.90    1.32
  -2   1  13    8.71    1.83
  -2  -1  13    6.41    1.45
  -2   1  13    5.55    1.43
  -2  -1  13    4.51    1.36
   2   1 -13    5.47    1.79
   2  -1 -13    6.71    2.06
   2   1 -13    5.49    1.78
   2  -1 -12   95.93    6.54
  -2   1  12  118.94    6.91
   2   1 -12   95.15    6.60
  -2  -1  12  122.27    7.08
  -2  -1  12   88.93    5.47
  -2   1  12   89.00    5.94
  -2   1  12   92.18    6.07
  -2  -1  12   90.35    5.93
  -2   1  12  102.12    5.63
   2  -1 -12   84.38    6.46
   2   1 -12   80.60    5.98
   2   1 -12   99.54    7.32
  -2  -1  11    3.65    1.19
  -2   1  11    3.06    1.27
  -2   1  11    4.37    1.41
   2  -1 -11    2.85    1.24
  -2   1  11    3.51    1.08
  -2  -1  11    1.33    0.79
   2   1 -11    2.09    1.66
   2  -1 -11    2.36    1.29
   2   1 -11    3.76    1.34
   2  -1 -11    4.15    1.67
   2   1 -11    3.70    1.79
  -2   1  11    3.70    1.31
  -2  -1  11    2.13    1.10
   2  -1 -10    3.77    1.60
   2   1 -10    3.73    1.62
  -2  -1  10    3.48    1.07
  -2   1  10    2.86    1.09
  -2   1  10    4.16    1.53
   2  -1 -10    2.98    1.37
  -2   1  10    2.55    0.98
  -2  -1  10    3.34    1.22
   2   1 -10    5.69    2.78
   2   1 -10    2.94    1.20
   2  -1 -10    1.17    1.00
   2   1 -10    4.44    1.62
  -2   1  10    2.72    0.93
   2  -1 -10    1.50    1.20
  -2  -1  10    3.59    1.25
   2  -1  -9    0.38    1.00
   2   1  -9   -0.26    1.06
   2  -1  -9   -0.34    0.42
  -2  -1   9    0.72    0.60
   2  -1  -8   23.84    2.93
   2   1  -8   29.96    3.64
   2   1  -8   20.57    2.85
   2  -1  -8   19.55    2.79
  -2  -1   8   41.08    3.60
  -2   1   8   45.92    3.91
  -2  -1   8   25.56    2.84
  -2  -1   7    6.06    1.42
  -2   1   7    6.70    1.45
   2   1  -7    1.79    0.90
   2  -1  -7    1.17    0.81
   2  -1  -7    2.69    0.99
   2   1  -7    3.84    1.32
  -2  -1   7    3.81    1.12
  -2   1   7    3.06    0.95
   2  -1  -6  150.70    6.25
   2   1  -6  172.88    7.69
   2  -1  -6  152.66    6.11
   2   1  -6  149.68    6.24
  -2   1   6  198.96    6.69
  -2  -1   6  201.94    6.60
  -2  -1   6  151.09    5.92
  -2   1   6  207.19    6.79
   2   1  -5    0.33    0.63
   2  -1  -5   -0.18    0.53
  -2  -1   5    0.06    0.45
  -2   1   5    0.89    0.53
  -2   1   5    0.09    0.31
  -2  -1   5    3.64    0.91
   2  -1  -5    0.31    0.55
   2   1  -5    0.72    0.69
  -2   1   5    3.60    0.92
  -2   1   4  778.04   10.85
  -2  -1   4  752.89   11.10
   2  -1  -4  748.13    7.62
  -2   1   4  755.47   11.29
   2  -1  -4  787.74   11.10
   2   1  -4  753.91   11.10
   2  -1  -4  783.76   11.78
  -2  -1   3   23.98    1.84
   2  -1  -3   27.23    1.17
  -2   1   3   24.10    1.71
  -2   1   3   22.37    1.94
  -2   1   3   25.03    2.55
   2  -1  -3   25.37    1.77
   2   1  -3   23.83    1.78
   2   1  -3   23.95    2.17
   2  -1  -3   29.06    2.09
   2   1  -2 4624.98   26.49
   2  -1  -2 4872.71   23.87
  -2   1   2 4849.66   32.81
  -2   1   2 4818.52   21.08
  -2  -1   2 4681.19   23.14
  -2   1   2 4770.67   27.69
  -2  -1   2 5012.56   21.51
  -2   1   2 4792.06   21.39
   2   1  -2 4488.70   20.94
   2  -1  -2 4661.33   20.94
   2   1  -1   36.02    2.19
   2   1  -1   37.22    1.65
   2  -1  -1   44.53    2.01
  -2   1   1   28.83    1.60
  -2   1   1   33.75    2.75
   2   1  -1   39.27    2.14
  -2  -1   1   36.03    1.87
  -2   1   1   35.14    1.58
   2   1  -1   33.10    1.56
   2  -1  -1   34.42    1.55
  -2  -1   1   36.84    1.62
  -2   1   0    2.06    0.46
   2   1   0    8.47    0.71
  -2  -1   0    2.57    0.75
  -2  -1   0    1.36    0.35
  -2   1   0    1.45    0.36
   2   1   0    8.62    0.59
   2  -1   0    1.50    0.34
  -2   1   0    1.73    0.36
  -2  -1   0    1.65    0.35
   2   1   0    1.57    0.33
   2  -1   0    2.28    0.41
   2   1   0    2.27    0.45
   2  -1   1   16.96    1.52
  -2  -1  -1   14.34    1.41
   2  -1   1   16.93    0.72
   2   1   1   16.90    1.28
  -2   1  -1   15.35    1.16
   2   1   1   16.08    0.92
  -2   1  -1   14.39    1.76
  -2  -1  -1   14.55    1.06
   2   1   1   15.82    1.20
  -2   1  -1   14.66    1.06
   2  -1   1   14.96    1.14
  -2   1  -1   13.91    1.07
   2   1   1   17.41    0.94
  -2  -1  -2  309.65    5.45
  -2   1  -2  300.93    5.34
   2  -1   2  326.91    5.63
   2   1   2  323.73    5.67
   2   1   2  325.56    6.07
  -2  -1  -2  305.58    6.75
   2  -1   2  324.65    6.38
  -2   1  -3   50.50    2.68
  -2  -1  -3   55.25    3.01
   2  -1   3   47.47    2.36
   2   1   3   46.67    2.37
  -2  -1  -3   47.39    2.40
  -2   1  -3   44.33    2.29
   2  -1   3   47.88    2.50
   2   1   3   52.19    2.71
  -2  -1  -4  505.90    9.65
  -2   1  -4  479.03    9.47
   2  -1   4  448.41    8.02
   2   1   4  439.06    8.11
   2   1   4  501.49    9.02
   2  -1   4  476.07    8.38
  -2  -1  -5   31.46    2.58
  -2   1  -5   31.88    2.81
   2   1   5   27.43    2.26
   2  -1   5   30.32    2.33
   2  -1   5   28.77    2.15
   2   1   5   33.48    2.59
   2  -1   6   21.94    2.36
   2   1   6   22.46    1.97
  -2  -1  -6   26.45    2.53
  -2   1  -6   21.48    2.66
   2  -1   6   21.69    2.22
   2   1   6   23.56    2.35
   2  -1   6   22.74    2.05
  -2  -1  -6   24.59    2.33
   2   1   6   23.26    2.34
  -2  -1  -7   30.92    2.94
  -2   1  -7   25.29    3.13
   2  -1   7   24.21    2.67
   2   1   7   20.32    2.37
   2  -1   7   20.11    2.35
   2  -1   7   25.40    2.32
  -2  -1  -7   25.39    2.64
   2   1   7   27.96    2.76
   2  -1   8  158.30    7.25
  -2   1  -8  151.22    8.34
  -2  -1  -8  186.03    7.69
   2  -1   8  157.20    7.03
   2   1   8  156.82    7.12
   2   1   8  180.79    7.43
   2  -1   8  176.39    6.47
  -2  -1  -8  172.57    7.43
   2  -1   9    3.08    1.32
  -2   1  -9    2.92    1.28
  -2  -1  -9    4.69    1.39
   2  -1   9    4.08    1.08
   2   1   9    0.66    0.67
   2  -1   9    1.91    0.93
  -2   1 -10  143.49    7.75
  -2  -1 -10  140.48    7.44
   2  -1  10  147.18    7.08
   2   1  10  147.33    6.68
   2   1  10  152.49    7.63
   2   1  10  154.77    6.88
   2  -1  10  140.93    7.55
   2   1  10  149.83    7.85
   2  -1  10  133.68    7.48
  -2   1 -10  146.44    7.49
  -2   1 -10  162.84   10.12
   2   1  11    0.18    0.60
   2  -1  11   -0.26    0.55
   2   1  11    0.13    0.63
   2   1  11    0.40    0.60
  -2  -1 -11    0.26    0.86
  -2   1 -11    0.58    1.32
  -2   1 -11    1.81    1.97
  -2  -1 -11    2.72    2.05
   2   1  12   12.25    1.91
   2  -1  12   13.12    2.15
   2   1  12   11.58    2.15
   2   1  12    9.97    1.76
  -2  -1 -12    9.19    2.12
  -2   1 -12    8.57    2.12
  -2  -1 -12   15.35    3.30
  -2   1 -12    6.29    2.05
   2   1  13    1.00    0.68
   2   1  13    1.35    0.78
   2  -1  13   -0.67    0.72
   2   1  13    0.92    0.78
  -2  -1 -13    1.95    1.70
  -2  -1 -13    0.79    1.00
  -2   1 -13    2.12    1.42
   2   1  14  700.91   13.76
   2   1  14  687.96   11.57
   2  -1  14  673.88   13.09
  -2  -1 -14  667.36   15.45
  -2   1 -14  671.63   16.09
  -2   1 -14  657.12   13.90
  -2  -1 -14  665.89   13.78
   2   1  15    4.62    0.95
   2  -1  15    4.91    0.99
  -2  -1 -15    3.38    0.94
  -2   1 -15    2.89    0.95
  -2  -1 -15    1.65    0.84
  -2   1 -15    4.34    1.11
  -2   2  15    7.76    0.96
  -2   2  15    9.70    1.41
  -2  -2  15    6.94    1.14
   2  -2 -15    8.89    1.69
   2  -2 -15    8.58    1.33
   2   2 -15    9.69    1.38
  -2   2  14   19.60    2.37
  -2  -2  14   16.65    1.81
  -2  -2  14   18.88    2.24
   2   2 -14   18.18    2.39
   2   2 -14   14.19    2.15
   2  -2 -14   14.67    2.15
  -2   2  14   18.28    1.98
  -2   2  13    5.38    1.54
  -2  -2  13    2.56    1.12
  -2  -2  13    3.58    0.94
   2   2 -13    3.14    1.23
   2  -2 -13    1.42    1.19
   2   2 -13    1.21    1.12
  -2   2  13    1.75    0.75
  -2  -2  12  649.68   13.89
  -2  -2  12  676.43   15.79
  -2   2  12  662.43   16.53
   2  -2 -12  678.89   18.40
   2   2 -12  581.67   15.51
   2   2 -12  611.05   16.41
   2  -2 -12  635.44   16.10
  -2   2  12  683.37   15.10
  -2   2  11   20.46    3.07
  -2  -2  11   17.49    2.38
  -2   2  11   19.12    2.66
   2   2 -11   15.58    2.64
   2  -2 -11   19.54    3.32
  -2  -2  11   23.10    3.14
   2   2 -11   14.47    2.76
  -2   2  11   20.26    2.82
   2  -2 -11   14.78    2.66
  -2  -2  10  317.79    9.94
  -2   2  10  326.53   11.88
   2  -2 -10  303.65   11.82
  -2   2  10  316.79   10.70
  -2  -2  10  303.43   11.19
   2   2 -10  219.10   14.72
   2  -2 -10  328.84   12.81
   2   2 -10  270.26   10.11
   2  -2 -10  317.57   11.32
   2   2 -10  307.94   11.58
  -2   2  10  372.46   11.44
  -2  -2  10  419.96   12.60
  -2   2   9   14.63    2.51
   2  -2  -9   10.76    2.23
  -2   2   9   12.85    2.08
   2  -2  -9   13.06    2.55
   2   2  -9   11.30    1.95
   2   2  -9   11.63    3.58
  -2  -2   9   12.73    2.25
   2  -2  -9   12.32    2.60
   2   2  -9   12.82    2.76
  -2  -2   8  230.02    8.86
   2  -2  -8  205.04    8.72
   2  -2  -8  229.06    9.38
   2   2  -8  207.25    9.45
   2   2  -7   31.19    4.94
  -2  -2   7   38.57    3.45
   2  -2  -7   33.93    3.34
   2  -2  -7   36.86    3.50
   2   2  -7   33.24    3.45
  -2  -2   6 1747.06   21.60
   2  -2  -6 1702.73   14.61
   2   2  -6 1738.25   21.56
   2  -2  -6 1753.95   20.63
   2  -2  -5   53.22    2.28
  -2  -2   5   57.06    3.64
   2   2  -5   49.66    5.23
  -2   2   5   67.16    4.36
   2   2  -5   58.04    3.66
   2  -2  -5   62.50    3.65
   2  -2  -5   55.74    3.68
   2  -2  -4  497.45    6.11
   2   2  -4  456.71   13.76
  -2  -2   4  473.88    9.60
  -2   2   4  540.01   11.78
   2   2  -4  495.06    9.67
   2  -2  -4  543.28    9.58
   2   2  -4  407.06   10.31
   2  -2  -4  471.70    9.83
   2  -2  -3    9.05    0.75
  -2  -2   3    8.29    1.21
   2   2  -3    9.46    1.77
  -2   2   3    8.79    1.84
  -2   2   3    8.61    1.52
  -2   2   3    7.14    1.32
   2   2  -3    6.45    1.18
   2  -2  -3    8.46    1.25
  -2   2   3   10.94    1.25
  -2  -2   3   10.55    1.20
   2   2  -3    8.10    1.12
   2  -2  -3    8.95    1.13
   2  -2  -2   36.33    1.42
  -2  -2   2   33.43    2.18
   2   2  -2   38.46    2.99
  -2   2   2   31.87    2.43
  -2   2   2   38.24    3.09
  -2   2   2   38.35    3.74
   2  -2  -2   35.89    2.28
  -2  -2   2   35.10    1.75
   2  -2  -2   37.27    1.91
  -2   2   2   31.46    1.72
   2   2  -2   34.90    1.92
  -2  -2   1   52.21    2.47
   2   2  -1   55.17    3.01
  -2   2   1   54.99    3.07
  -2   2   1   50.82    2.82
  -2   2   1   61.79    4.72
   2   2  -1   63.71    2.58
  -2   2   1   58.17    3.80
   2  -2  -1   60.76    2.20
   2  -2  -1   58.41    2.63
   2   2  -1   50.55    2.01
  -2   2   1   54.35    2.01
   2  -2  -1   58.60    2.11
  -2  -2   1   55.27    2.01
   2   2   0   65.76    1.84
   2  -2   0   79.18    2.69
  -2  -2   0   71.70    4.14
   2   2   0   80.27    2.84
  -2   2   0   66.46    3.07
  -2   2   0   65.27    4.91
   2   2   0   72.20    3.06
  -2  -2   0   66.39    2.43
  -2   2   0   69.81    3.29
  -2   2   0   76.20    4.33
   2  -2   0   85.63    2.55
   2   2   0   74.12    2.18
   2   2   0   80.89    2.56
  -2   2   0   76.78    2.24
  -2  -2   0   76.10    2.25
   2  -2   0   72.69    2.12
   2  -2   1    2.43    0.38
   2   2   1    2.20    0.49
   2  -2   1    2.25    0.69
   2   2   1    2.66    0.59
  -2   2  -1    2.20    0.63
  -2   2  -1    1.35    1.01
  -2   2  -1    1.81    0.56
   2   2   1    2.24    0.58
  -2  -2  -1    2.23    0.39
  -2  -2  -1    2.40    0.94
  -2   2  -1    2.00    0.74
   2   2   1    2.39    0.47
   2  -2   1    2.79    0.50
  -2  -2  -1    2.12    0.44
  -2   2  -1    2.68    0.46
  -2  -2  -2    5.91    1.19
   2   2   2    3.09    0.70
   2  -2   2    2.71    0.67
  -2   2  -2    1.86    1.32
  -2   2  -2    3.81    0.83
   2   2   2    2.51    0.65
  -2   2  -2    2.87    0.71
  -2   2  -2    1.45    0.66
   2   2   2    4.72    0.72
   2  -2   2    5.36    0.72
  -2   2  -2    3.59    0.60
  -2  -2  -2    4.37    0.68
   2  -2   3    1.10    0.58
   2   2   3    0.56    0.39
  -2   2  -3    0.67    1.35
   2   2   3    0.54    0.51
  -2   2  -3    0.26    0.45
  -2  -2  -3    0.40    0.52
  -2   2  -3    1.21    0.61
   2  -2   3    0.64    0.37
   2   2   3    0.41    0.41
   2   2   4    3.29    0.93
   2  -2   4   11.98    1.40
  -2   2  -4   10.38    2.91
  -2   2  -4    2.37    0.90
  -2   2  -4    2.30    0.72
   2  -2   4    5.53    0.96
   2   2   4    5.41    0.98
   2  -2   5   25.72    2.02
   2   2   5   30.52    2.76
  -2   2  -5   14.38    3.63
   2  -2   5   26.79    2.76
  -2   2  -5   27.32    2.98
  -2  -2  -5   27.29    2.50
  -2   2  -5   20.08    2.00
   2   2   5   37.57    2.85
   2  -2   5   36.06    2.66
   2  -2   6 4696.44   38.42
  -2  -2  -6 4944.79   34.71
  -2   2  -6 4743.01   43.50
   2  -2   6 5032.25   29.15
   2   2   6 4932.79   35.18
   2  -2   6 5031.29   34.26
  -2  -2  -7   26.99    2.77
  -2   2  -7   26.96    3.58
   2  -2   7   27.05    3.14
  -2   2  -7   21.49    5.09
   2   2   7   33.41    3.20
   2  -2   7   31.70    2.98
   2  -2   7   27.38    2.34
  -2  -2  -7   26.77    2.97
  -2  -2  -8  119.84    6.04
   2  -2   8  120.96    6.90
  -2   2  -8  117.95    8.06
   2  -2   8  128.62    5.37
  -2  -2  -8  118.27    6.53
   2   2   8  162.18    7.54
   2  -2   8  167.29    7.38
   2   2   9    2.52    1.01
   2  -2   9    1.91    0.92
   2   2   9    2.93    1.00
   2   2   9    3.42    1.17
   2  -2   9    2.33    0.89
  -2  -2  -9    3.23    1.21
   2   2   9    2.44    0.79
   2  -2   9    4.91    1.52
  -2   2  -9    2.85    1.51
  -2  -2  -9    2.61    1.02
  -2  -2  -9    3.48    1.20
  -2   2  -9    3.15    1.29
  -2   2  -9    2.75    1.63
   2   2  10   26.83    3.32
   2  -2  10   28.44    3.08
   2   2  10   25.90    2.97
   2   2  10   25.62    2.90
   2   2  10   17.63    2.90
   2  -2  10   16.75    2.70
   2  -2  10   27.12    3.60
  -2  -2 -10   23.95    2.98
  -2   2 -10   31.22    3.69
  -2  -2 -10   36.11    3.79
  -2   2 -10   22.92    4.11
   2   2  11    8.12    1.77
   2   2  11    7.80    1.72
   2   2  11    8.53    2.01
   2  -2  11    8.09    1.70
  -2  -2 -11    7.37    1.86
  -2   2 -11    6.72    1.90
  -2   2 -11    7.99    2.64
   2   2  12   46.61    3.70
   2   2  12   49.87    4.42
   2   2  12   43.40    3.73
   2  -2  12   42.61    3.73
  -2   2 -12   39.32    4.06
  -2  -2 -12   39.70    3.89
  -2  -2 -12   48.40    4.87
  -2   2 -12   42.47    5.06
   2   2  13    0.89    0.58
   2   2  13    1.85    0.81
   2   2  13    1.23    0.66
   2  -2  13    0.80    0.67
  -2  -2 -13    1.09    0.70
  -2   2 -13    1.47    0.95
  -2   2 -13    0.66    1.03
  -2  -2 -13    1.92    1.83
   2   2  14  100.15    4.11
   2   2  14   88.31    4.65
   2  -2  14   91.02    4.48
  -2   2 -14  102.36    5.04
  -2  -2 -14   97.37    4.77
  -2   2 -14   81.77    5.20
  -2  -2 -14   82.19    5.06
  -2   3  14  375.99    8.38
  -2  -3  14  368.90    8.87
  -2   3  14  392.89    9.74
   2   3 -13    2.50    0.94
  -2   3  13    3.82    1.11
  -2  -3  13    4.72    1.19
  -2   3  13    5.44    1.49
   2   3 -13    3.91    1.21
   2   3 -13    4.82    1.44
   2  -3 -12   50.12    4.27
   2   3 -12   50.60    4.47
  -2  -3  12   54.16    4.36
  -2   3  12   53.20    4.64
   2   3 -12   43.52    3.92
   2   3 -12   48.71    4.83
  -2   3  12   52.87    4.23
  -2   3  11    3.75    1.33
  -2   3  11    4.54    1.54
  -2  -3  11    1.51    0.75
   2   3 -11    1.74    0.99
  -2   3  10   36.56    3.84
   2   3 -10   28.50    3.37
  -2  -3  10   36.81    3.27
  -2   3  10   36.35    4.11
   2  -3  -9    1.63    0.86
  -2   3   9    0.43    0.68
  -2   3   9    0.79    0.71
   2   3  -9   -0.16    1.42
  -2  -3   9    3.87    1.34
   2   3  -9   -0.39    0.52
   2  -3  -9    1.07    1.07
  -2   3   9    3.39    1.30
  -2  -3   9    0.83    0.59
  -2  -3   8   61.46    5.01
  -2   3   8   58.33    6.76
  -2   3   8   57.25    4.63
  -2   3   8   56.93    4.95
   2  -3  -8   51.30    4.60
   2   3  -7   11.80    3.46
  -2  -3   7   18.93    2.67
  -2   3   7   20.36    3.75
   2  -3  -7   16.06    2.53
  -2   3   7   25.99    3.06
   2  -3  -6  198.46    8.23
  -2   3   6  215.63   11.28
  -2  -3   6  230.36    8.52
   2   3  -6  173.53   11.36
   2   3  -6  227.13    8.52
   2  -3  -6  248.72    8.37
  -2  -3   6  323.32    9.13
  -2   3   6  314.21    9.80
   2  -3  -5    2.95    1.00
  -2   3   5    3.80    1.51
   2   3  -5    2.44    1.56
  -2  -3   5    3.89    1.22
  -2   3   5    4.28    1.34
  -2   3   5    5.06    1.12
  -2  -3   5    3.96    0.99
   2   3  -5    2.82    0.98
   2  -3  -5    3.46    0.99
   2  -3  -4   60.27    3.95
  -2   3   4   71.40    5.22
  -2   3   4   59.54    4.86
   2   3  -4   65.86    5.71
  -2  -3   4   64.65    4.00
   2  -3  -4   65.45    3.28
   2   3  -4   61.86    3.42
  -2   3   4   67.71    3.46
   2   3  -3  122.14    6.80
   2  -3  -3  115.52    3.36
  -2  -3   3  116.10    5.02
  -2   3   3  106.11    5.91
  -2   3   3  118.15    6.61
  -2   3   3  130.76    8.50
   2  -3  -3  114.33    5.09
  -2  -3   2 1314.08   15.26
   2   3  -2 1491.16   21.49
  -2   3   2 1463.78   23.17
  -2   3   2 1301.39   19.03
  -2   3   2 1464.05   27.16
   2  -3  -2 1411.54   16.58
   2  -3  -2 1424.20   12.65
   2   3  -1   86.69    4.69
  -2  -3   1   74.52    3.35
  -2   3   1   77.05    4.44
  -2   3   1   82.71    6.67
   2   3  -1   89.87    3.90
  -2   3   1   80.11    5.35
  -2   3   1   66.22    3.98
   2  -3  -1   91.32    3.78
   2  -3  -1   88.60    3.85
  -2   3   0  177.00    6.53
  -2  -3   0  175.54    4.39
   2   3   0  203.80    6.72
  -2   3   0  187.01   10.05
  -2   3   0  194.98    6.78
  -2   3   0  185.82    7.99
   2  -3   0  202.36    5.34
  -2  -3   0  197.95    8.28
   2   3   1   14.45    1.77
  -2   3  -1   13.21    1.92
  -2   3  -1   12.29    1.74
  -2   3  -1   12.31    2.77
  -2   3  -1   14.07    2.19
   2   3   1   14.40    1.62
  -2  -3  -1   14.83    2.28
   2  -3   1   14.78    1.74
   2  -3   1   14.54    1.28
  -2   3  -2  601.67   12.95
   2   3   2  730.48   12.15
  -2   3  -2  628.95   11.84
  -2   3  -2  528.90   17.94
  -2   3  -2  573.07   13.56
   2  -3   2  727.34   10.97
  -2  -3  -2  631.79   13.04
   2  -3   3   40.40    3.35
  -2   3  -3   38.05    3.48
  -2   3  -3   36.31    3.31
   2   3   3   48.21    3.40
  -2   3  -3   33.51    4.78
   2   3   3   55.25    2.82
  -2  -3  -3   38.10    3.22
   2  -3   3   42.72    2.57
   2  -3   4   21.62    2.66
  -2  -3  -4   22.86    2.51
  -2   3  -4   19.09    2.68
  -2   3  -4   13.74    3.48
   2   3   4   21.09    2.49
  -2   3  -4   15.86    2.12
   2   3   4   26.33    2.26
   2  -3   4   28.82    2.15
   2  -3   4   22.55    1.86
   2  -3   5   11.43    2.13
  -2  -3  -5   12.67    1.87
  -2   3  -5   13.05    2.46
  -2   3  -5    8.33    2.71
   2   3   5    7.62    1.39
   2  -3   5    9.91    1.46
   2  -3   6  151.48    7.71
  -2   3  -6  141.22    8.51
  -2  -3  -6  133.48    6.04
   2  -3   6  152.93    6.17
   2   3   6  147.38    6.57
  -2  -3  -7   28.95    2.94
   2  -3   7   30.84    3.69
  -2   3  -7   31.11    4.30
   2   3   7   43.75    4.88
   2   3   7   37.06    3.58
  -2  -3  -7   28.99    3.41
  -2  -3  -8   37.56    4.08
   2   3   8   44.43    3.77
  -2  -3  -8   37.67    3.50
   2  -3   8   39.45    4.37
  -2   3  -8   38.20    5.03
   2   3   8   45.13    4.32
   2   3   8   44.94    4.00
  -2   3  -8   47.42    4.67
  -2  -3  -9   68.15    5.78
   2  -3   9   86.89    6.68
  -2  -3  -9   74.22    5.02
  -2   3  -9   69.26    7.00
   2  -3   9   93.04    5.39
   2   3   9   99.02    6.07
   2   3   9   90.96    6.32
  -2   3  -9   95.17    6.60
  -2   3  -9   78.60    7.58
   2   3   9   87.30    5.35
   2   3   9  119.70    8.91
   2  -3  10  129.26    6.49
   2   3  10  128.14    7.57
   2   3  10  132.31    7.13
  -2   3 -10  132.60    7.72
  -2   3 -10  107.03    8.68
   2   3  10  128.06    6.48
   2   3  11   34.03    3.62
   2   3  11   33.11    3.72
   2  -3  11   30.50    3.17
  -2   3 -11   33.19    3.72
  -2  -3 -11   36.77    3.57
  -2   3 -11   29.97    4.48
  -2   3 -11   35.28    3.76
   2   3  11   32.36    3.22
   2   3  12   47.14    4.15
   2  -3  12   51.55    3.82
  -2   3 -12   43.43    4.75
  -2  -3 -12   54.96    4.70
  -2   3 -12   52.66    4.23
  -2  -3 -12   57.67    4.19
   2   3  12   52.77    3.86
   2   3  13    9.46    1.64
   2  -3  13    9.49    1.53
  -2   3 -13   10.46    2.56
  -2  -3 -13   10.80    2.09
   2   3  13   12.39    1.71
   2  -3  14  786.17   11.31
  -2  -3 -14  772.41   13.28
  -2   4  13   -1.03    0.70
   2   4 -13   -0.34    0.77
  -2  -4  13   -0.11    0.44
  -2   4  12  665.61   14.14
   2   4 -12  689.78   17.42
  -2  -4  12  685.27   14.17
  -2   4  12  651.90   15.22
  -2   4  11   62.03    4.72
  -2   4  11   61.06    5.15
   2   4 -11   68.05    6.35
  -2   4  10  536.01   14.46
   2   4 -10  575.50   19.28
   2   4 -10  595.68   15.57
  -2   4   9   26.90    3.37
   2   4  -9   28.79    3.85
  -2   4   9   23.61    3.42
   2   4  -9   26.96    4.49
   2  -4  -8    4.98    1.72
  -2   4   8    3.93    1.87
  -2   4   8    6.53    1.70
  -2  -4   8    5.96    1.71
   2   4  -8    1.85    1.82
   2   4  -8    6.43    2.15
  -2   4   8    5.20    1.76
   2   4  -7   13.44    3.80
   2   4  -7   19.30    3.37
  -2  -4   7   16.98    2.72
  -2   4   7   18.81    2.78
  -2   4   7   17.99    3.93
  -2   4   7   16.51    2.72
   2  -4  -7   13.78    2.64
   2  -4  -6 1344.19   23.81
  -2   4   6 1482.46   32.58
   2   4  -6 1696.73   29.45
   2   4  -6 1144.12   31.24
  -2  -4   6 1536.64   24.50
   2  -4  -5    7.74    1.75
  -2   4   5    7.80    2.23
   2   4  -5    5.97    2.25
  -2  -4   5    8.43    1.83
   2  -4  -4  226.80    8.85
  -2   4   4  231.52   11.17
  -2  -4   4  234.47    8.54
   2   4  -4  227.55   11.82
   2  -4  -3   56.23    4.21
  -2   4   3   62.31    5.82
  -2   4   3   54.91    5.05
  -2  -4   3   56.26    3.96
   2   4  -3   55.07    5.41
   2  -4  -2   64.30    4.25
  -2   4   2   67.68    7.06
  -2   4   2   62.47    5.07
  -2   4   2   68.17    5.83
  -2  -4   2   60.52    3.74
   2   4  -2   60.53    5.16
   2  -4  -1   82.43    4.51
  -2  -4   1   75.03    6.48
   2   4  -1   79.35    4.33
  -2   4   1   68.73    5.77
  -2   4   1   78.14    5.51
  -2   4   1   77.26    7.50
   2   4  -1   77.76    5.54
  -2   4   1   77.41    5.48
   2  -4   0  402.60   11.00
  -2  -4   0  365.80   13.18
   2  -4   0  405.22    9.21
  -2   4   0  363.09   11.51
   2   4   0  435.05   10.70
  -2   4   0  354.99   12.92
  -2   4   0  370.99   16.65
  -2   4   0  335.59   11.17
   2   4   0  389.35   11.71
  -2  -4  -1  329.19   11.98
  -2   4  -1  327.46   15.85
  -2   4  -1  332.72   10.71
  -2   4  -1  315.51   11.86
   2  -4   1  336.78    9.57
  -2   4  -1  293.21   10.61
   2   4   1  355.06   10.85
  -2  -4  -2   31.94    3.54
  -2   4  -2   34.23    5.25
  -2   4  -2   28.99    3.49
  -2   4  -2   32.63    3.35
   2   4   2   40.90    3.55
   2  -4   2   32.09    3.19
  -2   4  -2   31.25    3.75
  -2  -4  -3  130.72    6.80
   2  -4   3  153.93    7.45
  -2   4  -3  139.21    8.14
  -2   4  -3  136.09   10.93
   2   4   3  165.60    7.39
  -2   4  -3  129.88    7.14
  -2  -4  -4   15.57    2.30
   2  -4   4   16.90    2.67
  -2   4  -4   14.59    2.77
   2   4   4   24.35    3.13
  -2   4  -4   24.78    5.02
  -2  -4  -5  110.15    5.98
   2  -4   5  135.15    7.80
  -2   4  -5  118.55    8.32
   2  -4   6 1995.27   31.17
  -2  -4  -6 1641.81   23.22
  -2   4  -6 1997.83   28.51
  -2   4  -6 1670.37   33.42
   2   4   6 2377.14   35.47
   2   4   6 1737.26   21.98
   2   4   6 1993.76   28.17
  -2   4  -6 2080.99   31.92
  -2  -4  -7   63.87    5.70
   2   4   7   68.49    4.66
   2   4   7   99.74    7.73
  -2   4  -7   63.90    6.81
  -2   4  -7   76.29    5.65
   2  -4   7   82.14    6.67
  -2  -4  -7   65.63    4.62
  -2   4  -7   47.55    6.93
   2   4   7   79.24    5.43
  -2   4  -7   82.62    6.60
  -2  -4  -8    4.83    1.70
   2  -4   8    4.14    1.77
  -2   4  -8   -1.16    0.97
  -2  -4  -8    3.89    1.24
  -2   4  -8    2.76    1.28
  -2   4  -8    2.02    1.67
  -2   4  -8    5.84    2.04
   2   4   8    3.43    1.19
  -2   4  -9    1.06    0.96
  -2   4  -9    1.06    1.08
   2   4   9    1.08    0.91
  -2   4 -10   65.87    8.16
  -2   4 -10   83.36    6.36
   2   4  10   83.80    5.16
  -2   4 -11   14.23    3.53
  -2   4 -11   16.68    2.74
   2   4  11   20.61    2.55
  -2   4 -12   45.73    5.19
  -2  -4 -12   52.58    4.02
  -2   4 -12   53.62    4.00
   2   4  12   56.88    3.77
  -2  -4 -13    0.49    0.65
   2   4  13    1.66    0.69
  -2  -5  12   60.13    3.43
   2   5 -12   65.77    4.91
  -2   5  12   65.38    3.81
  -2  -5  11    1.08    0.64
  -2   5  11    0.37    0.76
   2   5 -11    1.14    1.25
  -2   5  10    2.66    1.20
   2   5 -10    3.38    2.00
   2   5 -10    3.02    1.29
  -2   5   9   -1.20    1.27
   2   5  -9    0.58    1.31
   2   5  -9   -0.33    1.61
  -2   5   8   18.96    2.76
   2   5  -8   18.46    3.99
   2   5  -8   23.81    3.83
  -2   5   7   72.20    5.40
   2   5  -7   76.23    6.86
  -2   5   7   71.28    4.79
   2   5  -7   65.90    7.06
   2   5  -7   84.10    6.36
   2  -5  -6   66.18    5.91
  -2   5   6   71.69    7.90
  -2   5   6   67.40    5.11
  -2  -5   6   79.21    6.09
   2   5  -6   47.12    6.93
   2   5  -6   71.23    6.85
  -2   5   6   70.43    4.95
   2   5  -6   76.49    6.20
   2   5  -6   54.85    6.37
   2  -5  -5   51.35    5.01
  -2   5   5   59.40    6.80
   2   5  -5   60.17    6.32
   2   5  -5   46.66    6.48
  -2  -5   5   58.53    5.11
  -2   5   5   60.67    4.79
   2   5  -5   64.75    5.92
   2   5  -5   47.98    5.83
   2  -5  -4  331.94   12.40
  -2   5   4  362.38   16.08
   2   5  -4  332.38   14.45
   2   5  -4  341.15   16.42
  -2   5   4  332.17   11.15
  -2   5   4  322.64   14.48
   2   5  -4  369.27   14.17
   2   5  -4  292.83   13.49
  -2  -5   3  221.47   14.49
   2  -5  -3  224.51    9.89
  -2   5   3  225.82   12.22
   2   5  -3  222.00   11.52
   2   5  -3  218.12   12.49
  -2   5   3  183.82   10.89
  -2   5   3  207.34    8.87
   2   5  -3  227.26   11.27
   2  -5  -2 1845.15   26.74
  -2   5   2 1823.27   33.39
   2   5  -2 1846.30   34.52
   2   5  -2 1841.66   31.98
   2   5  -1   95.20    7.30
  -2   5   1   96.76    8.26
  -2   5   1  102.29    7.47
  -2  -5   1   91.63    8.17
   2   5   0    6.14    2.06
  -2   5   0    6.48    1.98
  -2  -5   0    3.88    1.68
  -2   5   0    3.07    1.48
   2   5   0    3.66    1.32
  -2   5   0    5.48    2.47
  -2   5   0    3.21    1.46
  -2   5  -1   16.96    3.26
  -2   5  -1   21.03    3.14
   2   5   1   28.57    3.43
  -2   5  -1   13.05    3.59
  -2   5  -1   18.03    3.31
  -2  -5  -1   18.75    3.21
  -2   5  -2  105.02    6.69
  -2   5  -2  107.04    8.13
  -2   5  -2  104.13    7.77
   2   5   2  128.66    7.45
  -2   5  -2  100.92    9.95
  -2  -5  -2   92.83    6.72
   2   5   2  119.45    7.99
  -2   5  -2   99.96    6.64
  -2   5  -2  128.28    7.54
  -2  -5  -3   43.45    4.56
  -2   5  -3   51.37    4.93
  -2   5  -3   44.82    5.64
   2   5   3   48.96    5.25
  -2   5  -3   61.29    5.38
  -2   5  -3   49.31    4.92
  -2   5  -3   44.05    6.67
   2   5   3   65.22    5.58
   2  -5   4  152.90    8.87
  -2  -5  -4  129.68    7.35
  -2   5  -4  138.19   10.25
  -2   5  -4  136.35    8.14
   2   5   4  142.91    8.78
  -2   5  -4  163.81    8.99
  -2   5  -4  137.52    8.67
   2  -5   5   12.73    2.92
  -2   5  -5   14.87    3.55
  -2   5  -5   17.27    3.06
  -2  -5  -5   14.91    2.53
   2   5   5   20.09    3.32
   2   5   5   13.00    2.58
  -2   5  -5   17.18    3.17
  -2   5  -5   14.99    3.12
   2  -5   6   21.85    3.66
  -2   5  -6   22.67    4.44
  -2   5  -6   22.20    3.40
  -2  -5  -6   19.22    3.36
  -2   5  -6   20.00    3.40
   2   5   6   16.57    2.92
   2   5   6   21.34    2.50
   2   5   7    2.29    1.10
  -2   5  -7    1.86    1.58
  -2   5  -7    3.68    1.86
   2   5   7    3.05    1.36
   2   5   8   50.32    4.06
   2   5   8   55.58    4.50
  -2   5  -8   56.03    5.88
  -2   5  -8   46.04    4.59
   2   5   9   39.42    3.54
  -2   5  -9   41.84    4.88
  -2   5  -9   39.16    3.98
   2   5  10   21.54    2.52
  -2   5 -10   25.25    3.48
  -2   5 -10   23.35    2.73
   2   5  11   27.58    2.57
  -2   5 -11   27.33    3.10
   2   5  12   50.25    2.96
  -2   5 -12   48.58    3.27
  -2   6  10  212.34    6.99
   2   6 -10  232.95   10.41
   2   6 -10  236.22    8.37
  -2   6   9   17.56    2.27
   2   6  -9   18.94    3.72
   2   6  -9   22.03    3.19
  -2   6   8   12.36    2.10
   2   6  -8   13.18    2.95
  -2   6   8   13.06    1.81
   2   6  -8   10.37    2.96
   2   6  -8   19.90    3.00
  -2   6   7   52.62    4.20
   2   6  -7   58.99    5.51
   2   6  -7   41.08    5.52
   2   6  -7   47.43    5.68
  -2   6   6  566.30   14.75
   2   6  -6  564.08   19.64
  -2   6   5  129.03    7.49
   2   6  -5  138.07    9.24
   2   6  -5  128.43    9.70
  -2   6   4   42.76    4.43
   2   6  -4   53.25    5.99
   2   6  -4   48.53    5.98
   2   6  -3   -0.20    1.31
  -2   6   3    0.08    1.15
   2   6  -3    3.72    2.01
  -2   6   3    2.49    1.25
  -2   6   2   51.77    6.32
   2   6  -2   69.34    6.08
  -2   6   2   65.59    5.62
   2   6  -2   62.13    6.52
   2   6  -2   57.78    6.21
   2   6  -1    1.21    1.46
  -2   6   1    2.56    1.71
   2   6  -1    3.57    1.84
   2   6  -1    1.01    1.00
  -2   6   1    1.78    1.30
  -2   6   1    0.37    0.70
   2   6  -1    3.34    1.80
  -2  -6   1    2.30    1.66
   2   6   0    6.78    2.24
  -2   6   0    5.28    1.64
  -2   6   0    7.32    2.05
  -2   6   0    6.26    1.98
   2   6   0    2.68    1.61
  -2   6  -1   54.26    5.08
  -2   6  -1   61.45    6.02
   2   6   1   48.80    5.43
   2   6   1   57.35    6.11
  -2   6  -1   46.48    4.65
  -2   6  -1   47.75    4.78
  -2   6  -2   52.03    4.85
   2   6   2   50.33    5.71
   2   6   2   54.59    5.53
  -2   6  -2   47.53    5.01
  -2   6  -2   62.05    6.20
  -2   6  -2   49.18    5.01
  -2   6  -3   10.40    2.71
   2   6   3   10.66    2.77
  -2   6  -3   11.33    2.70
  -2   6  -3    8.11    2.03
  -2   6  -3   11.55    2.95
  -2   6  -4    5.76    2.19
   2   6   4    6.41    2.14
  -2   6  -4   11.85    3.11
  -2   6  -4    4.85    2.01
  -2   6  -5  118.14    8.63
   2   6   5  112.36    7.99
  -2   6  -5  116.03    8.00
  -2   6  -6 1020.93   25.23
   2   6   6  984.35   21.98
  -2   6  -6 1035.96   23.65
   2   6   7  153.64    7.97
  -2   6  -7  166.10   10.11
  -2   6  -7  164.90    9.10
  -2   6  -8    1.85    1.37
  -2   6  -8    0.67    1.13
   2   6   8    0.54    0.49
   2   6   8    1.04    0.66
  -2   6  -9    7.26    1.74
  -2   6  -9    6.92    2.04
   2   6   9    7.44    1.34
  -2  -6 -10    2.39    0.81
  -2   6 -10   -0.08    0.82
   2   6  10    2.79    0.81
  -2   6 -10    1.35    0.79
   2   7  -8    2.07    1.17
   2   7  -8    1.28    1.15
   2   7  -7   54.93    5.40
  -2   7   7   56.80    4.05
   2   7  -6    5.13    1.79
  -2   7   6    4.85    1.36
   2   7  -6    2.93    1.53
   2   7  -6    4.93    2.25
   2   7  -5    0.49    1.13
  -2   7   5    2.20    1.15
   2   7  -5    2.64    1.82
   2   7  -5    1.54    1.69
  -2   7   4   52.86    5.04
   2   7  -4   37.85    5.24
   2   7  -4   50.25    6.01
  -2   7   3  147.72    8.88
   2   7  -3  132.56    9.81
   2   7  -2  846.94   20.83
  -2   7   2  843.90   21.58
   2   7  -1  151.41    9.45
  -2   7   1  151.61    9.21
   2   7  -1  116.44    8.21
   2   7  -1  128.04    9.55
  -2   7   0   34.36    4.50
   2   7   0   38.07    5.05
  -2   7   0   26.58    3.33
   2   7   0   29.51    4.57
   2   7   1   77.99    7.18
  -2   7  -1   91.61    7.10
  -2   7  -1   75.83    6.01
   2   7   1   79.04    7.01
   2   7   2   59.27    6.36
  -2   7  -2   58.98    5.47
  -2   7  -2   58.85    5.57
   2   7   2   60.26    5.80
   2   7   3  162.24   10.32
  -2   7  -3  154.53    9.19
  -2   7  -3  149.60    9.16
   2   7   4  153.46    9.48
  -2   7  -4  148.10    9.04
  -2   7  -4  141.70    9.05
  -2   7  -5    2.95    1.81
  -2   7  -5    2.26    1.46
   2   7   5   -0.20    0.87
  -2   7  -6   10.11    2.47
  -2   7  -6    4.91    1.83
   2   7   6    7.79    1.88
  -2   7  -7    4.46    1.66
   2   7   7    5.01    1.30
  -2   7  -7    3.60    1.47
  -2   7  -8   76.16    4.91
  -2   7  -8   80.22    5.77
  -2   8   4   46.48    4.55
   2   8  -4   20.74    3.15
  -2   8   3   46.33    4.89
   2   8  -3   31.79    4.67
  -2   8   2   35.55    4.53
   2   8  -2   25.47    4.28
  -2   8   1   21.31    3.61
   2   8  -1   18.60    3.01
   2   8  -1   13.57    3.24
   2   8   0   88.34    6.66
   2   8   0   66.64    6.40
   2   8   1  221.60   10.90
  -2   8  -2    3.26    1.29
   2   8   2    7.42    2.24
   2   8   3   76.64    6.16
  -2   8  -3   72.20    5.44
   3   0 -15   88.27    4.78
  -3   0  15   86.42    4.09
  -3   0  15   81.13    3.91
   3   0 -14    0.04    0.97
   3   0 -14    0.13    0.86
  -3   0  14    0.25    0.49
  -3   0  14   -0.57    0.55
   3   0 -13  132.80    7.58
  -3   0  13  146.58    7.46
  -3   0  13  126.56    6.60
  -3   0  13  130.81    6.67
   3   0 -12   -0.47    0.98
   3   0 -12   -0.91    1.26
  -3   0  12   -0.41    0.85
  -3   0  12    0.20    0.59
  -3   0  12    0.30    0.57
  -3   0  11 1540.42   26.41
  -3   0  11 1330.45   22.68
  -3   0  11 1339.21   23.25
   3   0 -11 1208.63   23.28
   3   0 -11 1155.14   25.70
   3   0 -11 1238.87   22.87
  -3   0  11 1397.87   22.05
   3   0 -10   -0.82    1.25
   3   0 -10   -1.83    1.05
  -3   0  10   -0.81    0.70
   3   0 -10   -2.19    1.15
  -3   0  10    0.58    0.70
   3   0 -10   -0.25    1.22
   3   0  -9   63.12    5.31
  -3   0   9   59.10    4.59
   3   0  -8    0.04    0.83
   3   0  -8    0.25    0.75
  -3   0   8    0.47    0.53
   3   0  -7   54.17    4.22
  -3   0   7   63.18    4.22
   3   0  -7   65.81    4.83
  -3   0   6    0.50    0.62
   3   0  -6    2.18    0.94
   3   0  -6   -0.13    0.85
  -3   0   5  281.24    7.74
  -3   0   5  242.87    5.26
   3   0  -5  275.55    8.71
   3   0  -5  234.11    7.11
   3   0  -4    0.85    0.70
  -3   0   4    0.31    0.49
  -3   0   4    0.44    0.34
  -3   0   4   -0.06    0.43
   3   0  -4   -0.35    0.46
   3   0  -3  667.27   11.48
  -3   0   3  661.61    9.97
  -3   0   3  620.74    9.79
  -3   0   3  567.10    9.26
  -3   0   3  618.55    9.27
   3   0  -3  601.86    9.31
  -3   0   2    0.05    0.31
  -3   0   2   -0.13    0.31
   3   0  -2   -0.02    0.45
  -3   0   2    0.02    0.23
  -3   0   1 3440.42   19.76
  -3   0   1 3371.82   24.85
  -3   0   1 3421.07   18.35
  -3   0   1 3352.19   18.56
   3   0  -1 3498.57   20.43
  -3   0   0    0.11    0.23
  -3   0   0    0.41    0.32
   3   0   0    0.00    0.36
   3   0   0    0.55    0.44
  -3   0  -1 4574.48   24.62
   3   0   1 4676.90   26.57
  -3   0  -2    0.04    0.06
  -3   0  -2   -0.25    0.36
  -3   0  -2    0.78    0.39
   3   0   2    0.43    0.33
   3   0   2    0.01    0.46
  -3   0  -3 2764.13   13.21
  -3   0  -3 2731.60   20.20
   3   0   3 2788.11   20.62
  -3   0  -4    0.36    0.25
  -3   0  -4    0.50    0.55
   3   0   4    0.07    0.38
  -3   0  -4   -0.08    0.35
   3   0   4    0.41    0.59
  -3   0  -5  312.29    7.07
   3   0   5  304.22    7.91
   3   0   5  325.40    8.26
  -3   0  -6    0.15    0.48
  -3   0  -6    0.96    0.54
   3   0   6   -0.32    0.54
   3   0   6    0.81    0.61
   3   0   7  963.28   16.76
   3   0   7  938.44   15.47
  -3   0  -8   -0.82    0.76
   3   0   8    0.00    0.49
   3   0   8    0.03    0.52
   3   0   9   97.21    5.70
   3   0   9   97.87    5.56
   3   0   9  107.71    6.47
  -3   0  -9  100.28    5.89
  -3   0  -9  107.68    7.31
   3   0  10   -1.99    1.04
   3   0  10    0.08    0.51
  -3   0 -10    0.01    0.98
  -3   0 -10   -0.49    1.64
   3   0  10    0.33    0.69
  -3   0 -11   47.11    4.41
  -3   0 -11   53.12    5.58
   3   0  11   52.15    4.35
  -3   0 -12    0.25    1.04
  -3   0 -12    1.02    1.50
   3   0  12    0.76    0.86
  -3   0 -13  103.24    6.06
  -3   0 -13  105.80    7.10
   3   0  13  110.39    5.93
  -3   0 -14    0.03    0.77
  -3   0 -14    0.18    0.97
   3   0  14    0.03    0.44
   3  -1 -15    1.62    0.81
   3   1 -15    2.09    0.89
   3  -1 -15    2.26    0.98
  -3  -1  15    2.94    0.76
  -3   1  15    1.78    0.63
  -3  -1  15    1.49    0.61
  -3  -1  14    0.71    0.56
  -3   1  14    1.69    0.69
  -3  -1  14    0.57    0.60
  -3   1  14    1.34    0.73
   3   1 -14    0.88    0.99
   3  -1 -14    1.40    1.08
   3  -1 -14    1.03    1.02
   3   1 -14    0.46    1.32
  -3   1  13   73.88    5.18
  -3  -1  13   68.02    4.86
  -3  -1  13   67.93    4.57
  -3   1  13   75.54    4.97
   3  -1 -13   67.38    5.63
   3   1 -13   59.95    5.05
   3   1 -13   56.39    4.93
  -3   1  13   72.60    5.17
  -3  -1  13   76.53    5.34
   3  -1 -13   61.53    5.08
  -3   1  13   65.06    4.16
  -3  -1  12    1.07    0.87
  -3  -1  12    1.20    0.92
  -3   1  12    0.74    0.61
  -3   1  12    0.46    0.72
  -3   1  12    0.57    0.81
   3  -1 -12    1.03    1.25
   3   1 -12    0.16    0.86
  -3   1  12    0.00    1.16
   3  -1 -12    0.13    1.20
   3   1 -12    0.48    1.19
  -3  -1  12   -0.19    0.70
  -3   1  11   75.48    6.06
  -3  -1  11   77.31    6.01
  -3   1  11   60.94    4.98
  -3  -1  11   60.00    4.65
  -3   1  11   61.04    5.07
   3  -1 -11   54.94    5.17
  -3   1  11   56.35    4.43
   3   1 -11   51.06    6.89
  -3  -1  11   65.37    5.26
   3  -1 -11   57.02    5.31
   3   1 -11   55.55    4.88
   3  -1 -11   52.15    4.81
  -3  -1  11   64.18    4.88
   3   1 -11   48.86    4.72
  -3   1  11   59.00    4.62
  -3  -1  10   -0.72    0.73
  -3   1  10   -0.71    0.74
   3  -1 -10    1.62    1.30
   3   1 -10    3.99    1.61
  -3   1  10    1.43    0.90
  -3   1  10   -0.63    0.67
  -3  -1  10    0.60    0.59
   3  -1 -10    0.74    0.74
  -3   1  10    0.12    0.45
  -3  -1  10    0.75    0.65
   3  -1 -10    0.21    0.82
   3   1 -10   -0.19    0.78
   3  -1 -10    0.31    0.70
   3   1 -10    1.17    0.94
  -3   1  10    2.70    0.96
  -3  -1  10    0.75    0.56
   3  -1  -9  648.41   16.82
   3   1  -9  639.22   17.00
   3  -1  -9  693.52   17.06
   3  -1  -8    5.18    1.46
   3   1  -8    7.17    2.01
   3  -1  -8    5.15    1.50
   3   1  -8    5.22    1.54
  -3  -1   8    6.58    1.53
  -3  -1   7 2627.08   27.35
   3  -1  -7 2607.18   28.97
   3   1  -7 2558.41   29.27
  -3  -1   6   14.38    2.02
  -3   1   6   20.67    2.33
  -3   1   6   13.97    1.75
   3  -1  -6   12.57    1.92
   3   1  -6   13.37    2.04
   3  -1  -6   15.82    2.26
   3   1  -6   16.63    2.59
   3  -1  -5    4.09    1.13
   3   1  -5    2.51    1.14
  -3  -1   5    2.71    0.98
  -3   1   5    3.24    0.98
  -3   1   5    4.37    0.99
   3  -1  -5    3.21    1.01
   3   1  -5    4.44    1.23
  -3  -1   5    2.88    0.77
   3  -1  -4   19.62    2.07
   3   1  -4   19.79    2.45
  -3   1   4   16.35    1.90
  -3  -1   4   19.28    1.96
  -3   1   4   19.09    1.96
  -3  -1   4   15.86    1.13
   3  -1  -4   18.64    1.91
   3   1  -4   18.13    1.94
  -3   1   4   24.76    2.14
  -3  -1   4   25.60    2.10
   3  -1  -3  513.53    9.54
   3   1  -3  482.63   10.62
  -3   1   3  511.91   12.20
  -3  -1   3  518.09    9.19
  -3   1   3  465.78    8.79
  -3   1   3  508.30   10.57
   3   1  -3  483.58    8.59
  -3  -1   3  521.32    8.39
   3  -1  -3  509.65    8.65
  -3   1   3  508.70    8.48
   3   1  -2   13.96    1.75
   3  -1  -2   18.12    1.67
  -3   1   2   11.52    1.21
  -3   1   2   12.84    1.94
  -3  -1   2   15.00    1.48
  -3   1   2   15.20    1.46
  -3   1   2   12.34    1.73
   3   1  -2   14.96    1.36
  -3  -1   2   17.60    1.42
  -3   1   2   16.46    1.41
   3  -1  -2   15.24    1.35
   3   1  -1  396.05    7.08
   3   1  -1  500.12    8.89
   3  -1  -1  478.55    7.48
  -3   1   1  365.28    5.89
  -3   1   1  443.73   11.34
  -3  -1   1  419.19    7.05
   3   1  -1  514.15    8.05
  -3   1   1  462.33   10.73
  -3   1   1  397.94    6.51
  -3  -1   1  420.09    6.56
   3  -1  -1  416.26    6.35
   3   1  -1  414.07    6.39
  -3  -1   0   25.01    2.16
   3  -1   0   28.71    1.61
   3   1   0   25.41    1.86
  -3   1   0   23.85    1.44
  -3   1   0   25.19    2.99
   3   1   0   26.08    1.23
  -3  -1   0   25.81    1.64
  -3   1   0   27.41    2.82
   3  -1   0   25.10    1.52
   3   1   0   24.08    1.47
  -3  -1   0   26.30    1.62
  -3   1   0   28.57    1.71
  -3   1  -1   12.32    1.13
  -3   1  -1   15.59    1.20
   3   1   1   15.87    0.73
  -3   1  -1   15.50    1.23
  -3   1  -1   16.36    2.70
  -3   1  -1   14.39    1.27
  -3  -1  -1   13.70    1.23
   3  -1   1   14.39    1.36
   3   1   1   14.57    1.38
   3  -1   1   16.45    0.95
   3  -1   1   14.71    1.63
   3   1   1   16.37    1.56
  -3  -1  -2  137.27    5.05
  -3   1  -2  112.63    4.27
  -3   1  -2  114.46    3.33
  -3   1  -2  113.48    3.80
   3  -1   2  114.38    3.98
  -3  -1  -2  115.69    3.84
   3   1   2  111.19    3.99
   3  -1   2  132.46    4.82
   3   1   2  137.61    4.74
  -3  -1  -3  224.82    6.69
  -3   1  -3  210.19    5.03
  -3   1  -3  223.32    6.86
   3   1   3  209.40    5.73
   3  -1   3  211.75    5.71
  -3   1  -3  215.79    5.66
  -3  -1  -3  210.55    5.68
   3   1   3  237.78    6.62
   3  -1   3  226.93    6.37
  -3  -1  -4   47.49    3.28
  -3   1  -4   46.12    3.46
  -3   1  -4   42.04    2.62
   3   1   4   40.01    2.69
  -3   1  -4   38.61    2.64
   3  -1   4   38.96    2.63
  -3  -1  -4   37.37    2.64
   3  -1   4   44.61    2.97
   3   1   4   45.83    3.04
  -3   1  -5  651.30   11.78
  -3  -1  -5  732.46   13.47
   3   1   5  629.21   11.60
   3  -1   5  660.47   11.60
   3  -1   5  671.92   11.51
   3   1   5  709.37   12.71
  -3   1  -6    7.90    1.52
  -3  -1  -6    7.65    1.53
   3   1   6    7.34    1.42
   3  -1   6    6.88    1.39
   3  -1   6    7.33    1.35
   3   1   6    8.14    1.54
   3  -1   7  390.13   11.32
  -3  -1  -7  466.28   12.05
  -3   1  -7  408.81   11.55
   3   1   7  435.17   11.52
   3  -1   7  446.95   11.65
   3  -1   7  461.07   10.39
   3   1   7  458.50   11.66
  -3  -1  -7  398.34   10.40
  -3  -1  -8    0.31    0.68
   3  -1   8    0.31    0.48
   3  -1   8    0.76    0.73
   3   1   8    0.20    0.65
   3  -1   8    0.74    0.79
   3   1   8    1.68    0.75
   3  -1   9 1476.86   23.91
   3   1   9 1458.71   24.05
   3  -1   9 1573.56   21.72
   3   1   9 1500.40   19.85
   3   1   9 1564.13   23.26
   3  -1   9 1492.90   21.33
   3   1   9 1600.25   24.48
   3   1   9 1659.87   21.15
   3  -1   9 1423.85   23.90
  -3  -1  -9 1539.86   24.72
  -3  -1  -9 1546.70   23.16
  -3   1  -9 1520.90   23.50
  -3   1  -9 1718.88   31.11
   3  -1  10    4.52    1.50
   3   1  10    4.67    1.49
   3  -1  10    3.60    1.13
   3   1  10    3.45    1.04
   3   1  10    4.12    1.30
   3  -1  10    4.14    1.24
   3  -1  10    6.85    1.78
  -3   1 -10    2.63    1.31
  -3  -1 -10    2.33    1.30
   3   1  10    3.96    1.24
  -3   1 -10    1.26    1.53
  -3  -1 -10    5.52    2.14
   3   1  11    3.55    1.05
   3  -1  11    4.98    1.36
   3   1  11    2.14    1.03
  -3  -1 -11    3.46    1.35
  -3   1 -11    4.02    1.48
  -3   1 -11    0.82    1.71
  -3  -1 -11    4.49    2.24
   3   1  12    0.15    0.51
   3   1  12    0.23    0.67
   3   1  12    0.57    0.69
   3  -1  12   -0.27    0.53
  -3  -1 -12   -0.27    0.87
  -3   1 -12    0.48    0.99
  -3  -1 -12   -0.76    1.31
  -3   1 -12   -0.15    2.22
   3   1  13   22.53    2.25
   3   1  13   23.07    2.28
   3  -1  13   19.99    2.44
   3   1  13   22.16    2.72
  -3   1 -13   22.50    3.43
  -3  -1 -13   19.09    3.11
  -3   1 -13   17.93    2.60
  -3  -1 -13   16.45    2.41
   3  -1  14   -0.48    0.54
   3   1  14    0.56    0.52
  -3  -1 -14   -0.47    1.34
  -3   1 -14    0.96    0.72
  -3   1 -14    0.05    0.68
  -3  -1 -14    0.17    0.73
  -3   2  14    1.37    0.70
  -3  -2  14    1.85    0.69
  -3   2  14    1.53    0.82
  -3  -2  14    1.22    0.61
   3   2 -14    0.91    0.72
   3  -2 -14    0.92    0.78
   3   2 -14    0.28    0.84
   3  -2 -13   41.47    3.99
   3   2 -13   40.69    4.05
  -3   2  13   40.98    3.43
  -3   2  13   40.58    3.82
  -3  -2  13   40.70    3.30
  -3  -2  13   37.32    3.49
   3   2 -13   32.70    3.57
   3   2 -13   38.92    3.78
  -3  -2  12   21.44    2.60
  -3   2  12   21.03    3.03
   3   2 -12   18.59    2.88
   3  -2 -12   21.22    3.39
  -3   2  12   27.31    3.27
   3   2 -12   21.68    3.21
  -3  -2  12   29.13    3.46
   3  -2 -12   21.71    3.18
  -3   2  12   22.72    2.81
  -3  -2  11  593.67   13.94
  -3   2  11  620.16   16.81
  -3   2  11  592.42   14.80
   3   2 -11  536.41   14.84
   3  -2 -11  593.93   17.40
   3  -2 -11  590.00   15.84
   3   2 -11  574.73   16.07
  -3   2  10   29.42    3.81
  -3  -2  10   29.55    3.63
  -3   2  10   25.07    3.41
  -3  -2  10   24.38    2.84
   3  -2 -10   19.64    3.03
  -3   2  10   23.06    3.02
   3   2 -10   22.70    5.10
  -3  -2  10   21.60    3.03
   3   2 -10   20.95    2.91
   3  -2 -10   23.86    3.56
  -3  -2  10   27.48    3.15
   3  -2 -10   20.23    3.53
  -3   2  10   25.80    2.95
   3   2 -10   26.02    3.51
   3  -2 -10   20.43    3.01
   3   2 -10   20.86    3.54
   3   2  -9    1.89    1.26
   3  -2  -9    3.73    1.53
  -3  -2   9    2.67    1.09
  -3   2   9    4.54    1.45
  -3  -2   9    3.02    0.98
  -3   2   9    2.88    1.21
   3  -2  -9    1.42    0.95
  -3   2   9    3.05    1.11
   3   2  -9    4.02    2.42
  -3  -2   9    4.09    1.31
   3  -2  -9    2.78    1.25
   3   2  -9    1.79    0.96
   3   2  -9    2.50    1.45
  -3   2   9    1.51    0.81
   3  -2  -9    1.36    0.96
  -3  -2   9    3.81    1.16
   3   2  -8    2.06    1.72
   3  -2  -8    1.89    0.91
  -3  -2   8    2.59    1.06
   3  -2  -8    0.54    0.69
  -3   2   8    2.67    1.05
   3   2  -8    0.54    0.69
  -3  -2   8    1.93    0.95
   3   2  -8    2.66    2.21
   3   2  -7    8.40    2.17
   3  -2  -7   11.60    1.97
  -3  -2   7   12.97    2.07
   3   2  -7   14.19    3.76
   3  -2  -7   10.37    1.96
   3   2  -7   11.97    2.06
  -3   2   7   18.43    2.45
  -3  -2   7   20.70    2.47
   3  -2  -6   12.85    2.04
   3   2  -6    8.82    2.29
  -3   2   6   17.56    2.47
  -3  -2   6   12.97    2.04
   3   2  -6   13.67    3.61
   3  -2  -6   14.26    2.08
   3   2  -6   13.77    2.16
  -3   2   6   17.36    2.27
  -3  -2   6   16.74    2.10
   3   2  -5  210.07    9.04
   3  -2  -5  310.06    8.88
  -3   2   5  362.96   10.76
  -3  -2   5  344.41    9.19
   3   2  -5  259.08   12.06
   3   2  -5  336.74    9.22
   3  -2  -5  339.99    8.90
  -3   2   5  429.65   10.15
  -3  -2   5  425.32    9.54
  -3  -2   4    7.52    1.35
   3   2  -4    8.08    2.20
  -3   2   4   10.84    2.34
  -3   2   4    8.76    1.73
  -3   2   4    4.17    1.20
   3  -2  -4    7.18    1.32
   3   2  -4    5.02    1.44
  -3  -2   4    7.90    1.21
   3  -2  -4    8.37    1.39
   3   2  -4    6.22    1.21
  -3   2   4    8.35    1.32
  -3  -2   3  122.00    4.73
   3   2  -3  128.54    6.43
  -3   2   3  135.55    6.51
  -3   2   3  104.23    5.03
  -3   2   3  130.73    7.44
   3  -2  -3  123.79    4.76
   3   2  -3  111.58    5.50
   3   2  -3  121.27    4.58
  -3   2   3  117.57    4.24
   3  -2  -3  128.29    4.53
  -3  -2   3  129.79    4.26
  -3  -2   2    7.36    1.14
   3   2  -2    6.88    1.39
  -3   2   2    7.05    1.20
  -3   2   2    9.02    1.79
  -3   2   2    6.19    1.69
   3  -2  -2    7.52    1.13
   3  -2  -2    7.80    1.06
  -3   2   2    6.37    0.93
   3   2  -2    7.40    1.08
  -3  -2   2    6.61    0.93
   3  -2  -1 2024.03   16.41
  -3   2   1 2037.35   29.56
  -3   2   1 1746.28   17.09
  -3  -2   1 1891.41   15.96
   3   2  -1 2070.11   18.63
  -3   2   1 2076.46   25.64
   3  -2  -1 1957.26   14.77
  -3  -2   1 2050.99   15.09
   3   2  -1 1944.07   14.93
  -3   2   1 2066.51   15.06
  -3  -2   0   38.41    3.25
   3   2   0   40.43    1.97
   3  -2   0   42.22    2.12
  -3   2   0   38.82    4.27
   3   2   0   46.57    2.01
  -3   2   0   34.95    2.37
  -3  -2   0   38.20    2.04
   3   2   0   42.78    2.34
  -3   2   0   38.08    2.51
  -3   2   0   38.76    3.60
   3  -2   0   55.27    2.70
   3   2   0   41.18    2.05
  -3  -2   0   47.53    2.30
   3   2   0   49.04    2.61
   3  -2   0   43.35    2.09
  -3   2   0   46.96    2.27
   3   2   1 9396.24   35.26
   3  -2   1 9952.32   45.44
  -3  -2  -1 9245.21   48.53
   3  -2   1 9508.44   24.61
  -3   2  -1 8904.09   38.06
  -3   2  -1 8996.13   69.17
   3   2   1 9927.81   29.58
  -3   2  -1 9177.02   39.57
   3   2   1 9999.00   33.11
  -3  -2  -1 9405.00   33.56
   3   2   1 9039.85   35.14
   3  -2   1 9551.00   34.85
   3   2   2   22.62    1.98
   3  -2   2   23.62    2.26
  -3  -2  -2   19.35    2.21
  -3   2  -2   21.28    1.94
  -3   2  -2   20.84    3.81
   3   2   2   22.53    1.60
  -3   2  -2   17.87    1.78
  -3   2  -2   17.87    2.54
   3   2   2   25.08    1.97
   3  -2   2   26.42    1.93
  -3   2  -2   23.87    1.82
  -3  -2  -2   23.08    1.83
   3  -2   3  108.55    4.59
   3   2   3  115.60    4.78
   3   2   3  126.75    4.45
  -3   2  -3   94.33    8.56
  -3  -2  -3  102.49    4.98
  -3   2  -3   96.56    4.40
  -3   2  -3   87.29    5.68
   3   2   3  107.69    4.23
   3  -2   3  112.58    4.15
  -3  -2  -3  105.30    4.18
  -3   2  -3  106.14    4.09
   3   2   4    1.13    0.64
   3  -2   4    1.32    0.72
  -3   2  -4    1.74    0.71
  -3  -2  -4    1.21    0.71
  -3   2  -4    0.76    0.70
   3   2   4    1.78    0.59
   3  -2   4    3.03    0.81
   3   2   5  782.27   14.68
   3  -2   5  705.52   12.15
  -3   2  -5  499.68   23.73
  -3  -2  -5  720.31   13.85
  -3   2  -5  687.20   14.04
  -3   2  -5  558.36   13.78
   3  -2   5  764.17   12.81
   3   2   5  715.84   12.84
   3  -2   6   10.05    1.95
  -3  -2  -6   11.01    1.89
  -3   2  -6    9.63    1.78
  -3   2  -6    6.49    3.07
   3  -2   6   10.97    1.62
   3   2   6   12.75    2.04
   3  -2   6   11.82    1.82
   3   2   6   12.40    1.95
   3  -2   7  298.64   10.81
  -3   2  -7  288.72   10.57
  -3  -2  -7  318.59    9.99
   3  -2   7  324.78    8.65
   3   2   7  342.90   11.26
   3  -2   7  389.07   10.93
   3   2   7  377.06   11.21
  -3   2  -8    3.95    1.35
  -3  -2  -8    4.93    1.45
   3  -2   8    4.39    1.59
  -3  -2  -8    5.41    1.46
   3  -2   8    4.80    1.16
   3   2   8    3.41    1.18
   3  -2   8    5.02    1.47
   3  -2   9  124.64    6.09
   3   2   9  126.75    6.23
   3   2   9  133.29    7.28
   3   2   9  122.64    6.06
   3   2   9  114.29    7.01
   3  -2   9  123.02    7.00
   3  -2   9  111.45    7.17
  -3  -2  -9  118.31    6.75
  -3  -2  -9  133.29    6.87
  -3   2  -9  139.16    7.38
  -3   2  -9  134.36    9.53
   3   2  10    6.62    1.58
   3  -2  10    5.70    1.41
   3   2  10    6.69    1.74
   3   2  10    6.18    1.45
   3  -2  10    6.64    1.73
   3   2  10    6.89    1.77
   3  -2  10    7.55    1.92
  -3  -2 -10    6.76    1.82
  -3  -2 -10    6.77    1.68
  -3   2 -10    5.22    1.60
  -3   2 -10    7.60    2.35
   3   2  11   70.13    4.64
   3  -2  11   61.28    4.47
   3   2  11   61.97    4.49
   3   2  11   60.14    4.96
  -3   2 -11   69.17    5.33
  -3  -2 -11   72.05    5.17
  -3   2 -11   66.05    6.68
  -3  -2 -11   67.77    5.62
   3   2  12   17.80    2.28
   3   2  12   14.52    2.06
   3   2  12   17.08    2.60
   3  -2  12   15.72    2.21
  -3   2 -12   16.92    2.62
  -3  -2 -12   13.40    2.29
  -3   2 -12   15.22    3.20
  -3  -2 -12   17.51    3.00
   3   2  13  358.62    8.83
   3   2  13  341.08   10.19
   3  -2  13  325.46    9.15
  -3  -2 -13  359.45   10.00
  -3   2 -13  358.81   10.43
  -3   2 -13  322.16   12.23
  -3  -2 -13  326.57   10.81
   3   2  14    7.14    1.05
   3   2  14    5.92    1.20
   3  -2  14    6.22    1.15
  -3   2 -14    6.11    1.55
  -3  -2 -14    4.19    1.29
  -3   2 -14    5.62    1.21
  -3  -2 -14    6.31    1.24
  -3   3  14    0.22    0.49
  -3  -3  14    0.38    0.40
  -3   3  14    1.11    0.60
   3   3 -14    2.03    0.82
   3   3 -14    0.10    0.50
  -3   3  13   51.14    3.70
  -3  -3  13   49.90    3.24
  -3  -3  13   51.41    3.85
  -3   3  13   50.23    4.06
   3   3 -13   50.41    3.89
   3   3 -13   47.46    4.17
   3   3 -12    6.79    1.75
   3  -3 -12    8.00    1.82
  -3   3  12    8.00    1.64
  -3   3  12    5.18    1.43
  -3  -3  12    6.64    1.36
   3   3 -12    7.44    1.78
   3   3 -12    9.42    2.49
  -3   3  11  107.45    7.00
  -3  -3  11  115.68    5.80
   3   3 -11  108.37    6.52
  -3   3  11  119.90    6.80
  -3   3  10    1.18    0.91
   3   3 -10    2.61    1.10
   3  -3 -10    2.51    1.41
  -3  -3  10    2.90    1.00
  -3   3  10    0.46    0.77
   3  -3  -9  279.76   11.32
  -3   3   9  438.59   19.11
  -3   3   9  357.91   12.10
  -3  -3   9  365.63   12.61
   3   3  -9  270.01   16.94
   3   3  -9  307.20   10.54
  -3   3   9  319.53   12.35
  -3  -3   9  362.81   10.33
   3  -3  -8   44.02    4.34
  -3   3   8   67.32    7.24
  -3   3   8   56.48    4.83
  -3  -3   8   56.03    4.72
   3   3  -8   41.89    6.72
   3   3  -8   57.02    5.22
   3   3  -8   51.90    4.22
  -3  -3   8   61.27    4.17
  -3   3   8   47.47    4.67
  -3  -3   7  827.63   17.26
  -3   3   7  867.40   24.26
   3  -3  -6   29.34    3.20
  -3   3   6   31.65    4.34
  -3   3   6   40.97    4.43
   3   3  -6   18.64    4.02
  -3  -3   6   33.53    3.35
   3  -3  -6   28.22    3.03
   3   3  -6   29.31    3.19
  -3  -3   6   38.58    3.19
  -3   3   6   40.23    3.49
   3  -3  -5    8.60    1.62
  -3   3   5   14.27    2.57
  -3   3   5    8.30    2.09
   3   3  -5   10.90    2.86
  -3  -3   5    9.11    1.69
   3  -3  -5   10.74    1.64
   3   3  -5   15.54    2.19
  -3  -3   5   13.22    1.72
  -3   3   5   12.13    1.73
   3  -3  -4   22.95    2.48
  -3   3   4   29.00    3.63
  -3   3   4   21.41    2.95
  -3  -3   4   26.94    2.67
   3   3  -4   24.85    3.61
   3   3  -4   24.97    2.53
   3  -3  -4   32.45    2.61
  -3  -3   4   29.67    2.32
  -3   3   4   25.25    2.25
   3  -3  -3 1471.49   18.46
  -3   3   3 1279.65   20.82
  -3   3   3 1575.99   26.08
  -3   3   3 1743.25   32.05
  -3  -3   3 1441.84   17.96
   3   3  -3 1580.35   24.78
   3   3  -3 1426.85   16.23
  -3   3   3 1480.23   15.58
   3   3  -2   31.44    3.16
  -3  -3   2   28.28    2.35
  -3   3   2   32.03    3.78
  -3   3   2   24.93    2.75
  -3   3   2   27.26    4.15
   3  -3  -2   31.00    2.50
  -3  -3   1  123.36    4.44
   3   3  -1  150.23    6.12
  -3   3   1  139.27    9.40
   3   3  -1  162.70    4.90
  -3   3   1  141.64    7.81
  -3   3   1  124.75    5.71
  -3  -3   1  134.14    7.56
   3  -3  -1  142.05    4.94
  -3  -3   0   19.42    1.55
   3   3   0   21.98    2.25
  -3   3   0   17.20    2.14
  -3   3   0   20.33    2.30
  -3   3   0   19.45    3.73
   3   3   0   23.59    1.92
  -3   3   0   19.79    3.00
  -3  -3   0   19.78    2.84
   3  -3   0   20.95    2.62
   3  -3   0   23.38    1.81
  -3  -3  -1  439.20    6.35
  -3   3  -1  426.42   10.66
   3   3   1  514.26   10.11
  -3   3  -1  445.03   13.86
  -3   3  -1  469.17   10.86
  -3   3  -1  445.29   17.72
   3   3   1  544.35    9.39
   3  -3   1  489.07   11.22
  -3  -3  -1  462.66   12.74
  -3   3  -2   39.65    3.37
  -3   3  -2   30.00    4.86
  -3   3  -2   38.28    3.07
   3   3   2   43.78    2.76
  -3   3  -2   34.87    3.83
   3   3   2   57.97    2.91
   3   3   2   46.91    2.39
  -3  -3  -2   38.77    3.56
   3  -3   2   43.19    3.20
  -3   3  -3   61.13    4.35
  -3   3  -3   51.20    6.75
   3   3   3   74.53    4.01
  -3   3  -3   53.35    4.74
   3   3   3   65.26    3.40
   3  -3   3   61.97    3.71
  -3  -3  -3   64.20    4.49
  -3   3  -4  163.06    7.46
  -3  -3  -4  169.41    7.21
  -3   3  -4  126.49   11.40
  -3   3  -4  160.52    7.96
   3   3   4  211.65    7.34
   3   3   4  193.91    6.65
   3  -3   4  213.02    6.53
   3  -3   4  178.66    6.09
   3  -3   5  290.84   10.64
  -3  -3  -5  254.24    8.86
  -3   3  -5  255.94   10.08
  -3   3  -5  176.88   14.37
   3   3   5  366.23   10.83
   3  -3   5  323.62    8.81
   3   3   5  293.40    8.91
   3  -3   5  288.77    7.65
   3   3   6   75.18    4.93
   3   3   6   84.75    5.86
   3  -3   6   69.74    5.57
  -3  -3  -6   58.84    4.32
  -3   3  -6   59.00    5.26
   3  -3   7  819.18   19.89
  -3  -3  -7  724.56   15.48
  -3   3  -7  735.05   19.57
   3   3   7  830.79   15.93
   3   3   7  769.17   14.40
   3   3   7 1160.97   23.27
  -3   3  -7  419.37   23.74
  -3  -3  -8   27.81    3.60
   3   3   8   33.59    3.20
  -3  -3  -8   34.94    3.57
  -3   3  -8   33.37    4.36
   3  -3   8   35.95    4.35
   3   3   8   36.36    3.52
   3   3   8   36.80    3.95
  -3   3  -8   35.34    5.21
  -3   3  -8   36.59    3.96
  -3  -3  -9 1899.76   30.28
  -3  -3  -9 1983.82   27.15
   3  -3   9 2207.76   34.35
   3   3   9 2206.95   26.26
   3   3   9 2273.45   28.30
   3  -3   9 2304.58   25.80
   3   3   9 2316.76   31.56
  -3   3  -9 1981.58   37.98
  -3   3  -9 2173.18   30.30
   3   3  10   22.33    2.74
   3  -3  10   24.29    2.72
   3   3  10   24.60    3.34
  -3   3 -10   19.13    3.95
  -3   3 -10   20.23    2.94
   3   3  11    2.28    1.15
   3   3  11   -1.72    1.03
   3  -3  11    2.18    0.93
  -3   3 -11   -0.44    0.77
  -3  -3 -11    0.94    0.74
  -3   3 -11   -1.97    1.44
  -3  -3 -11    4.85    1.82
   3   3  12   -0.09    0.67
   3   3  12    0.55    0.63
   3  -3  12    0.11    0.51
  -3  -3 -12    1.44    1.34
  -3   3 -12   -3.18    1.54
  -3   3 -12   -1.38    0.84
  -3  -3 -12   -1.68    0.87
   3  -3  13    0.13    0.34
   3   3  13    0.16    0.53
  -3  -3 -13    0.57    0.92
   3   3  13    1.16    0.69
  -3  -4  13    2.06    0.78
   3   4 -13    0.62    0.76
  -3   4  13    1.35    0.72
  -3   4  12   21.74    2.73
   3   4 -12   23.31    3.48
  -3   4  12   22.58    2.66
   3   4 -11  684.59   20.02
  -3   4  11  676.82   15.60
  -3   4  10    5.22    1.68
  -3   4  10    2.93    1.46
  -3  -4  10    5.36    1.23
   3   4 -10    5.98    1.80
  -3   4   9    0.57    0.72
   3   4  -9    1.28    1.09
  -3  -4   9   -0.74    0.61
  -3   4   9    0.45    0.73
   3  -4  -8   14.97    2.73
  -3   4   8   13.82    2.51
  -3   4   8   17.71    3.87
   3   4  -8   10.52    3.76
  -3  -4   8   14.71    2.59
   3   4  -8   17.29    3.30
  -3  -4   8   15.72    2.16
  -3   4   8    7.62    1.99
  -3  -4   7   55.05    4.92
   3   4  -7   60.10    5.96
   3   4  -7   37.06    6.09
  -3   4   7   54.38    6.65
  -3   4   7   56.60    4.95
   3  -4  -7   41.32    4.47
  -3  -4   7   60.07    4.17
  -3   4   7   31.62    3.70
   3   4  -6   10.29    3.29
  -3  -4   6   14.87    2.48
  -3   4   6   13.23    3.06
  -3   4   6   13.85    2.42
   3   4  -6   17.53    3.29
   3  -4  -6   14.42    2.49
   3  -4  -5  451.93   13.03
  -3   4   5  463.92   17.19
   3   4  -5  459.08   18.48
   3  -4  -4  154.65    7.20
  -3   4   4  160.33    9.51
  -3  -4   4  165.22    7.17
   3   4  -4  174.60   10.41
   3  -4  -3  221.91    8.25
  -3   4   3  242.99   11.85
  -3   4   3  200.11    9.87
   3   4  -3  231.84   10.98
  -3  -4   3  220.49    7.67
   3  -4  -2  115.63    5.58
  -3  -4   2  101.21    8.16
  -3   4   2  101.63    6.67
  -3   4   2  112.94    8.08
  -3   4   2  118.59    9.94
  -3  -4   2  113.22    5.19
   3   4  -2  119.96    7.18
   3  -4  -1  692.27   12.81
  -3  -4   1  666.54   19.57
  -3   4   1  610.43   15.82
  -3   4   1  630.32   19.05
  -3   4   1  679.94   24.27
   3   4  -1  702.72   16.41
  -3  -4   0  170.03    9.39
   3  -4   0  201.23    8.68
  -3   4   0  171.42   12.41
   3   4   0  221.21    7.05
  -3   4   0  168.49    7.96
  -3   4   0  171.54    9.94
   3   4   0  198.87    8.10
  -3   4   0  173.35    8.23
  -3  -4  -1 2566.38   34.41
  -3   4  -1 2677.11   50.46
  -3   4  -1 2827.76   32.16
   3   4   1 3398.12   28.85
  -3   4  -1 2635.11   38.25
   3  -4   1 3095.57   31.79
  -3   4  -1 2612.49   32.13
   3   4   1 3213.93   31.79
  -3  -4  -2   58.53    4.93
   3   4   2   81.37    4.73
  -3   4  -2   62.22    4.75
  -3   4  -2   59.10    7.85
  -3   4  -2   57.12    5.54
   3  -4   2   72.00    5.23
  -3   4  -2   62.48    5.22
  -3  -4  -3  130.08    7.21
   3  -4   3  141.14    7.74
  -3   4  -3  120.70    7.54
  -3   4  -3  114.18   10.99
  -3   4  -3  115.57    7.66
  -3   4  -4    7.49    2.00
  -3  -4  -4    7.12    1.68
   3  -4   4    7.73    2.07
   3   4   4   11.72    2.02
  -3   4  -4    9.67    3.39
   3  -4   5   95.45    6.99
  -3  -4  -5   81.39    5.48
  -3   4  -5   87.94    7.02
  -3   4  -5   61.28    8.78
   3   4   5  122.07    6.97
  -3   4  -5   95.28    6.42
   3   4   6   34.78    3.77
  -3  -4  -6   34.88    3.64
   3  -4   6   39.79    4.71
  -3   4  -6   33.72    3.74
  -3   4  -6   29.57    4.29
   3   4   6   34.74    3.15
  -3   4  -6   23.33    5.36
   3   4   6   39.73    4.29
  -3   4  -6   38.43    4.25
   3   4   7  176.66    8.99
  -3   4  -7  187.88    8.59
  -3  -4  -7  174.57    7.98
   3  -4   7  217.64   11.19
  -3   4  -7  170.32   10.63
  -3   4  -7  153.59   13.46
  -3   4  -7  212.76   10.21
   3   4   7  193.37    8.98
   3   4   7  179.70    7.21
   3   4   8    7.54    1.94
  -3   4  -8    8.05    1.98
  -3   4  -8    8.50    3.41
  -3   4  -8   10.06    2.36
   3   4   8    6.88    1.60
   3   4   9    9.92    2.15
  -3   4  -9   10.86    3.74
  -3   4  -9    7.99    1.81
  -3   4  -9    9.72    2.32
   3   4   9   13.23    2.13
   3   4  10    5.63    1.61
  -3   4 -10    4.48    2.20
  -3   4 -10    2.26    1.12
  -3  -4 -10    5.66    1.70
   3   4  10    3.69    1.31
   3   4  11    1.39    0.87
  -3   4 -11    0.47    1.38
  -3   4 -11   -0.02    0.54
  -3  -4 -11    2.99    1.25
   3   4  11    2.53    1.11
   3   4  12   17.14    2.07
  -3   4 -12   13.72    2.93
   3   4  12   19.92    2.18
  -3  -4 -12   14.73    1.93
  -3   5  12   10.90    1.62
  -3  -5  12   12.08    1.58
   3   5 -12   12.43    2.23
  -3   5  11   25.72    2.77
   3   5 -11   24.77    3.84
   3   5 -11   25.82    2.74
  -3   5  10   16.51    2.47
   3   5 -10   19.66    4.00
   3   5 -10   22.56    3.08
  -3   5   9  387.19   12.31
   3   5  -9  372.02   16.42
  -3   5   8  158.00    8.15
   3   5  -8  136.30   10.27
  -3   5   7 1047.24   20.96
   3   5  -7 1174.60   27.53
  -3   5   7 1071.29   17.90
   3   5  -7  902.02   26.28
   3   5  -7 1284.26   24.51
   3  -5  -6   30.53    3.99
  -3   5   6   41.34    4.16
   3   5  -6   31.82    5.69
   3   5  -6   40.60    5.46
  -3   5   6   34.95    3.39
   3   5  -6   33.16    5.10
   3   5  -6   44.85    4.88
   3  -5  -5   24.62    3.43
  -3   5   5   25.75    4.43
   3   5  -5   20.94    4.37
   3   5  -5   23.63    4.20
  -3   5   5   25.50    2.99
  -3   5   5   32.36    4.76
   3   5  -5   27.45    4.12
   3   5  -5   17.77    3.77
  -3  -5   4   34.64    6.02
   3  -5  -4   28.17    3.48
  -3   5   4   30.57    4.88
   3   5  -4   30.89    4.64
   3   5  -4   32.64    4.93
  -3   5   4   31.79    4.88
  -3   5   4   31.58    3.41
   3   5  -4   35.85    4.68
   3   5  -4   27.30    4.32
  -3  -5   3  276.07   16.06
   3  -5  -3  280.99   10.67
  -3   5   3  283.34   13.93
  -3   5   3  322.04   16.42
   3   5  -3  272.04   13.33
   3   5  -3  298.72   14.34
  -3   5   3  264.06    9.90
  -3   5   3  241.24   13.08
   3   5  -3  311.64   14.02
  -3  -5   2   54.08    6.68
  -3   5   2   58.72    6.16
  -3   5   2   51.26    6.48
   3   5  -2   61.95    6.31
   3   5  -2   49.07    5.56
  -3   5   2   56.37    4.61
  -3   5   2   47.92    5.99
   3   5  -2   56.58    5.99
  -3  -5   1   87.25    8.08
   3   5  -1   88.20    7.08
   3   5  -1  101.03    7.38
  -3   5   1  100.74    7.66
  -3   5   1   96.91    8.70
  -3   5   1  109.50   11.27
  -3   5   1   83.99    7.96
  -3   5   1   90.94    5.85
  -3   5   1  118.11    6.98
   3   5  -1  111.47    7.63
   3   5  -1   98.32    7.79
   3   5   0   21.26    3.51
  -3   5   0   19.78    2.93
   3   5   0   22.42    2.72
  -3   5   0   19.73    3.33
  -3   5   0   18.72    4.71
   3   5   0   18.70    3.41
  -3  -5   0   17.63    3.46
   3   5   0   21.50    3.38
  -3   5   0   18.08    3.79
  -3   5   0   18.66    2.66
  -3   5   0   18.27    3.69
  -3  -5  -1   36.94    4.65
  -3   5  -1   29.80    3.38
  -3   5  -1   28.00    4.10
  -3   5  -1   27.64    3.71
  -3   5  -1   31.15    6.04
  -3   5  -1   31.09    4.64
  -3   5  -1   32.64    3.45
  -3   5  -1   27.74    4.92
   3   5   1   31.86    4.37
   3   5   1   34.40    4.44
  -3   5  -1   39.01    4.22
  -3   5  -1   29.23    3.45
  -3   5  -2    3.85    1.35
  -3   5  -2    3.35    1.48
  -3   5  -2    4.08    1.29
   3   5   2    3.31    1.54
  -3   5  -2    2.52    1.25
  -3  -5  -2    1.20    0.93
   3   5   2    1.95    1.21
  -3   5  -2    8.01    3.23
  -3   5  -2    0.31    1.23
  -3   5  -2    3.55    1.28
  -3   5  -2    3.04    1.54
  -3   5  -3   52.44    8.12
  -3   5  -3   35.36    5.80
  -3   5  -3   56.78    4.58
   3   5   3   53.80    5.72
  -3   5  -3   51.83    5.04
  -3  -5  -3   49.90    4.95
  -3   5  -3   53.76    4.95
  -3   5  -3   47.86    5.55
  -3   5  -4   36.29    6.35
  -3   5  -4   50.86    5.16
   3   5   4   50.21    5.49
  -3  -5  -4   42.75    4.48
   3  -5   4   54.22    5.66
  -3   5  -4   44.95    4.54
  -3   5  -4   53.89    6.07
   3   5   5  108.22    5.31
  -3   5  -5  108.99    7.71
   3   5   5  124.35    8.36
  -3  -5  -5  106.93    6.85
  -3   5  -5  109.17    7.19
  -3   5  -5  113.83    9.31
   3   5   6   17.09    2.28
  -3   5  -6   12.75    3.87
   3   5   6   19.54    3.13
  -3   5  -6   21.39    3.51
  -3   5  -6   17.73    2.92
   3   5   7   45.15    3.71
  -3   5  -7   49.19    5.35
   3   5   7   49.44    4.77
  -3   5  -7   52.62    5.03
   3   5   8   59.83    4.26
   3   5   8   60.42    4.80
  -3   5  -8   70.72    6.26
  -3   5  -8   58.01    4.92
  -3   5  -9  700.32   18.24
  -3   5  -9  685.83   15.58
   3   5  10   71.14    4.26
   3   5  10   64.13    4.27
  -3   5 -10   73.60    5.43
  -3   5 -10   75.34    4.63
   3   5  11    6.10    1.18
  -3   5 -11    5.94    1.37
  -3   6  10   50.19    3.39
   3   6 -10   53.12    4.91
   3   6 -10   58.51    4.16
  -3   6   9   19.23    2.39
   3   6  -9   17.00    3.34
  -3   6   8    5.81    1.39
   3   6  -8    7.35    1.86
   3   6  -8    3.92    2.41
   3   6  -8    2.32    1.53
   3   6  -7    0.09    1.08
   3   6  -7   -2.05    1.64
  -3   6   7    0.81    0.66
   3   6  -7   -0.61    1.89
   3   6  -6   11.34    2.53
   3   6  -6    9.36    2.80
  -3   6   6   12.26    2.18
   3   6  -6    8.99    3.08
   3   6  -5    1.01    1.24
   3   6  -5    3.30    2.20
   3   6  -5    2.44    1.68
  -3   6   5    0.76    1.01
   3   6  -4   22.51    4.26
  -3   6   4   21.65    3.10
  -3   6   4   30.36    4.93
   3   6  -4   20.07    3.97
   3   6  -4   12.23    3.04
  -3   6   3   27.87    3.59
  -3   6   3   33.62    5.57
   3   6  -3   31.69    4.78
   3   6  -3   28.16    4.64
   3   6  -2    0.43    1.19
  -3   6   2    0.41    1.04
   3   6  -2    1.12    1.08
   3   6  -2    0.12    1.43
  -3   6   2    3.71    2.51
   3   6  -1  558.64   19.09
   3   6  -1  604.09   20.74
   3   6  -1  684.70   20.25
  -3   6   1  665.00   17.76
  -3   6   1  557.75   22.06
  -3   6   0  109.90    6.70
   3   6   0  101.52    8.47
   3   6   0  122.76    9.04
  -3   6   0  107.61    6.84
  -3   6   0   98.16    9.56
  -3   6   0  122.34    7.62
  -3   6  -1 1403.66   24.88
   3   6   1 1424.59   30.44
   3   6   1 1488.42   31.68
  -3   6  -1 1429.20   25.90
  -3   6  -2  107.18    7.12
   3   6   2  118.02    8.25
   3   6   2  109.83    8.72
  -3   6  -2  114.35    7.65
  -3   6  -2   93.67    9.69
  -3   6  -2  133.74    7.88
  -3   6  -3  103.65    7.29
   3   6   3  102.23    7.19
   3   6   3  107.00    8.54
  -3   6  -3  103.33    7.46
  -3   6  -3  131.46    7.70
  -3   6  -4   20.59    3.53
  -3   6  -4   19.46    3.41
   3   6   4   20.18    3.69
  -3   6  -4   11.27    3.54
  -3   6  -5  221.56   10.60
   3   6   5  215.54   11.25
  -3   6  -5  220.55   11.26
  -3   6  -6   42.38    4.76
  -3   6  -6   46.17    5.24
   3   6   6   38.24    4.50
  -3   6  -7  237.60   10.41
   3   6   7  220.20    9.62
  -3   6  -7  250.94   11.71
  -3  -6  -8   20.55    2.45
   3   6   8   17.04    2.06
  -3   6  -8   18.44    2.88
   3   6   8   15.96    2.27
  -3   6  -8   18.28    3.23
  -3   6  -9  133.41    6.35
   3   6   9  122.30    5.01
  -3  -6  -9  137.34    5.69
  -3   6  -9  140.59    7.55
  -3   6 -10   12.38    1.61
   3   6  10    9.34    1.26
  -3  -6 -10   11.81    1.53
  -3   6 -10   12.34    2.02
   3   7  -8   55.62    4.49
   3   7  -8   87.99    5.75
   3   7  -7  602.23   15.55
   3   7  -7  429.26   14.51
   3   7  -6   36.11    4.76
   3   7  -6   47.91    5.07
  -3   7   6   46.85    4.08
   3   7  -5   54.85    5.81
  -3   7   5   65.88    5.21
   3   7  -4   96.79    8.02
  -3   7   4  110.09    7.12
   3   7  -3  127.90    9.34
   3   7  -3  160.29   10.71
   3   7  -2  101.42    8.15
   3   7  -2  124.43    9.48
   3   7  -2  159.84    8.98
  -3   7   2  160.02    9.22
   3   7  -1   68.29    6.28
   3   7  -1   81.35    7.59
   3   7  -1  110.62    8.02
  -3   7   1   94.56    8.63
  -3   7   1  120.92    8.09
   3   7   0    5.09    2.17
  -3   7   0    5.06    1.96
   3   7   0    3.07    1.72
  -3   7   0    5.00    1.57
  -3   7  -1    6.44    1.85
   3   7   1    2.81    1.66
  -3   7  -1    4.62    1.79
   3   7   1    3.77    1.98
  -3   7  -1    5.21    1.73
  -3   7  -2    0.68    0.96
   3   7   2    0.35    1.27
  -3   7  -2    0.42    1.00
   3   7   2    0.22    0.81
   3   7   3   55.48    6.14
  -3   7  -3   55.21    5.26
  -3   7  -3   53.15    5.33
   3   7   4   88.76    7.24
  -3   7  -4   92.38    6.77
  -3   7  -4   92.87    7.16
   3   7   5  156.23    8.98
  -3   7  -5  176.81    9.21
  -3   7  -5  167.96    9.52
   3   7   6   43.75    4.22
  -3   7  -6   51.19    4.77
  -3   7  -6   49.03    5.00
   3   7   7  104.98    5.58
  -3   7  -7  124.79    6.79
  -3   7  -7  125.47    7.45
   3   8  -3   13.44    2.31
   3   8  -3   31.45    4.53
   3   8  -2   25.87    4.13
   3   8  -1  215.53    9.02
   3   8  -1  147.51    9.37
   3   8   0  241.87   10.34
   3   8   0  151.29    9.11
   3   8   1 1051.87   22.62
   3   8   1  764.72   18.88
   3   8   2   72.70    5.99
  -3   8  -2   67.22    4.90
  -4   0  15    0.08    0.32
  -4   0  15   -0.23    0.22
   4   0 -15    0.34    0.69
   4   0 -15    0.13    0.65
  -4   0  14   10.03    1.69
  -4   0  14   10.73    1.64
   4   0 -14    8.77    1.99
   4   0 -14    9.67    2.00
  -4   0  13   -0.23    0.50
  -4   0  13    0.54    0.64
  -4   0  13   -0.60    0.82
   4   0 -13    0.46    1.32
   4   0 -13    0.34    1.08
  -4   0  12    2.89    1.05
  -4   0  12    3.88    1.28
  -4   0  12    4.95    1.48
   4   0 -12    3.97    1.82
   4   0 -12    2.40    1.33
  -4   0  11    0.51    0.69
   4   0 -11    0.11    0.99
   4   0 -11    0.17    1.20
  -4   0  11   -0.82    0.75
  -4   0  10    8.78    2.08
   4   0 -10    5.21    1.68
   4   0 -10    1.99    1.16
  -4   0  10    5.37    1.43
   4   0 -10    4.46    1.56
  -4   0  10    2.70    1.09
   4   0 -10    5.42    1.69
   4   0  -9   -0.89    0.93
  -4   0   9   -0.47    0.72
   4   0  -9   -0.73    0.78
  -4   0   9   -0.58    0.66
  -4   0   9    0.22    0.39
   4   0  -9    1.03    0.78
  -4   0   9   -0.93    0.67
   4   0  -9    0.68    0.74
   4   0  -8   84.15    5.96
  -4   0   8   91.81    5.65
  -4   0   8   99.26    5.79
   4   0  -7   -0.38    0.70
   4   0  -7    0.30    0.80
  -4   0   7    0.31    0.51
  -4   0   7    0.44    0.51
  -4   0   6 2403.40   25.19
  -4   0   6 2362.83   25.52
   4   0  -5    0.01    0.82
  -4   0   5   -0.03    0.30
  -4   0   5   -0.23    0.54
   4   0  -5    0.07    0.70
  -4   0   5   -0.25    0.63
  -4   0   4  431.59    9.71
  -4   0   4  419.83    9.20
   4   0  -4  410.65    9.20
  -4   0   4  406.25    8.77
   4   0  -3   -0.36    0.69
  -4   0   3    0.42    0.42
  -4   0   3    0.37    0.45
  -4   0   3    0.44    0.53
   4   0  -3   -0.23    0.49
  -4   0   3    0.21    0.39
  -4   0   2 5874.14   32.37
  -4   0   2 5604.98   33.78
  -4   0   2 5375.96   27.99
   4   0  -2 6017.67   33.02
   4   0  -2 5765.62   28.39
  -4   0   2 5604.40   28.59
  -4   0   1    0.32    0.37
  -4   0   1   -0.40    0.33
  -4   0   1    0.02    0.41
  -4   0   1    0.25    0.14
   4   0  -1    0.04    0.28
  -4   0   1   -0.06    0.30
   4   0  -1    0.35    0.52
   4   0   0  595.26    8.19
  -4   0   0  582.82    9.30
   4   0   0  569.22   11.00
  -4   0  -1    0.24    0.34
   4   0   1    0.19    0.39
  -4   0  -1    0.18    0.36
   4   0   1    0.18    0.53
  -4   0  -2  170.01    5.87
   4   0   2  141.93    5.09
  -4   0  -2  147.43    4.89
   4   0   2  162.66    5.96
  -4   0  -3    0.05    0.42
  -4   0  -3    0.26    0.38
   4   0   3    0.17    0.47
   4   0   3    0.17    0.56
   4   0   4  511.37   10.43
  -4   0  -4  500.44   10.30
  -4   0  -5    0.35    0.70
   4   0   5   -0.66    0.59
  -4   0  -5    0.27    0.53
   4   0   5    0.30    0.71
  -4   0  -6  527.76   13.77
   4   0   6  470.39   11.27
  -4   0  -7   -0.34    0.68
   4   0   7   -1.29    0.84
   4   0   7    0.23    0.64
   4   0   8  430.98   12.27
  -4   0  -8  476.41   14.46
   4   0   8  448.07   13.17
   4   0   8  461.95   12.40
   4   0   9   -0.58    0.73
   4   0   9    0.21    0.49
   4   0   9   -0.42    0.63
  -4   0  -9    1.27    1.03
   4   0  10    5.88    1.65
   4   0  10    4.90    1.33
  -4   0 -10    4.74    1.53
  -4   0 -10    3.72    1.78
  -4   0 -11    0.41    1.04
  -4   0 -11    0.52    1.77
   4   0  11    0.32    0.63
  -4   0 -12 1425.87   22.80
  -4   0 -12 1468.62   26.80
   4   0  12 1430.15   21.72
  -4   0 -13    0.39    0.85
  -4   0 -13    0.82    1.18
   4   0  13   -0.48    0.63
  -4   0 -14   73.33    4.22
  -4   0 -14   76.72    5.01
   4   0  14   83.68    4.27
   4   1 -15    0.04    0.68
   4  -1 -15   -0.25    0.60
   4   1 -15    0.61    0.62
   4  -1 -15    1.09    0.67
  -4  -1  15    0.07    0.25
  -4   1  15   -0.56    0.45
  -4  -1  15    0.08    0.25
  -4  -1  14  263.62    8.00
  -4   1  14  282.71    8.87
  -4  -1  14  259.51    7.97
   4   1 -14  264.18    9.38
   4  -1 -14  279.96    9.82
   4  -1 -14  257.52    8.98
   4   1 -14  264.22    9.17
  -4   1  13   -0.27    0.48
  -4   1  13    2.42    1.22
  -4  -1  13    1.10    0.78
  -4  -1  13    0.72    0.58
   4  -1 -13    1.14    1.15
   4   1 -13    1.08    1.04
   4   1 -13    0.05    1.11
  -4  -1  13    1.19    1.03
   4  -1 -13    1.47    1.45
  -4   1  13    0.68    0.71
  -4   1  13   -1.31    0.71
  -4   1  12  314.77   10.57
  -4  -1  12  304.25   10.28
  -4   1  12  311.77   11.31
   4   1 -12  291.39   11.15
   4  -1 -12  319.66   12.18
   4   1 -12  304.34   11.47
   4  -1 -12  310.93   11.52
  -4   1  12  334.87   10.90
  -4  -1  12  356.52   11.36
  -4   1  12  328.83   10.19
  -4   1  11    3.29    1.16
  -4  -1  11    4.44    1.38
  -4   1  11    3.31    1.12
   4  -1 -11    3.74    1.55
   4   1 -11    1.75    0.97
   4   1 -11    1.31    1.09
  -4   1  11    1.23    0.83
   4  -1 -11    1.95    1.28
  -4  -1  11    2.30    0.96
  -4   1  10   51.79    4.79
  -4  -1  10   47.80    4.51
  -4   1  10   45.32    4.48
  -4  -1  10   44.97    4.02
   4  -1 -10   41.48    4.34
  -4   1  10   40.58    3.90
  -4  -1  10   47.38    4.45
   4   1 -10   42.61    4.11
   4  -1 -10   42.01    4.43
  -4  -1  10   49.14    4.10
   4  -1 -10   41.20    4.78
   4   1 -10   38.42    4.76
   4   1 -10   40.43    4.23
   4  -1 -10   43.70    4.33
  -4   1  10   47.28    3.96
  -4   1   9   14.58    2.50
   4   1  -9   10.92    2.21
   4  -1  -9   10.37    2.36
  -4  -1   9   15.31    2.50
  -4  -1   9   11.35    1.97
  -4   1   9   11.40    2.16
   4   1  -9   19.01    3.25
   4  -1  -9    8.12    2.01
  -4   1   9   11.83    2.04
  -4  -1   9   10.26    1.99
   4  -1  -9   11.96    2.39
   4   1  -9    8.74    1.87
  -4  -1   9    8.33    1.73
   4  -1  -9    9.23    1.91
   4   1  -9   10.47    2.03
  -4   1   9   10.91    1.82
   4   1  -8 1041.38   22.40
   4  -1  -8  833.92   17.99
   4  -1  -8  857.12   18.60
   4   1  -8  858.94   18.89
  -4   1   8 1038.72   19.49
  -4  -1   8 1059.05   19.09
  -4  -1   8  926.21   17.70
  -4  -1   7    1.87    0.89
  -4   1   7    3.12    1.06
   4  -1  -7    3.37    1.31
   4   1  -7    3.96    1.61
  -4  -1   7    3.43    1.12
   4   1  -7    1.51    0.90
   4  -1  -7    2.35    1.10
  -4   1   7    2.41    0.98
  -4   1   6    9.21    1.69
  -4  -1   6    8.47    1.60
  -4   1   6   11.38    1.72
   4   1  -6    8.08    2.01
   4  -1  -6    6.89    1.47
   4   1  -6    8.48    1.72
   4  -1  -6    9.72    1.81
  -4  -1   6    6.06    1.29
  -4   1   6    7.76    1.54
   4   1  -5    0.00    0.98
   4  -1  -5    0.17    0.52
  -4  -1   5    0.84    0.77
  -4   1   5   -0.38    0.64
  -4   1   5    0.57    0.52
  -4   1   5    0.38    0.57
   4   1  -5   -0.31    0.69
   4  -1  -5   -0.09    0.57
  -4  -1   5    0.21    0.57
   4   1  -4   30.85    3.21
   4  -1  -4   31.72    2.78
  -4   1   4   30.65    3.21
  -4  -1   4   27.36    2.48
  -4   1   4   27.54    2.61
  -4   1   4   27.19    2.76
   4  -1  -4   28.29    2.45
   4   1  -4   28.97    2.52
  -4   1   4   26.22    2.26
  -4  -1   4   26.71    2.21
   4   1  -3   59.94    4.08
   4  -1  -3   60.00    3.48
  -4   1   3   60.60    4.50
  -4  -1   3   58.93    3.39
  -4   1   3   53.70    3.36
  -4   1   3   60.38    4.23
   4  -1  -3   58.71    3.26
  -4  -1   3   58.51    3.06
   4   1  -3   59.83    3.34
  -4   1   3   56.75    3.08
   4   1  -2   92.64    4.66
   4  -1  -2   92.89    4.05
   4   1  -2   76.75    4.05
  -4   1   2   90.90    5.58
  -4  -1   2   76.00    2.81
  -4   1   2   67.87    2.93
  -4  -1   2   84.45    3.79
  -4   1   2   99.75    5.59
   4  -1  -2   93.11    3.75
   4   1  -2   90.22    3.73
  -4   1   2   84.12    3.55
  -4  -1   2   88.39    3.59
  -4  -1   1   70.89    3.97
   4   1  -1   65.25    3.61
   4   1  -1   81.93    4.06
   4  -1  -1   80.87    3.43
  -4   1   1   61.18    2.48
  -4   1   1   70.51    5.12
   4   1  -1   92.17    3.56
  -4  -1   1   74.54    3.32
  -4   1   1   85.09    5.45
   4  -1  -1   73.63    3.07
  -4  -1   1   76.57    3.31
   4   1  -1   72.70    3.09
  -4   1   1   77.85    3.37
  -4  -1   0 1542.92   18.24
   4   1   0 1548.67   17.54
   4  -1   0 1408.65   19.58
   4  -1   0 1652.97   13.16
  -4   1   0 1479.03   11.90
  -4   1   0 1842.28   27.35
   4   1   0 1725.25    9.14
  -4  -1   0 1580.48   14.43
  -4   1   0 1793.30   27.46
   4   1   0 1495.36   13.49
   4  -1   0 1544.70   13.67
  -4   1   0 1595.93   14.91
  -4  -1   0 1593.78   14.88
  -4   1  -1   32.09    1.91
  -4   1  -1   38.61    4.50
   4  -1   1   32.92    1.66
   4  -1   1   31.81    2.84
  -4  -1  -1   29.82    2.53
   4   1   1   32.18    2.62
  -4  -1  -1   32.25    2.19
  -4   1  -1   32.58    2.20
   4   1   1   32.36    2.42
   4  -1   1   32.38    2.39
  -4  -1  -2  836.61   13.64
  -4   1  -2  777.81    8.94
   4   1   2  933.07    6.56
   4   1   2  831.30   12.48
  -4   1  -2  873.67   11.93
  -4  -1  -2  843.17   11.80
   4  -1   2  859.07   12.72
   4   1   2  853.25   13.54
   4  -1   2  842.72   13.84
  -4   1  -3    0.39    0.26
  -4  -1  -3    0.58    0.70
  -4   1  -3    0.73    0.69
  -4  -1  -3    0.19    0.41
  -4   1  -3    0.15    0.35
   4   1   3    0.22    0.42
   4  -1   3    0.05    0.50
   4   1   3    0.31    0.62
   4  -1   3    0.52    0.76
  -4  -1  -4 1062.66   16.67
  -4   1  -4  981.85   17.55
  -4   1  -4  955.87   11.32
   4   1   4  935.26   14.18
   4  -1   4  953.24   14.21
  -4  -1  -4  970.51   14.56
  -4   1  -4  979.53   14.51
   4   1   4 1111.30   16.62
   4  -1   4 1032.72   15.74
  -4   1  -5    1.40    0.56
  -4  -1  -5    1.42    0.81
  -4   1  -5    2.90    1.14
   4   1   5    1.23    0.70
   4  -1   5    1.17    0.69
  -4  -1  -5    1.27    0.69
  -4   1  -5    0.99    0.64
   4  -1   5    1.20    0.91
   4   1   5    0.43    0.76
   4  -1   6   41.26    3.44
   4   1   6   42.00    3.48
   4  -1   6   46.39    3.53
   4   1   6   46.61    3.81
  -4  -1  -7   -0.63    0.74
   4   1   7   -0.73    0.67
   4  -1   7    0.25    0.51
   4  -1   7   -0.35    0.92
   4   1   7    0.39    0.59
   4  -1   8  182.05    8.62
  -4  -1  -8  213.76    9.26
   4  -1   8  186.98    7.63
   4   1   8  202.91    8.77
   4  -1   8  247.69    9.68
   4   1   8  236.83    9.73
   4   1   9    1.40    0.94
   4  -1   9   -0.08    0.58
   4  -1   9    1.49    0.62
   4   1   9    0.23    0.60
   4  -1   9    0.45    0.54
   4   1   9   -1.89    1.06
   4   1   9    0.48    0.66
  -4  -1  -9   -0.42    0.49
   4  -1   9   -0.66    0.75
  -4  -1  -9    0.89    0.70
  -4   1  -9    2.08    0.99
  -4   1  -9   -2.78    1.71
  -4  -1  -9    1.31    1.41
   4   1  10   20.20    2.33
   4   1  10   18.04    2.59
   4  -1  10   19.37    2.51
   4  -1  10   21.69    2.84
   4   1  10   24.83    2.79
  -4   1 -10   19.10    3.64
  -4  -1 -10   21.01    3.53
  -4   1 -10   20.99    3.06
  -4  -1 -10   21.99    3.01
   4   1  10   20.39    3.07
   4  -1  10   27.72    3.57
   4   1  11   11.40    1.88
   4   1  11   11.28    2.12
   4  -1  11   11.27    2.02
  -4   1 -11    9.49    2.10
  -4  -1 -11    8.94    1.96
  -4  -1 -11    9.27    2.43
  -4   1 -11    7.39    2.25
   4   1  12  328.17   10.65
   4  -1  12  317.15    9.81
  -4   1 -12  332.66   11.02
  -4  -1 -12  335.83   10.80
  -4   1 -12  339.26   13.57
  -4  -1 -12  323.77   12.00
   4   1  13   19.62    1.99
   4   1  13   17.60    2.35
   4  -1  13   14.98    2.02
  -4   1 -13   16.99    2.94
  -4  -1 -13   17.80    2.67
  -4   1 -13   15.09    2.28
  -4  -1 -13   15.83    2.27
   4  -1  14   89.19    4.23
   4   1  14   86.08    4.31
  -4   1 -14   82.81    5.23
  -4  -1 -14   85.14    4.98
  -4  -1 -14   97.40    4.64
  -4   1 -14   98.75    4.77
   4  -2 -14    2.92    1.07
   4   2 -14    2.93    1.08
  -4   2  14    2.97    0.79
  -4   2  14    5.29    1.14
  -4  -2  14    3.84    1.03
  -4  -2  14    4.04    0.99
   4   2 -14    3.99    1.21
   4   2 -14    0.57    0.56
  -4  -2  13   -0.82    0.70
  -4  -2  13    0.38    0.51
  -4   2  13    0.53    0.63
   4  -2 -13    0.57    1.07
   4   2 -13    0.57    0.79
   4  -2 -13    1.91    1.21
  -4  -2  13    0.63    0.71
   4   2 -13    1.49    1.24
  -4   2  13    0.15    0.61
  -4   2  12   32.80    3.74
  -4  -2  12   29.05    3.03
   4   2 -12   29.38    3.49
   4  -2 -12   31.81    4.00
   4   2 -12   35.31    4.01
   4  -2 -12   32.84    3.78
  -4  -2  12   45.63    4.27
  -4   2  12   42.63    4.02
  -4   2  12   32.45    3.35
  -4   2  11    1.82    0.99
  -4  -2  11    1.84    0.93
  -4   2  11    2.07    1.07
   4  -2 -11    2.03    1.22
   4   2 -11    1.41    0.88
   4  -2 -11    1.65    1.28
  -4  -2  11    2.49    1.21
  -4   2  11    1.32    0.84
   4   2 -11    2.24    1.36
  -4   2  10   10.51    2.23
  -4  -2  10    7.25    1.96
   4  -2 -10   10.19    2.71
   4   2 -10   10.52    2.82
  -4   2  10    7.39    1.91
  -4  -2  10    8.46    1.77
   4  -2 -10    8.22    1.90
  -4   2  10    5.60    1.47
   4   2 -10   11.88    3.85
  -4  -2  10    6.82    1.77
   4  -2 -10   12.45    2.57
   4   2 -10    7.60    1.77
  -4  -2  10    9.60    1.93
   4   2 -10    9.19    2.11
  -4   2  10    5.65    1.39
   4  -2 -10    6.97    1.93
  -4   2   9   -0.50    0.50
   4  -2  -9   -0.76    0.98
   4   2  -9    0.79    0.82
  -4  -2   9   -0.08    0.54
  -4  -2   9   -1.16    0.73
  -4   2   9   -0.17    0.58
   4  -2  -9   -0.14    0.48
  -4   2   9    0.41    0.50
  -4  -2   9    0.41    0.55
   4   2  -9    1.09    1.63
   4  -2  -9   -0.33    0.80
   4   2  -9    0.39    0.60
   4  -2  -9    0.44    0.82
  -4   2   9    0.36    0.44
  -4  -2   9    0.00    0.36
   4   2  -9   -0.09    0.80
   4   2  -8   24.64    3.89
   4  -2  -8   23.94    3.10
   4  -2  -8   24.92    3.24
   4   2  -8   26.00    3.38
  -4   2   8   37.92    3.82
  -4  -2   8   40.69    3.76
  -4  -2   8   29.31    3.26
   4   2  -8   36.69    5.95
  -4  -2   7    1.31    0.91
   4   2  -7    1.54    2.10
   4   2  -7    0.85    1.43
   4  -2  -7    1.60    0.89
  -4   2   7    0.79    0.68
  -4  -2   7    1.10    0.70
   4  -2  -7    1.94    0.94
   4   2  -7    0.34    0.63
   4   2  -6  787.07   19.72
   4  -2  -6  955.22   17.39
  -4   2   6 1173.90   20.55
  -4  -2   6 1061.82   17.75
   4   2  -6  851.57   24.45
   4  -2  -6 1059.42   18.40
   4   2  -6  985.69   18.66
  -4   2   6 1219.08   18.88
  -4  -2   6 1184.59   17.57
  -4  -2   5   40.27    3.27
   4   2  -5   36.00    4.71
  -4   2   5   37.67    3.78
  -4   2   5   40.39    3.91
   4   2  -5   30.49    3.82
   4  -2  -5   36.91    3.27
  -4  -2   5   49.88    3.35
   4  -2  -5   44.70    3.49
   4   2  -5   45.93    3.63
  -4   2   5   47.19    3.44
  -4  -2   4 1415.69   18.08
   4   2  -4 1370.13   24.70
  -4   2   4 1138.50   18.62
  -4   2   4 1668.73   28.27
  -4   2   4 1567.34   24.39
   4  -2  -4 1277.65   17.81
   4   2  -4 1104.95   20.50
   4   2  -4 1395.16   18.28
  -4   2   4 1381.72   16.99
   4  -2  -4 1455.96   18.12
  -4  -2   4 1444.88   16.55
  -4  -2   3   28.91    2.50
   4   2  -3   34.13    3.45
  -4   2   3   28.76    3.79
  -4   2   3   27.48    3.30
  -4   2   3   23.48    2.41
   4   2  -3   24.24    2.86
   4  -2  -3   29.92    2.53
   4  -2  -3   30.57    2.47
   4   2  -3   30.68    2.53
  -4   2   3   29.13    2.36
  -4  -2   3   31.97    2.38
   4  -2  -2   27.38    2.25
  -4   2   2   36.25    4.32
  -4   2   2   21.09    2.07
   4   2  -2   32.78    2.89
  -4  -2   2   25.83    2.20
  -4   2   2   25.99    3.33
   4  -2  -2   28.51    2.21
  -4   2   2   25.64    2.11
  -4  -2   2   28.20    2.16
   4   2  -2   25.58    2.15
   4  -2  -1    5.73    0.96
   4   2  -1    4.33    0.82
  -4   2   1    4.38    0.91
  -4   2   1    5.01    1.83
  -4  -2   1    5.81    1.52
   4   2  -1    5.84    1.02
  -4  -2   1    5.00    0.94
  -4   2   1    4.26    1.55
   4   2  -1    5.43    0.95
   4  -2  -1    5.62    0.97
  -4   2   1    7.12    1.08
  -4  -2   1    6.20    1.05
  -4  -2   0 2468.64   27.56
   4  -2   0 2602.47   28.92
   4  -2   0 2824.88   18.20
   4   2   0 2617.59   20.81
  -4   2   0 2911.26   41.00
  -4   2   0 2535.58   20.89
   4   2   0 2963.24   18.23
  -4  -2   0 2601.04   18.92
  -4   2   0 2658.48   34.82
   4  -2   0 2720.82   19.24
   4   2   0 2706.60   19.16
   4   2   0 2595.51   22.48
   4  -2   0 2995.31   23.84
  -4  -2   0 2787.25   21.01
  -4   2   0 2873.78   20.97
   4   2   1   11.39    1.50
  -4  -2  -1   11.27    1.84
   4  -2   1   11.45    0.88
   4  -2   1   10.18    1.76
  -4   2  -1   12.53    1.50
  -4   2  -1   10.15    2.83
   4   2   1   14.42    1.01
  -4   2  -1   10.35    1.38
   4   2   1   14.49    1.16
  -4   2  -1   11.02    2.51
  -4  -2  -1   13.06    1.48
  -4   2  -1   14.07    1.53
   4   2   1    9.99    1.18
   4   2   1   12.73    1.59
   4  -2   1   13.63    1.61
   4  -2   1   11.42    1.29
   4   2   2    4.72    1.09
   4  -2   2    3.94    1.12
  -4   2  -2    4.42    2.53
   4   2   2    4.72    0.65
  -4   2  -2    4.42    0.94
  -4  -2  -2    3.54    1.12
  -4   2  -2    6.68    1.95
  -4  -2  -2    3.99    0.94
  -4   2  -2    3.18    0.80
   4   2   2    2.39    0.82
   4  -2   2    2.45    0.77
   4   2   3   10.21    1.66
   4  -2   3    9.80    1.73
  -4   2  -3   14.34    4.23
   4   2   3   11.92    1.23
  -4  -2  -3    8.42    1.65
  -4   2  -3    8.34    1.31
  -4   2  -3    7.36    2.17
   4   2   3    8.33    1.38
   4  -2   3    9.90    1.48
  -4  -2  -3    6.96    1.24
  -4   2  -3    9.10    1.39
   4  -2   4  689.72   13.18
   4   2   4  732.95   14.19
  -4   2  -4  676.34   27.85
   4   2   4  875.61   12.16
  -4  -2  -4  665.49   13.92
  -4   2  -4  617.71   11.60
  -4   2  -4  489.51   16.36
   4   2   4  646.07   12.40
   4  -2   4  716.61   12.65
  -4  -2  -4  655.67   12.53
  -4   2  -4  676.63   12.46
   4   2   5   12.73    2.08
   4  -2   5   10.90    1.82
  -4   2  -5   13.57    4.63
  -4  -2  -5   11.81    1.93
  -4   2  -5   12.60    1.82
  -4   2  -5    5.85    1.77
   4   2   5   15.11    2.08
   4  -2   5   13.71    1.90
  -4  -2  -6  380.34   11.18
  -4   2  -6  359.73   10.34
  -4   2  -6  305.92   21.38
   4  -2   6  380.72    9.97
   4   2   6  407.38   12.12
   4  -2   6  341.90   10.12
   4   2   6  319.38   10.10
   4  -2   7   40.09    4.20
  -4  -2  -7   46.35    4.09
  -4   2  -7   30.74    7.26
   4  -2   7   41.10    3.44
   4   2   7   51.62    4.62
   4   2   7   43.60    4.08
   4  -2   7   46.82    4.16
   4  -2   8  773.25   17.59
   4   2   8  709.84   17.31
   4   2   8  763.57   14.42
   4   2   8  793.92   16.99
   4  -2   8  786.75   15.18
   4   2   8  828.53   19.11
   4   2   8  784.01   14.64
   4  -2   8  745.59   19.00
  -4  -2  -8  768.57   17.08
  -4   2  -8  850.04   17.20
  -4  -2  -8  824.52   16.22
  -4  -2  -8  823.40   17.39
  -4   2  -8  859.42   23.03
   4  -2   9   17.23    2.75
   4   2   9   17.12    2.85
   4   2   9   13.99    2.07
   4   2   9   12.96    2.29
   4  -2   9   12.98    2.01
   4  -2   9   12.92    2.07
  -4  -2  -9   12.12    2.43
   4  -2   9   12.30    2.48
  -4  -2  -9   13.68    2.23
  -4   2  -9   12.31    2.25
  -4   2  -9   15.53    3.35
  -4  -2  -9   15.15    2.67
   4   2   9   14.32    2.14
   4   2  10  147.96    6.67
   4   2  10  137.68    7.39
   4  -2  10  130.70    6.26
  -4  -2 -10  142.25    7.13
  -4   2 -10  142.39    7.50
  -4  -2 -10  136.96    7.65
  -4   2 -10  157.58   10.29
   4   2  10  136.71    6.43
   4   2  11    9.05    2.00
   4  -2  11   10.22    1.84
  -4   2 -11    9.19    2.20
  -4  -2 -11    7.70    1.73
  -4   2 -11   11.45    2.86
  -4  -2 -11   10.19    2.45
   4   2  11    9.43    1.74
   4  -2  12  950.90   15.95
   4   2  12  954.77   18.05
  -4   2 -12  988.66   18.33
  -4  -2 -12 1013.65   17.69
  -4   2 -12  936.50   22.70
  -4  -2 -12  919.98   18.57
   4   2  12  985.45   15.74
   4   2  13    5.85    1.33
   4  -2  13    5.28    1.15
   4   2  13    6.24    1.17
  -4  -2 -13    3.80    1.34
  -4   2 -13    4.90    1.66
  -4   2 -13    5.52    1.39
  -4  -2 -13    5.57    1.30
  -4  -2 -14    2.15    0.62
   4   2  14    0.91    0.50
   4  -2  14    0.18    0.38
  -4   2 -14    1.86    1.21
  -4   2 -14   -0.10    0.55
  -4  -2 -14    1.22    0.74
  -4   3  14  256.79    6.61
  -4   3  14  254.91    7.28
  -4  -3  14  246.54    6.79
  -4  -3  14  236.89    5.64
   4   3 -14  240.79    6.98
  -4   3  13   30.50    2.83
  -4  -3  13   33.21    2.99
  -4  -3  13   30.53    2.54
  -4   3  13   27.32    2.92
   4   3 -13   27.54    2.87
   4   3 -13   29.52    3.35
  -4   3  12   60.15    4.78
  -4  -3  12   58.67    3.95
   4   3 -12   61.83    4.72
   4   3 -12   68.98    4.99
   4  -3 -12   72.27    4.97
  -4   3  12   62.46    4.58
  -4  -3  11    9.94    1.78
  -4   3  11   10.48    2.14
   4   3 -11    9.86    2.01
  -4  -3  11   15.79    2.57
   4   3 -11   11.07    2.25
  -4   3  11   13.17    2.19
  -4   3  11   11.14    2.17
  -4   3  10  115.26    7.06
   4   3 -10  106.87    6.34
  -4  -3  10  107.98    5.84
  -4   3  10  105.32    7.11
   4  -3  -9   21.06    3.13
  -4   3   9   36.61    5.35
  -4   3   9   29.71    3.64
   4   3  -9   27.74    5.58
  -4  -3   9   31.05    3.63
   4   3  -9   30.74    3.77
   4   3  -9   26.57    3.15
  -4   3   9   23.08    3.44
  -4  -3   9   31.45    3.16
   4  -3  -8 1085.72   21.54
  -4   3   8 1519.40   33.43
  -4   3   8 1339.72   23.94
  -4  -3   8 1348.15   23.11
   4   3  -8 1078.71   32.65
   4   3  -8 1216.23   20.24
  -4  -3   8 1373.16   20.44
  -4   3   8  920.95   20.79
   4   3  -7   16.85    4.10
  -4  -3   7   19.85    2.77
  -4   3   7   20.09    3.62
  -4   3   7   25.40    3.71
  -4   3   7   19.71    2.90
   4  -3  -7   16.32    2.62
   4  -3  -6   66.11    4.84
  -4   3   6   86.08    6.99
  -4  -3   6   80.40    5.16
   4   3  -6   63.27    7.09
   4   3  -6   79.17    5.51
  -4   3   6   77.82    5.02
   4  -3  -5    1.77    0.90
  -4   3   5    2.90    1.16
   4   3  -5    1.95    1.37
  -4  -3   5    3.44    1.15
  -4   3   5    1.22    0.90
  -4  -3   5    5.81    1.24
   4  -3  -5    2.06    0.81
  -4   3   5    3.40    1.06
   4   3  -5    1.47    0.77
   4  -3  -4  260.51    8.48
  -4   3   4  222.83    9.52
  -4   3   4  295.72   12.28
  -4   3   4  334.95   14.96
  -4  -3   4  273.89    8.57
   4   3  -4  293.91   12.24
   4  -3  -4  298.86    8.67
   4   3  -4  261.88    8.59
  -4   3   4  277.36    8.35
  -4  -3   4  331.23    8.57
   4  -3  -3    7.04    1.31
  -4   3   3    6.22    1.58
  -4   3   3    7.43    2.28
   4   3  -3    6.96    1.74
  -4  -3   3    7.55    1.45
  -4   3   3    9.77    2.26
   4  -3  -3    9.86    1.49
   4   3  -3    7.98    1.47
  -4   3   3   10.13    1.49
  -4  -3   3   11.57    1.53
  -4  -3   2  162.67    5.80
   4   3  -2  190.12    7.70
  -4   3   2  180.43   11.21
  -4   3   2  136.96    6.45
  -4   3   2  176.25    9.62
   4   3  -2  178.15    6.06
   4  -3  -2  162.43    5.50
  -4   3   2  166.90    5.42
  -4  -3   2  185.45    5.60
  -4  -3   2  146.02    8.45
   4  -3  -2  164.64    5.90
  -4  -3   1  176.38    5.53
   4   3  -1  202.43    7.09
  -4   3   1  198.80   10.40
  -4   3   1  210.71   12.58
  -4   3   1  172.65    7.02
  -4  -3   1  196.96    5.66
  -4   3   1  194.87    5.61
   4   3  -1  203.10    6.07
   4   3  -1  174.14    5.97
   4  -3  -1  190.26    5.87
  -4  -3   1  169.68    8.72
  -4  -3   0  341.07    7.23
   4   3   0  402.78    9.19
  -4   3   0  327.19    9.56
  -4   3   0  324.15    9.33
   4   3   0  438.38    7.35
  -4   3   0  373.56   17.04
  -4   3   0  344.40   13.76
  -4   3   0  398.83    7.90
   4   3   0  361.63    7.65
   4   3   0  346.78    8.06
  -4  -3   0  313.96   11.31
   4  -3   0  355.59   11.71
   4  -3   1  122.71    6.41
  -4  -3  -1   99.26    5.97
  -4   3  -1  111.26    5.44
   4   3   1  147.51    4.44
  -4   3  -1  113.47    9.96
  -4   3  -1  110.14    5.47
  -4   3  -1  107.73    7.81
   4   3   1  134.16    5.05
  -4  -3  -1  138.77    4.97
  -4   3  -1  134.35    4.75
   4   3   1  127.16    4.49
   4   3   2  731.42   13.15
   4  -3   2 1008.04   17.46
  -4  -3  -2  884.83   17.70
  -4   3  -2  956.05   16.02
  -4   3  -2  922.74   29.88
  -4   3  -2  864.34   15.35
  -4   3  -2  835.14   21.86
   4   3   2  975.46   13.97
   4  -3   2 1116.77   14.18
  -4  -3  -2  972.93   14.05
  -4   3  -2 1033.94   13.73
   4   3   2  993.57   12.90
   4  -3   2 1051.73   13.47
  -4  -3  -3  104.13    6.03
   4   3   3   97.44    5.37
   4  -3   3  111.12    5.73
  -4   3  -3   90.72   10.07
  -4   3  -3  103.50    5.68
  -4   3  -3   88.07    7.06
   4   3   3  139.36    5.62
   4  -3   3  156.35    5.68
   4   3   4 2113.11   27.36
   4  -3   4 2323.68   25.08
  -4   3  -4 1809.36   47.93
  -4  -3  -4 2058.49   26.50
  -4   3  -4 2155.41   26.86
  -4   3  -4 1857.98   31.76
   4   3   4 2204.87   23.83
   4  -3   4 2489.90   24.17
  -4  -3  -5   34.66    3.51
  -4   3  -5   33.70    3.56
   4   3   5   36.30    3.77
   4  -3   5   36.99    3.21
   4   3   5   43.56    3.75
   4  -3   6   19.72    3.19
  -4  -3  -6   16.76    2.48
  -4   3  -6   15.58    2.49
  -4   3  -6    8.77    3.38
   4  -3   6   20.71    2.43
   4   3   6   18.53    2.61
   4   3   7    2.94    1.21
  -4   3  -7    0.91    1.80
   4   3   7    2.59    1.02
  -4  -3  -7    1.60    0.97
   4  -3   7    2.86    1.23
  -4   3  -7    4.79    1.37
  -4   3  -7    2.48    1.40
  -4   3  -7    3.08    1.36
  -4  -3  -8   33.05    3.99
   4  -3   8   36.09    4.52
  -4  -3  -8   35.08    3.76
   4   3   8   36.27    3.90
  -4   3  -8   35.32    5.28
  -4   3  -8   33.56    3.64
   4   3   8   37.06    3.30
   4   3   9   15.85    2.66
  -4  -3  -9   15.98    2.67
  -4   3  -9   12.86    2.31
  -4   3  -9   13.87    3.68
   4   3   9   14.52    2.19
   4   3  10   71.21    5.48
  -4  -3 -10   63.64    4.97
  -4   3 -10   60.09    6.68
   4   3  10   70.80    4.60
   4   3  11    2.14    1.20
   4  -3  11    4.19    1.10
  -4   3 -11    3.03    1.37
  -4  -3 -11    2.61    1.45
  -4  -3 -11    3.70    1.16
  -4   3 -11    3.08    1.11
   4   3  11    3.35    1.20
  -4  -3 -12   90.86    4.77
   4   3  12   89.37    5.32
   4  -3  12   89.40    4.37
  -4   3 -12   92.88    8.55
  -4   3 -12   74.01    6.01
  -4  -3 -12   78.75    4.93
   4   3  12   92.36    4.63
   4   3  13   -0.05    0.40
  -4  -3 -13    0.10    0.79
  -4   3 -13    0.09    0.53
   4   3  13   -0.36    0.57
  -4  -4  13    4.84    1.08
   4   4 -13    5.33    1.45
  -4   4  13    3.89    0.98
  -4   4  12    8.18    1.58
  -4  -4  12    7.20    1.21
   4   4 -12    6.73    1.93
  -4   4  12    6.78    1.46
  -4   4  11    2.44    1.07
  -4  -4  11    4.55    1.11
  -4   4  11    3.76    1.31
   4   4 -11    3.21    1.02
   4   4 -11    4.89    2.30
  -4   4  10   57.01    4.87
   4   4 -10   57.43    4.50
  -4   4  10   44.65    4.46
  -4  -4  10   62.15    4.17
   4   4 -10   64.47    5.22
  -4   4   9   80.15    6.02
   4   4  -9   78.64    5.29
  -4  -4   9   82.39    4.98
   4   4  -9   86.62    6.79
  -4   4   8   92.83    6.58
   4   4  -8  111.35    8.01
   4   4  -8   99.62    5.92
  -4  -4   8  107.42    5.69
   4   4  -7   96.60    7.71
  -4  -4   7   92.75    6.19
   4   4  -7   71.02    8.25
  -4   4   7   88.95    8.35
  -4   4   7   86.61    6.38
   4  -4  -7   78.26    6.01
  -4  -4   7   96.94    5.48
   4  -4  -6  448.74   13.73
  -4   4   6  527.21   19.47
  -4   4   6  670.85   21.67
  -4   4   6  527.25   15.32
  -4  -4   6  564.77   14.73
   4   4  -6  484.02   20.22
  -4   4   6  630.28   20.32
   4   4  -6  621.34   17.15
  -4  -4   5  226.33    8.95
   4   4  -5  211.16   12.43
  -4   4   5  192.70   11.18
  -4   4   5  223.84   11.76
   4  -4  -5  192.06    8.54
   4  -4  -4  230.48    8.93
  -4  -4   4  240.56    8.70
   4   4  -4  249.65   12.36
  -4  -4   3   56.86    6.46
   4  -4  -3   59.67    4.29
  -4   4   3   74.73    7.25
  -4   4   3   68.90    7.99
  -4   4   3   51.06    4.95
  -4  -4   3   60.70    4.13
   4   4  -3   67.51    5.83
  -4  -4   2  419.03   16.40
   4  -4  -2  477.32   11.37
  -4   4   2  442.56   14.32
  -4   4   2  512.20   18.90
  -4   4   2  556.55   22.79
  -4  -4   2  454.23   10.39
   4   4  -2  538.59   15.07
  -4  -4   1   42.35    5.02
   4  -4  -1   44.81    4.98
  -4   4   1   54.98    7.44
  -4   4   1   46.77    4.52
  -4   4   1   51.44    6.01
   4   4  -1   53.97    4.49
   4  -4   0  503.94   14.85
  -4  -4   0  445.59   15.54
  -4   4   0  510.61   23.04
  -4   4   0  480.06   18.25
  -4   4   0  479.05   13.89
   4  -4   1   97.35    6.24
  -4  -4  -1   74.54    6.01
  -4   4  -1   81.48    5.76
  -4   4  -1   96.17   10.65
  -4   4  -1   86.21    5.72
  -4   4  -1   82.47    7.56
  -4   4  -2    3.89    1.32
  -4  -4  -2    3.99    1.33
  -4   4  -2    3.50    1.63
  -4   4  -2    0.65    1.05
  -4   4  -3    1.42    0.91
  -4  -4  -3    1.87    1.11
   4  -4   3    3.94    1.58
  -4   4  -3    3.75    1.59
  -4   4  -3    2.95    2.24
   4  -4   4  185.56   10.01
  -4  -4  -4  156.58    8.22
  -4   4  -4  161.37    8.95
   4   4   5    1.11    0.84
  -4   4  -5   -1.20    0.81
  -4  -4  -5    0.48    0.82
   4  -4   5    0.18    1.05
   4   4   5    0.41    0.39
  -4   4  -5    1.59    2.19
  -4   4  -5   -2.15    1.60
  -4   4  -5   -0.77    0.78
  -4   4  -5    2.01    1.09
   4   4   5    0.18    0.52
  -4   4  -5   -1.32    1.46
   4   4   6   27.36    3.48
  -4   4  -6   28.41    3.40
   4  -4   6   33.90    4.65
  -4  -4  -6   28.59    3.45
  -4   4  -6   27.11    3.90
   4   4   6   25.40    2.64
  -4   4  -6   15.30    4.96
  -4   4  -6   21.33    4.78
   4   4   6   26.45    3.82
  -4   4  -6   31.07    3.81
  -4   4  -6   26.96    4.59
   4   4   7   18.86    2.91
  -4   4  -7   19.34    2.75
   4  -4   7   21.85    3.71
  -4  -4  -7   21.00    2.92
   4   4   7   19.69    2.42
  -4   4  -7   15.66    4.39
   4   4   7   20.42    3.11
  -4   4  -7   23.64    3.49
  -4   4  -7   19.04    3.91
   4   4   8  253.30   10.80
  -4   4  -8  270.30    9.99
  -4   4  -8  241.40   17.21
  -4   4  -8  266.65   10.90
   4   4   8  250.68    8.61
   4   4   9    4.25    1.55
  -4   4  -9    5.24    1.39
  -4   4  -9    5.90    2.60
  -4   4  -9    5.79    1.71
  -4   4  -9    7.87    2.47
   4   4   9    6.08    1.45
   4   4  10   77.39    5.55
  -4   4 -10   58.31    7.98
  -4   4 -10   55.95    6.05
  -4   4 -10   78.15    5.25
   4   4  10   75.72    4.58
   4   4  11   19.00    2.48
  -4   4 -11   19.22    4.10
  -4   4 -11   14.49    2.03
  -4   4 -11   11.98    2.74
   4   4  11   18.24    2.17
   4   4  12  834.21   12.70
   4   4  12  786.52   13.37
   4   5 -11   17.09    2.97
   4   5 -11   15.78    2.05
  -4   5  11   17.91    2.30
   4   5 -10   50.79    5.74
   4   5 -10   56.70    4.77
  -4   5  10   52.71    4.31
   4   5  -9   39.97    4.64
  -4   5   9   33.71    3.71
  -4  -5   9   36.83    3.09
   4   5  -9   30.74    4.93
   4   5  -8  485.83   16.89
  -4  -5   8  481.11   11.55
  -4  -5   7   24.33    2.75
  -4   5   7   22.04    3.22
  -4   5   7   23.89    2.70
   4   5  -7   30.08    3.93
   4   5  -7   19.17    4.01
   4   5  -7   25.30    4.36
   4   5  -6   -0.20    1.20
  -4   5   6    0.68    0.81
   4   5  -6    1.13    1.80
   4   5  -6    2.20    1.46
  -4   5   6    2.36    0.84
   4  -5  -5    8.19    2.02
   4   5  -5   10.56    2.93
  -4  -5   5    9.80    3.42
   4   5  -5    9.61    2.64
  -4   5   5    8.09    2.62
   4   5  -5    4.96    2.22
  -4   5   5    9.79    2.79
  -4   5   5    8.01    1.69
   4   5  -5    7.06    2.29
   4   5  -4   34.71    5.17
  -4  -5   4   28.12    5.47
   4   5  -4   35.29    5.14
  -4   5   4   41.47    5.59
  -4   5   4   52.59    6.98
  -4   5   4   32.76    5.15
  -4   5   4   33.91    3.46
   4   5  -4   21.32    3.84
   4   5  -4   41.38    5.28
  -4   5   3    1.57    0.89
   4   5  -3    1.86    1.47
  -4   5   3    4.91    1.91
   4   5  -3    1.67    1.27
  -4  -5   3    2.55    1.79
   4   5  -3    2.30    1.97
  -4   5   3   -0.80    1.19
  -4   5   3    1.13    1.13
  -4  -5   2   26.25    4.78
  -4   5   2   32.03    6.43
  -4   5   2   30.41    4.46
  -4   5   2   34.29    5.52
  -4   5   2   29.76    3.42
  -4   5   2   24.38    4.59
   4   5  -2   29.55    3.88
  -4   5   2   26.32    2.97
   4   5  -2   25.36    4.29
  -4  -5   1   55.88    6.52
  -4   5   1   63.20    7.45
  -4   5   1   61.69    6.16
  -4   5   1   77.77   10.02
  -4   5   1   48.87    3.84
  -4   5   1   57.19    4.70
  -4   5   1   55.31    6.66
   4   5  -1   63.77    6.12
  -4   5   1   57.25    4.54
   4   5  -1   64.83    6.70
  -4  -5   0  210.52   11.62
  -4   5   0  214.10    8.50
  -4   5   0  240.10   14.26
  -4   5   0  246.99   11.65
  -4   5   0  272.14   19.12
  -4   5   0  239.21    9.54
  -4   5   0  216.16   13.47
   4   5   0  259.52   12.74
  -4   5   0  211.59    8.87
   4   5   0  239.58   12.73
  -4   5  -1   10.25    2.09
  -4   5  -1   10.11    2.04
   4   5   1   10.84    2.93
   4   5   1   10.21    2.64
  -4   5  -1   11.29    2.58
  -4   5  -1   17.64    5.11
  -4  -5  -1    8.02    2.31
  -4   5  -1   11.28    2.07
  -4   5  -1   16.68    3.96
  -4   5  -1   10.37    2.95
  -4  -5  -2  127.76    8.53
  -4   5  -2  129.64    7.11
  -4   5  -2  140.65    9.30
  -4   5  -2  134.55   14.26
  -4   5  -2  116.30    9.47
  -4   5  -2  120.14   10.75
  -4   5  -2  147.76    7.63
   4   5   2  144.23    9.83
   4   5   2  146.77    9.36
  -4   5  -2  131.63    7.52
   4   5   3  101.04    6.68
  -4   5  -3  121.61    7.10
  -4  -5  -3  110.93    7.72
  -4   5  -3  124.29    8.89
  -4   5  -3   92.35   12.03
  -4   5  -3  104.55   10.31
   4   5   3  117.97    8.94
   4   5   3  117.37    7.98
  -4   5  -3  120.50    7.49
   4   5   4  357.00   12.69
  -4   5  -4  426.09   13.50
  -4  -5  -4  396.78   14.12
  -4   5  -4  433.15   17.08
  -4   5  -4  316.26   22.25
  -4   5  -4  358.24   19.84
   4   5   4  431.87   16.75
  -4   5  -4  447.30   14.89
   4   5   5   86.59    6.39
  -4   5  -5  105.14    6.92
   4   5   5   99.54    5.02
  -4   5  -5   83.56    9.64
  -4   5  -5  111.97    7.56
   4   5   5  102.33    7.91
   4   5   6   69.72    5.76
  -4   5  -6   90.46    6.32
   4   5   6   85.70    4.85
   4   5   6   80.16    5.48
   4   5   6   88.26    6.95
  -4   5  -6   94.32    6.92
   4   5   7   14.44    2.64
  -4   5  -7   19.86    3.02
   4   5   7   21.18    2.52
  -4   5  -7   16.68    4.56
   4   5   7   19.69    2.77
   4   5   7   20.35    3.11
  -4   5  -7   16.88    3.13
   4   5   8   37.19    3.96
   4   5   8   49.90    3.71
  -4   5  -8   30.46    5.82
   4   5   8   53.70    4.34
   4   5   8   45.94    4.19
  -4   5  -8   51.08    4.91
  -4   5  -8   53.40    4.55
   4   5   9   49.35    3.58
   4   5   9   50.93    4.03
  -4   5  -9   53.96    4.79
  -4   5  -9   52.13    4.11
   4   5  10   17.27    2.07
  -4   5 -10   16.30    2.03
   4   5  10   14.75    1.97
  -4   5 -10    9.58    2.69
  -4   5 -10   13.79    2.15
  -4  -5 -11    2.87    0.94
   4   5  11    3.10    0.88
  -4   5 -11    3.72    1.44
   4   5  11    3.26    0.90
  -4   5 -11    3.79    1.02
  -4   6  10   22.16    2.19
   4   6 -10   20.82    3.01
   4   6 -10   24.87    2.63
  -4   6   9   13.55    2.00
   4   6  -9   11.45    2.72
   4   6  -9   15.42    2.63
   4   6  -8    1.96    0.97
  -4   6   8   -0.65    0.71
   4   6  -8    0.26    1.09
   4   6  -7    3.00    1.38
   4   6  -7    6.15    2.61
   4   6  -7    2.94    1.91
  -4   6   6  520.49   13.50
   4   6  -6  476.58   18.44
  -4   6   5  127.70    7.03
   4   6  -5  135.39    9.35
   4   6  -5  114.64    9.30
  -4   6   4  350.29   16.99
  -4   6   4  318.46   11.63
   4   6  -4  334.62   15.43
  -4   6   3   84.88    6.13
  -4   6   3   76.89    8.16
   4   6  -3   80.77    7.83
   4   6  -3   62.75    6.97
  -4   6   2  378.64   18.39
  -4   6   2  362.40   12.82
   4   6  -2  396.79   14.75
   4   6  -2  337.18   16.23
  -4   6   1   79.34    8.78
  -4   6   1   87.95    6.43
   4   6  -1   68.19    7.29
  -4   6   1   78.07    5.73
   4   6  -1   80.43    7.16
   4   6  -1   57.18    6.33
  -4   6   1   74.04    5.14
  -4   6   0  432.20   20.63
   4   6   0  482.79   18.19
   4   6   0  417.59   17.52
  -4   6   0  463.83   14.37
  -4   6   0  449.50   13.21
  -4   6  -1   77.54    6.13
  -4   6  -1   59.83    8.00
   4   6   1   63.82    6.84
   4   6   1   60.24    6.61
  -4   6  -1   72.80    5.95
  -4   6  -1   66.31    5.42
  -4   6  -2   45.35    6.98
   4   6   2   45.17    5.34
  -4   6  -2   51.05    5.15
   4   6   2   50.64    6.26
  -4   6  -2   50.01    4.74
  -4   6  -3   20.49    5.13
   4   6   3   21.37    3.37
   4   6   3   25.39    4.37
  -4   6  -3   29.09    4.07
  -4   6  -3   27.24    3.65
   4   6   4  247.72   12.90
  -4   6  -4  266.80   11.17
  -4   6  -5    7.44    2.05
  -4   6  -5    9.27    3.54
  -4   6  -5    7.16    2.22
   4   6   5   10.42    2.58
  -4   6  -6  270.58   12.00
   4   6   6  234.67   10.95
  -4   6  -6  262.48   10.92
  -4  -6  -7  103.14    5.32
  -4   6  -7  102.61    6.53
   4   6   7   87.06    6.02
  -4   6  -7  104.61    7.15
  -4  -6  -8  183.80    6.73
   4   6   8  158.40    5.72
  -4   6  -8  181.50    7.79
   4   6   8  147.46    6.60
  -4   6  -8  182.03    8.82
  -4   6  -9   64.89    4.13
   4   6   9   57.51    3.20
  -4   6  -9   64.53    4.69
  -4  -6  -9   61.50    3.58
   4   7  -7   78.29    5.96
   4   7  -7   94.99    5.80
   4   7  -6    7.79    2.06
   4   7  -6    4.84    2.06
   4   7  -5    0.19    1.12
   4   7  -5    0.30    1.43
  -4   7   4    3.00    1.46
   4   7  -4    0.19    1.29
   4   7  -4   -1.18    1.78
  -4   7   3    1.99    1.49
   4   7  -3   -0.23    1.36
   4   7  -3   -0.09    1.43
   4   7  -2    7.41    2.30
   4   7  -2   17.55    2.96
  -4   7   2   15.27    3.01
  -4   7   2   14.26    3.59
   4   7  -2   10.06    2.94
   4   7  -1   51.62    5.40
   4   7  -1   56.78    6.39
  -4   7   1   96.64    7.25
  -4   7   1   73.41    8.03
   4   7  -1   80.57    6.76
  -4   7   0  260.98    9.72
   4   7   0  270.10   12.94
  -4   7   0  262.22   10.73
  -4   7  -1   48.74    4.51
   4   7   1   45.37    5.52
  -4   7  -1   53.17    5.06
   4   7   1   30.68    4.36
  -4   7  -1   39.97    6.13
  -4   7  -2  245.82   10.36
  -4   7  -2  241.72   10.86
   4   7   2  208.83   11.59
   4   7   2  185.08    9.82
  -4   7  -2  147.03   11.51
  -4   7  -3  196.94    9.38
  -4   7  -3  203.16   10.11
  -4   7  -4  483.91   15.66
  -4   7  -4  469.59   14.38
  -4   7  -5   73.66    5.66
  -4   7  -5   80.05    6.26
   4   7   5   59.17    5.38
  -4   7  -6   19.01    2.80
   4   7   6   15.45    2.49
  -4   7  -6   19.15    2.98
   4   8  -1   25.78    2.80
   4   8  -1   14.93    2.90
   4   8   0  274.21   10.00
   4   8   0  159.00    8.61
   4   8   1   67.42    5.27
   4   8   1   45.24    4.23
  -5   0  14   -1.00    0.52
  -5   0  14    0.18    0.53
  -5   0  14    0.27    0.79
   5   0 -14   -0.83    1.08
   5   0 -14    0.15    0.79
  -5   0  13  114.34    5.66
  -5   0  13  120.76    6.28
   5   0 -13  105.38    6.44
  -5   0  13  123.39    6.40
   5   0 -13  121.67    7.07
  -5   0  12    1.54    0.97
  -5   0  12    0.48    0.58
   5   0 -12    0.44    1.14
  -5   0  12    0.09    0.64
   5   0 -12   -0.24    0.93
  -5   0  11  865.11   18.63
   5   0 -11  873.64   19.45
  -5   0  11  865.38   17.34
   5   0 -10    0.13    0.92
  -5   0  10   -0.73    0.70
   5   0 -10    0.41    0.77
  -5   0  10    0.51    0.60
   5   0 -10    2.04    1.12
   5   0 -10   -0.97    1.51
  -5   0  10   -1.59    0.91
  -5   0   9  184.88    8.56
   5   0  -9  182.52    9.13
  -5   0   9  184.21    8.51
  -5   0   9  205.33    8.93
   5   0  -9  180.18    8.28
   5   0  -9  179.91    8.02
  -5   0   9  183.26    7.82
   5   0  -9  171.49    9.20
   5   0  -8    0.79    0.89
  -5   0   8   -0.31    0.53
   5   0  -8   -0.41    0.85
  -5   0   8    0.02    0.38
   5   0  -7   88.30    5.84
  -5   0   7   94.57    5.42
  -5   0   7  105.64    5.92
   5   0  -6   -0.95    0.97
  -5   0   6   -0.25    0.59
   5   0  -6   -0.03    0.66
  -5   0   6    0.01    0.62
   5   0  -5 1600.60   22.56
  -5   0   5 1596.32   19.57
   5   0  -5 1536.70   21.00
  -5   0   5 1586.91   19.43
   5   0  -4    0.12    0.73
  -5   0   4    0.33    0.62
  -5   0   4   -0.21    0.38
  -5   0   4   -0.25    0.53
   5   0  -4   -0.24    0.63
  -5   0   3   27.60    2.23
   5   0  -3   26.43    2.62
  -5   0   3   28.14    2.70
  -5   0   3   21.43    2.31
  -5   0   3   30.93    3.13
   5   0  -3   18.96    2.00
  -5   0   3   15.63    1.82
  -5   0   2    0.45    0.66
  -5   0   2   -0.03    0.41
  -5   0   2    0.83    0.73
  -5   0   2    0.18    0.16
  -5   0   2    0.24    0.41
   5   0  -2    0.11    0.45
   5   0  -2    0.42    0.79
  -5   0   1    7.33    1.59
   5   0  -1    7.18    1.29
  -5   0   1    6.14    1.02
   5   0  -1    5.53    1.41
   5   0  -1    7.78    1.17
  -5   0   1    8.39    1.27
  -5   0   0    0.37    0.23
  -5   0   0    0.39    0.79
  -5   0   0   -0.14    0.45
   5   0   0   -0.15    0.40
   5   0   0    0.18    0.51
   5   0   0    0.62    0.66
  -5   0  -1  124.85    5.23
  -5   0  -1  113.96    4.66
   5   0   1  110.51    5.05
   5   0   1  118.00    5.64
  -5   0  -2    0.16    0.37
  -5   0  -2    0.09    0.44
   5   0   2    0.00    0.58
   5   0   2    0.25    0.75
  -5   0  -3   87.54    4.98
  -5   0  -3  101.13    4.85
   5   0   3  102.66    5.10
   5   0   3   80.07    4.89
  -5   0  -4   -0.52    0.57
   5   0   4    0.53    0.74
  -5   0  -4   -0.30    0.50
   5   0   4    0.30    0.86
  -5   0  -5   22.85    2.99
   5   0   5   28.76    2.90
  -5   0  -5   26.27    2.80
   5   0   5   21.49    2.64
  -5   0  -6    0.29    0.61
   5   0   6    0.27    0.65
   5   0   6    0.00    0.84
  -5   0  -7 2014.99   30.53
   5   0   7 1897.19   25.71
   5   0   8   -0.81    0.78
   5   0   8   -0.29    0.46
   5   0   8    0.34    0.64
  -5   0  -8   -2.00    1.12
   5   0   8   -1.99    0.94
  -5   0  -8   -0.56    0.67
  -5   0  -8   -0.01    0.90
   5   0   9   13.07    2.08
   5   0   9   13.99    2.41
   5   0   9   19.37    2.43
  -5   0  -9   17.16    2.56
  -5   0  -9   13.92    2.81
  -5   0 -10   -0.04    0.70
  -5   0 -10    0.20    1.49
   5   0  10    0.55    0.65
  -5   0 -11   16.51    2.56
  -5   0 -11   17.65    3.20
   5   0  11   21.70    2.70
  -5   0 -12    0.07    0.91
  -5   0 -12    1.19    1.43
   5   0  12   -0.13    0.53
  -5   0 -13   17.98    2.35
  -5   0 -13   21.44    2.96
   5   0  13   22.37    2.38
  -5   0 -14   -0.30    0.65
   5   0  14   -0.33    0.39
  -5   1  14    5.33    1.23
  -5  -1  14    5.77    1.15
  -5  -1  14    5.22    1.14
   5  -1 -14    6.67    1.53
   5   1 -14    5.72    1.49
  -5  -1  14    6.20    1.34
   5  -1 -14    5.08    1.47
   5   1 -14    4.07    1.34
  -5  -1  13  924.33   16.52
  -5   1  13  954.34   17.86
  -5  -1  13  938.62   16.71
   5   1 -13  934.94   18.76
   5  -1 -13  977.34   19.74
  -5   1  13 1215.50   20.29
   5  -1 -13 1006.60   19.03
   5   1 -13  986.55   18.94
  -5  -1  13 1260.34   20.78
  -5   1  13  970.58   15.45
  -5   1  12    0.13    0.64
  -5  -1  12    0.29    0.61
   5  -1 -12    0.54    1.00
   5   1 -12    1.13    1.27
   5  -1 -12   -0.21    1.28
   5   1 -12    0.22    1.08
  -5   1  12    0.16    0.62
  -5  -1  12    0.02    0.72
  -5   1  12    1.37    0.78
  -5   1  11   23.88    3.28
  -5  -1  11   22.77    2.96
  -5   1  11   19.29    2.70
   5  -1 -11   23.75    3.41
   5   1 -11   20.96    3.02
   5  -1 -11   15.30    2.64
   5   1 -11   17.71    2.91
  -5   1  11   18.71    2.58
  -5  -1  11   21.86    2.78
  -5   1  10   -0.14    0.35
  -5  -1  10    1.57    1.07
   5  -1 -10    2.59    1.37
   5   1 -10    0.89    1.22
  -5   1  10    0.82    0.71
  -5  -1  10    1.88    0.93
   5   1 -10    3.34    1.83
   5  -1 -10    0.94    0.93
  -5   1  10   -0.71    0.70
  -5  -1  10    1.71    0.85
   5  -1 -10    0.50    0.89
   5   1 -10    1.40    1.06
  -5  -1  10   -0.01    0.45
   5  -1 -10    1.25    0.95
   5   1 -10   -0.10    1.04
  -5   1  10    1.51    0.83
  -5   1   9    4.11    1.40
  -5  -1   9    3.64    1.24
   5  -1  -9    3.14    1.43
   5   1  -9    2.51    1.27
  -5   1   9    1.85    1.02
  -5  -1   9    2.79    1.17
   5   1  -9    3.12    1.65
   5  -1  -9    0.45    0.80
  -5   1   9    1.38    0.76
  -5  -1   9    5.82    1.50
   5  -1  -9    1.18    1.01
   5   1  -9    2.63    1.03
   5  -1  -9    1.60    1.16
   5   1  -9    1.40    1.02
  -5   1   9    1.70    0.79
  -5  -1   9    1.07    0.67
   5  -1  -8    3.04    1.24
   5   1  -8    4.87    1.90
  -5  -1   8    3.55    1.19
   5  -1  -8    1.62    1.11
   5   1  -8    1.88    1.02
  -5   1   8    4.11    1.19
  -5  -1   8    2.78    1.18
   5   1  -7   32.86    4.07
   5  -1  -7   20.38    2.84
   5   1  -7   20.10    2.86
   5  -1  -7   21.77    2.95
  -5   1   7   31.31    3.22
  -5  -1   7   27.62    2.96
  -5  -1   7   23.37    2.83
  -5   1   7   29.03    3.35
   5   1  -6   17.94    2.96
   5  -1  -6   10.67    1.97
  -5  -1   6   11.36    1.91
  -5   1   6   13.37    2.24
  -5   1   6    8.61    1.68
   5  -1  -6    9.19    1.90
  -5   1   6   13.61    2.00
  -5  -1   6   13.12    1.92
   5   1  -6   11.31    2.05
  -5  -1   5  652.38   13.19
  -5   1   5  667.77   14.37
  -5   1   5  628.06   14.40
   5   1  -5  667.99   15.97
   5  -1  -5  615.42   13.53
   5  -1  -5  597.23   13.31
  -5   1   5  652.51   12.74
   5   1  -5  621.40   13.44
  -5  -1   5  665.72   12.51
   5   1  -4   11.30    2.21
   5  -1  -4   10.18    1.73
  -5   1   4    9.76    1.51
  -5   1   4   12.01    2.27
  -5  -1   4   10.85    1.72
  -5   1   4   11.54    1.89
  -5   1   4   12.43    2.17
  -5   1   4   11.18    1.64
   5  -1  -4   11.41    1.78
   5   1  -4   12.03    1.81
  -5  -1   4   11.17    1.59
   5   1  -3  632.75   13.83
   5  -1  -3  655.48   12.16
  -5   1   3  664.47   15.96
  -5  -1   3  660.38   11.93
   5  -1  -3  631.12   11.57
   5   1  -3  632.17   11.65
  -5   1   3  646.09   11.59
  -5  -1   3  655.45   11.37
   5   1  -2    1.99    1.01
   5   1  -2    2.92    0.94
   5  -1  -2    2.86    0.84
  -5  -1   2    1.94    0.69
  -5   1   2    2.09    0.55
  -5   1   2    2.44    1.21
  -5  -1   2    2.48    0.84
  -5  -1   2    1.83    0.78
  -5   1   2    3.24    1.46
   5  -1  -2    2.97    0.87
  -5  -1   2    2.35    0.75
  -5   1   2    2.06    0.72
   5   1  -2    2.69    0.83
   5   1  -1 1074.99   15.68
  -5  -1   1 1002.06   16.20
   5   1  -1  850.62   15.05
   5  -1  -1 1013.68   12.67
  -5   1   1 1161.04   22.98
  -5   1   1  874.96    9.67
   5   1  -1 1214.32   12.26
  -5  -1   1 1008.35   13.65
  -5   1   1 1225.63   23.76
   5  -1  -1  951.06   12.59
   5   1  -1  954.93   12.61
  -5   1   1  938.07   13.19
  -5  -1   1  983.29   13.29
   5  -1   0    0.05    0.45
   5  -1   0   -0.09    0.74
   5   1   0    0.04    0.54
  -5   1   0   -0.29    1.13
  -5   1   0    0.39    0.27
  -5  -1   0    0.52    0.52
  -5   1   0    1.01    1.17
   5   1   0    0.37    0.56
   5  -1   0    0.16    0.54
   5  -1   0    0.09    0.40
  -5   1   0    0.06    0.53
  -5  -1   0    0.01    0.45
   5   1   0   -0.01    0.42
  -5   1  -1   16.92    1.76
  -5  -1  -1   27.86    2.67
   5  -1   1   24.93    2.87
   5  -1   1   30.98    1.88
   5   1   1   25.57    2.72
  -5  -1  -1   24.54    2.20
  -5   1  -1   24.35    2.22
   5   1   1   20.29    2.20
   5  -1   1   22.10    2.29
  -5  -1  -2    1.04    0.66
  -5   1  -2    0.25    0.43
  -5   1  -2    0.15    1.40
  -5  -1  -2    0.53    0.50
  -5   1  -2    0.30    0.51
   5   1   2    1.28    0.77
   5  -1   2    0.82    0.68
   5  -1   2    0.25    0.80
   5   1   2    0.06    0.72
  -5  -1  -3  979.88   16.65
  -5  -1  -3 1041.85   15.65
  -5   1  -3 1019.66   15.48
   5   1   3  983.47   15.77
   5  -1   3 1039.68   16.15
   5  -1   3  981.85   16.97
   5   1   3 1030.33   17.44
  -5  -1  -4    1.34    0.76
  -5   1  -4   -0.09    0.51
   5   1   4    0.71    0.64
   5  -1   4    0.69    0.69
  -5  -1  -4    0.81    0.61
  -5   1  -4   -0.01    0.45
   5   1   4    0.73    0.86
   5  -1   4    0.79    0.92
  -5  -1  -5   64.10    4.65
  -5   1  -5   53.08    4.75
   5   1   5   40.12    3.51
   5  -1   5   42.04    3.52
  -5   1  -5   45.87    3.70
  -5  -1  -5   44.91    3.69
   5   1   5   60.16    4.44
   5  -1   5   57.91    4.31
  -5  -1  -6   16.96    2.54
   5  -1   6   17.41    2.47
   5   1   6   16.39    2.41
   5  -1   6   16.29    2.45
   5   1   6   18.43    2.61
  -5  -1  -7  365.77   12.17
   5  -1   7  354.14   10.84
   5   1   7  368.50   11.88
   5   1   7  281.23   10.27
   5  -1   7  298.25   10.47
   5   1   8   34.38    3.86
   5  -1   8   38.65    4.10
   5   1   8   35.30    3.39
   5  -1   8   34.66    3.07
   5  -1   8   35.73    3.58
   5   1   8   37.72    4.01
   5   1   8   36.52    3.22
   5  -1   8   27.84    3.59
  -5  -1  -8   36.96    4.10
  -5   1  -8   32.97    3.38
  -5  -1  -8   31.62    3.21
  -5   1  -8   39.53    4.63
  -5  -1  -8   34.14    3.82
   5   1   9   32.33    3.86
   5  -1   9   37.76    4.25
   5   1   9   42.68    3.87
   5  -1   9   45.07    3.68
   5  -1   9   41.62    3.98
   5   1   9   49.25    4.69
   5  -1   9   35.05    4.20
  -5  -1  -9   39.94    4.48
  -5   1  -9   42.55    3.99
  -5  -1  -9   43.34    3.93
   5   1   9   46.25    3.67
  -5   1  -9   40.00    4.89
  -5  -1  -9   46.27    4.63
   5   1  10   56.12    4.08
   5   1  10   49.54    4.22
   5  -1  10   48.27    3.88
  -5   1 -10   48.24    4.32
  -5  -1 -10   51.15    4.36
  -5   1 -10   56.71    5.85
  -5  -1 -10   49.91    4.88
   5   1  11   81.50    4.80
   5  -1  11   64.66    4.44
   5   1  11   68.95    4.92
  -5   1 -11   67.91    5.01
  -5  -1 -11   68.46    4.91
  -5   1 -11   74.54    6.53
  -5  -1 -11   63.68    5.43
   5   1  12   25.85    2.52
   5  -1  12   24.12    2.62
   5   1  12   21.18    2.65
  -5   1 -12   24.55    3.71
  -5  -1 -12   18.02    2.87
  -5   1 -12   21.64    2.75
  -5  -1 -12   24.08    2.83
   5  -1  13  105.57    4.84
   5   1  13  103.12    5.12
  -5   1 -13   95.06    6.19
  -5  -1 -13  102.41    5.83
  -5   1 -13  108.36    5.43
  -5  -1 -13  105.95    5.25
   5  -1  14    5.87    1.00
   5   1  14    4.80    0.95
  -5   1 -14    3.79    1.11
  -5  -1 -14    3.70    1.05
   5  -2 -14    0.39    0.70
   5   2 -14    0.91    0.82
  -5   2  14   -0.38    0.41
  -5  -2  14    0.10    0.34
  -5   2  14   -0.08    0.32
  -5  -2  14   -0.29    0.37
   5   2 -14   -1.53    0.82
   5   2 -14    0.05    0.53
  -5  -2  13  103.55    5.37
  -5  -2  13   90.64    4.83
  -5   2  13  102.00    5.72
   5   2 -13   95.93    5.63
   5  -2 -13  101.71    6.10
  -5   2  13  118.94    5.97
  -5  -2  13  124.35    6.14
   5  -2 -13   91.46    5.46
   5   2 -13   97.86    5.77
  -5   2  13   98.20    5.04
  -5  -2  12    1.50    0.88
  -5   2  12    2.89    1.19
   5  -2 -12    1.40    1.12
   5   2 -12    1.88    1.12
   5   2 -12    0.55    1.17
  -5   2  12    0.90    0.60
   5  -2 -12    1.48    1.19
  -5  -2  12   -0.16    0.59
  -5   2  12    2.15    0.94
  -5  -2  11  500.24   13.01
  -5   2  11  509.27   15.07
   5   2 -11  469.47   13.71
   5  -2 -11  559.74   16.38
  -5  -2  11  558.54   13.98
   5   2 -11  490.76   14.35
   5  -2 -11  487.14   14.01
  -5   2  11  519.74   13.29
  -5   2  11  494.11   13.80
  -5  -2  10   12.20    2.02
  -5   2  10   17.08    2.89
  -5   2  10   11.75    2.25
   5   2 -10   12.93    2.34
   5  -2 -10   13.75    2.76
   5   2 -10    9.55    2.19
   5  -2 -10    9.90    2.21
  -5   2  10   10.02    1.90
  -5  -2  10   13.62    2.21
  -5   2   9  257.53   10.53
  -5  -2   9  254.02    9.96
  -5  -2   9  241.06    8.94
  -5   2   9  221.75   10.35
   5   2  -9  242.69   12.43
   5  -2  -9  204.86    9.47
  -5   2   9  249.97   10.39
  -5   2   9  281.01   13.25
   5   2  -9  260.14   15.28
  -5  -2   9  246.68    9.81
   5  -2  -9  250.24   10.84
   5   2  -9  221.86    8.92
  -5  -2   9  266.84    9.58
   5  -2  -9  228.02   10.56
   5   2  -9  221.53   10.65
  -5   2   9  248.29    9.01
   5  -2  -9  248.16    9.69
   5   2  -9  243.54    9.84
  -5   2   8   10.51    2.09
   5  -2  -8    8.06    2.14
  -5  -2   8   11.96    2.08
   5   2  -8    8.98    2.27
  -5  -2   8   10.26    1.82
  -5   2   8    9.64    2.07
   5   2  -8    9.48    2.76
   5  -2  -8    8.99    2.01
  -5   2   8   11.84    2.27
  -5   2   8    9.06    2.39
  -5  -2   8    9.74    2.00
   5   2  -8    7.82    2.89
   5   2  -8    8.51    1.76
   5  -2  -8    7.54    1.68
   5   2  -8    8.06    1.70
  -5   2   8   11.56    1.94
  -5  -2   8   10.70    1.90
   5   2  -7  309.62   13.60
   5  -2  -7  279.19   10.19
  -5   2   7  318.74   12.69
   5   2  -7  335.10   16.35
  -5  -2   7  335.94   10.81
   5   2  -7  316.51   11.66
   5  -2  -7  308.72   11.31
  -5  -2   7  357.42   10.59
  -5   2   7  354.28   11.15
   5   2  -6    7.45    2.38
   5  -2  -6    7.92    1.66
  -5   2   6    6.80    1.71
  -5  -2   6    9.40    1.81
   5   2  -6    8.72    2.81
  -5   2   6    9.60    2.05
   5  -2  -6    9.53    1.88
   5   2  -6    9.57    2.02
  -5   2   6   11.60    1.93
  -5  -2   6   11.61    1.84
   5   2  -5 4129.97   48.18
  -5  -2   5 3983.38   33.55
  -5   2   5 4349.37   43.91
  -5   2   5 3487.68   35.10
   5   2  -5 3384.63   40.54
   5  -2  -5 3673.06   33.06
   5  -2  -5 4164.89   35.58
   5   2  -5 4170.74   36.45
  -5   2   5 4092.93   33.70
  -5  -2   5 4275.57   32.90
   5   2  -4    1.28    1.49
   5  -2  -4    1.17    0.67
  -5   2   4    0.28    0.66
  -5   2   4    0.45    0.62
   5   2  -4    2.29    1.25
  -5  -2   4    0.42    0.50
  -5   2   4    0.18    0.50
  -5   2   4    0.48    0.42
  -5  -2   4    0.91    0.53
   5  -2  -4    0.54    0.52
   5   2  -4    0.13    0.65
   5  -2  -3    2.24    0.92
   5   2  -3    2.89    1.60
  -5   2   3    3.02    0.87
  -5   2   3    5.84    1.94
   5   2  -3    4.02    1.29
  -5  -2   3    3.11    0.97
  -5   2   3    4.60    1.61
  -5   2   3    0.68    0.56
  -5  -2   3    0.39    0.53
   5  -2  -3    7.85    1.45
   5   2  -3    6.22    1.33
   5  -2  -2   13.84    1.71
  -5  -2   2   11.96    2.22
  -5   2   2   12.74    1.67
  -5   2   2   14.44    2.96
   5   2  -2   15.95    2.03
  -5  -2   2   13.89    1.79
  -5   2   2   14.60    2.75
   5  -2  -2   12.47    1.63
   5   2  -2   14.22    1.76
  -5   2   2   12.33    1.71
  -5  -2   2   13.73    1.68
  -5  -2   1   84.34    5.43
   5   2  -1   73.67    3.96
   5  -2  -1  104.59    4.17
  -5   2   1  107.54    8.15
  -5   2   1   80.09    3.92
   5   2  -1  108.82    4.13
  -5  -2   1   93.22    4.25
  -5   2   1  105.40    7.67
   5  -2  -1   99.54    4.32
   5   2  -1  100.77    4.34
  -5   2   1   96.57    4.46
  -5  -2   1  100.46    4.46
   5  -2   0   15.34    1.43
   5  -2   0   13.04    2.33
  -5  -2   0   11.72    2.00
   5   2   0   13.98    1.88
  -5   2   0   16.36    3.63
  -5   2   0   12.36    1.55
  -5  -2   0   12.23    1.52
  -5   2   0   14.95    3.12
   5  -2   0   15.04    1.68
   5   2   0   15.71    1.71
   5   2   0   15.21    2.06
   5  -2   0   16.55    2.12
  -5  -2   0   16.94    1.86
  -5   2   0   16.74    1.88
   5  -2   1   72.85    5.03
  -5  -2  -1   61.82    4.38
   5   2   1   66.40    4.23
  -5   2  -1   69.72    3.56
  -5   2  -1   78.16    8.07
  -5   2  -1   66.45    6.61
  -5  -2  -1   73.02    3.95
  -5   2  -1   73.86    3.97
   5  -2   1   72.06    3.63
   5   2   1   73.86    3.57
   5   2   1   69.42    4.18
   5  -2   1   77.37    4.37
   5   2   2  116.08    5.73
   5  -2   2  109.92    6.04
  -5  -2  -2  105.42    5.85
  -5   2  -2  110.95    4.59
  -5  -2  -2  117.28    5.24
  -5   2  -2  113.86    5.11
   5   2   2  104.95    5.25
   5  -2   2  119.23    5.47
   5   2   3  357.68   10.45
   5  -2   3  360.21   10.68
  -5   2  -3  409.97   20.99
  -5  -2  -3  331.31   10.33
  -5   2  -3  327.33    7.88
   5   2   3  357.89    9.83
   5  -2   3  387.38    9.99
  -5  -2  -3  369.45    9.79
  -5   2  -3  373.44    9.67
   5   2   4   60.85    4.48
   5  -2   4   58.43    4.33
  -5   2  -4   55.87    8.60
  -5  -2  -4   50.85    4.12
  -5   2  -4   55.11    3.47
   5   2   4   55.47    4.01
   5  -2   4   59.37    4.08
  -5  -2  -4   54.16    3.97
  -5   2  -4   61.76    4.16
   5   2   5  485.72   13.31
   5  -2   5  445.67   12.01
  -5   2  -5  470.79   26.57
  -5  -2  -5  425.67   12.21
   5   2   5  435.64   11.81
   5  -2   5  460.22   12.00
  -5  -2  -6   34.43    3.64
  -5   2  -6   31.12    7.43
   5   2   6   42.65    4.18
   5  -2   6   35.83    3.47
   5  -2   6   41.93    3.83
   5   2   6   40.37    3.77
   5   2   7 1348.53   23.74
   5  -2   7 1485.07   24.43
   5   2   7 1487.80   22.28
   5  -2   7 1498.58   22.34
   5   2   7 1605.43   26.82
   5   2   7 1488.03   19.45
  -5   2  -7 1268.11   48.28
   5  -2   7 1400.22   26.20
  -5  -2  -7 1391.21   23.58
  -5  -2  -7 1627.17   21.74
  -5   2  -7 1629.48   22.87
  -5   2  -7 1643.14   30.48
   5   2   8    9.30    2.01
   5  -2   8    9.87    2.13
   5   2   8   10.37    2.01
   5   2   8   11.45    2.43
   5  -2   8   11.30    1.98
  -5  -2  -8   10.96    2.21
   5  -2   8   12.11    2.62
  -5   2  -8    6.15    3.61
   5   2   8   13.83    2.01
  -5   2  -8   10.31    1.90
  -5  -2  -8    9.87    1.81
  -5   2  -8   12.37    3.18
  -5  -2  -8   13.12    2.33
   5   2   9  318.02   10.97
   5  -2   9  304.80    9.21
   5   2   9  322.32    9.64
   5   2   9  255.76   11.21
   5  -2   9  268.93   11.26
  -5   2  -9  340.60   11.28
  -5  -2  -9  333.93   10.69
  -5   2  -9  335.46   14.85
  -5  -2  -9  318.13   11.11
   5   2  10    0.12    0.62
   5  -2  10    0.07    0.46
  -5   2 -10   -0.88    0.86
  -5  -2 -10   -0.12    0.74
  -5   2 -10    1.57    1.27
   5   2  10    0.73    0.82
   5   2  11    1.29    0.95
   5  -2  11    3.63    1.06
  -5   2 -11    0.85    0.88
  -5  -2 -11    1.60    1.04
  -5   2 -11    2.61    1.76
  -5  -2 -11    0.72    0.94
   5   2  11    2.94    1.03
   5   2  12    0.77    0.86
   5  -2  12    1.01    0.73
   5   2  12    0.26    0.54
  -5   2 -12    0.28    1.19
  -5  -2 -12   -0.13    1.13
  -5   2 -12    0.04    0.68
  -5  -2 -12   -0.19    0.90
  -5  -2 -13   79.03    3.74
   5   2  13   98.54    4.84
   5  -2  13   89.42    4.02
  -5   2 -13  102.03    7.62
  -5   2 -13   83.71    5.64
  -5  -2 -13   84.45    4.78
  -5   3  13 1016.46   15.37
  -5  -3  13  948.56   13.77
  -5  -3  13  981.72   15.56
  -5   3  13  986.90   16.08
   5   3 -13 1002.71   16.25
   5   3 -13  987.43   18.21
  -5   3  12    2.91    1.10
  -5  -3  12    2.26    0.83
   5   3 -12    2.28    1.15
  -5   3  12    2.32    0.98
  -5  -3  12    4.21    1.17
   5  -3 -12    3.03    1.22
   5   3 -12    3.75    1.45
  -5   3  12    1.30    0.85
  -5   3  11    3.01    1.20
  -5  -3  11    7.16    1.48
   5   3 -11    2.67    1.16
   5  -3 -11    4.11    1.63
   5   3 -11    6.91    1.85
  -5  -3  11    6.89    1.66
  -5   3  11    9.03    1.83
  -5   3  11    3.43    1.29
  -5   3  10   -0.62    0.78
  -5   3  10    0.45    0.95
  -5  -3  10    0.46    0.55
   5   3 -10    0.27    0.66
  -5   3   9    2.46    1.10
   5   3  -9    3.15    1.56
   5   3  -9    6.68    1.60
  -5   3   9    0.05    0.53
  -5  -3   9    3.89    1.26
   5  -3  -8    1.35    0.98
  -5   3   8    0.58    0.71
  -5   3   8   -0.75    0.91
   5   3  -8   -0.32    1.24
  -5  -3   8    1.76    0.96
   5   3  -8    0.28    0.65
  -5   3   8   -1.06    0.88
  -5  -3   8    1.91    0.81
  -5  -3   7  113.94    6.55
   5   3  -7  115.21   10.03
  -5   3   7   99.14    7.77
  -5   3   7  105.12    6.98
  -5   3   7  116.55    8.03
   5   3  -7  105.22    5.99
   5  -3  -7   84.23    5.82
  -5  -3   6   70.08    4.97
   5   3  -6   68.85    7.23
  -5   3   6   83.41    6.84
  -5   3   6   62.41    5.76
   5  -3  -6   60.93    4.82
   5  -3  -5  216.68    8.54
  -5   3   5  197.42    9.53
  -5   3   5  245.48   12.01
  -5  -3   5  234.50    8.58
   5   3  -5  257.20   12.57
   5   3  -5  222.93    9.09
  -5   3   5  266.53    9.42
  -5  -3   5  312.77    9.56
  -5  -3   4   92.18    5.20
   5   3  -4  106.68    7.26
  -5   3   4   87.54    7.23
  -5   3   4   70.95    5.41
  -5   3   4  101.14    8.60
   5  -3  -4   99.00    5.46
   5   3  -4   93.24    5.48
  -5   3   4   94.19    5.28
  -5  -3   4  118.52    5.58
   5  -3  -4   82.71    5.02
  -5  -3   3  446.11   10.45
   5   3  -3  497.94   13.64
  -5   3   3  348.69   11.08
  -5   3   3  494.48   17.48
  -5   3   3  515.38   19.73
   5  -3  -3  512.26   11.68
   5   3  -3  482.73   11.81
  -5   3   3  442.41   10.81
  -5  -3   3  523.14   11.28
  -5  -3   3  432.30   15.43
   5  -3  -3  446.35   11.00
  -5  -3   2  166.20    6.15
   5   3  -2  197.98    7.68
  -5   3   2  200.24   12.57
  -5   3   2  137.03    6.59
  -5   3   2  183.97   10.97
   5  -3  -2  202.68    7.07
   5   3  -2  192.78    7.11
  -5  -3   2  205.62    6.88
   5  -3  -2  220.84    8.44
   5   3  -2  163.28    7.17
  -5   3   2  183.99    6.68
  -5  -3   2  153.78    8.85
   5  -3  -2  165.22    6.14
  -5  -3   1 2174.38   21.23
  -5   3   1 2700.23   47.77
  -5   3   1 2043.33   24.68
  -5   3   1 2420.99   40.34
  -5  -3   1 2353.75   22.77
  -5   3   1 2219.19   22.34
   5   3  -1 2358.79   23.05
   5  -3  -1 2428.46   23.19
   5  -3  -1 2363.42   25.08
  -5  -3   1 2019.48   30.78
   5  -3  -1 2049.65   31.93
   5  -3  -1 2292.77   20.71
  -5  -3   0   36.20    4.09
   5  -3   0   32.40    3.84
  -5   3   0   44.59    6.46
  -5   3   0   34.76    3.15
  -5  -3   0   34.76    2.52
  -5   3   0   35.40    5.10
  -5  -3   0   35.95    2.88
  -5   3   0   37.89    2.93
   5  -3   0   44.05    3.09
   5   3   0   41.15    2.99
   5   3   0   34.91    3.05
   5  -3   0   41.25    3.25
   5  -3   1    6.01    1.77
  -5   3  -1    6.01    2.84
  -5   3  -1    7.92    1.46
  -5   3  -1    7.38    1.48
  -5  -3  -1    7.16    1.74
  -5   3  -1    4.18    1.78
  -5  -3  -1   13.79    1.82
  -5   3  -1    9.78    1.55
   5  -3   1    9.84    1.47
   5   3   1    8.78    1.35
   5   3   1   14.66    1.99
   5  -3   1   12.05    1.73
  -5  -3  -2   12.27    2.22
   5  -3   2   10.69    2.12
  -5   3  -2   15.03    4.22
  -5   3  -2   11.64    1.87
  -5   3  -2   10.75    2.82
   5   3   2   13.30    1.86
   5  -3   2   14.21    1.86
   5  -3   2   14.03    1.80
  -5  -3  -2   14.42    1.96
  -5   3  -2   13.24    1.84
   5   3   2   12.46    1.62
   5   3   3  259.07    9.33
   5  -3   3  349.36   11.31
  -5   3  -3  358.15   21.81
  -5  -3  -3  308.33   10.91
  -5   3  -3  331.29    9.90
  -5   3  -3  242.64   13.30
   5   3   3  342.98    9.97
   5  -3   3  400.61   10.29
  -5  -3  -3  363.42   10.30
   5  -3   3  367.18    9.43
   5   3   3  373.17    9.07
  -5   3  -3  371.10    9.98
   5   3   4   16.50    2.55
   5  -3   4   19.96    2.73
  -5   3  -4   17.68    5.25
  -5  -3  -4   15.66    2.46
  -5   3  -4   19.24    2.55
  -5   3  -4   10.33    2.72
   5   3   4   26.91    2.93
  -5  -3  -5   52.31    4.54
  -5   3  -5   45.24    8.67
   5   3   5   57.63    5.12
   5  -3   5   64.25    4.73
   5   3   5   35.37    3.56
   5   3   6   11.80    2.11
   5  -3   6   12.42    2.10
   5   3   6   11.44    2.41
  -5  -3  -6   10.06    2.10
   5  -3   6   12.54    2.77
   5   3   6   10.26    2.33
  -5   3  -6   14.64    2.39
  -5   3  -6   14.64    3.14
  -5   3  -6   13.69    2.20
  -5   3  -6   16.12    4.30
  -5   3  -6    8.07    3.98
   5   3   6   10.74    1.77
   5  -3   7   47.92    5.39
  -5  -3  -7   36.97    3.91
  -5   3  -7   45.71    3.91
   5   3   7   42.98    3.46
   5   3   7   41.09    4.06
  -5   3  -7   41.02    5.36
   5   3   7   44.10    4.48
  -5   3  -7   39.96    3.82
   5   3   8    0.47    0.78
   5   3   8    0.12    0.84
  -5   3  -8    1.04    1.18
  -5   3  -8   -0.81    0.77
   5   3   9    8.33    1.67
   5   3   9   12.57    2.35
  -5  -3 -10    2.14    1.03
  -5   3 -10    1.53    0.90
   5   3  10    2.00    1.17
  -5   3 -10    0.60    1.85
  -5  -3 -10    0.59    0.89
  -5   3 -10    0.90    1.61
   5   3  10    1.38    0.82
   5   3  11  153.47    7.31
  -5   3 -11  149.29   11.39
  -5   3 -11  123.19    8.47
  -5  -3 -11  129.06    6.28
   5   3  11  145.14    6.08
   5   3  12   -0.03    0.53
   5   3  12    0.39    0.54
  -5   3 -12    0.58    1.11
  -5  -3 -12    0.62    0.65
  -5   3 -12   -1.06    0.98
   5   3  13   33.48    2.53
  -5  -3 -13   28.24    2.12
  -5   3 -13   34.01    4.01
  -5  -3 -13   26.16    2.14
  -5   3 -13   28.57    2.88
  -5  -4  12   37.69    2.68
  -5   4  12   32.87    2.86
   5   4 -12   35.63    3.02
   5   4 -12   32.49    3.89
  -5   4  12   36.00    3.19
  -5   4  11  384.68   11.55
   5   4 -11  364.53   10.44
  -5  -4  11  359.04    9.29
  -5   4  10  110.27    6.80
   5   4 -10  110.33    6.14
  -5  -4  10  109.96    5.55
   5   4 -10  116.45    6.97
  -5   4   9   32.85    3.87
   5   4  -9   31.24    3.40
  -5  -4   9   30.03    3.03
   5   4  -9   36.94    4.37
  -5   4   8   17.05    2.89
   5   4  -8   16.39    2.51
   5   4  -8   14.35    3.13
  -5  -4   8   18.47    2.44
   5   4  -7    7.30    2.87
  -5  -4   7    3.86    1.32
  -5   4   7    4.85    1.56
  -5   4   7   -0.31    0.99
   5   4  -7    2.94    1.21
   5  -4  -7    5.59    1.63
   5  -4  -6   28.80    3.57
  -5   4   6   35.52    4.92
  -5   4   6   35.73    4.25
  -5   4   6   41.37    5.57
  -5  -4   6   32.52    3.59
   5   4  -6   32.48    5.23
  -5   4   6   33.40    3.14
   5   4  -6   30.55    3.31
  -5   4   6   40.62    5.33
   5   4  -6   40.15    4.66
  -5  -4   5 1455.49   34.75
   5  -4  -5 1222.70   21.95
  -5   4   5 1636.41   34.81
  -5   4   5 1219.48   27.57
  -5   4   5 1313.95   25.04
  -5  -4   5 1393.96   22.07
   5   4  -5 1487.86   32.01
  -5   4   5 1440.61   30.76
   5   4  -5 1371.22   21.05
  -5   4   5 1297.78   19.40
   5   4  -5 1634.59   30.19
  -5  -4   4   36.06    5.20
   5  -4  -4   33.86    3.49
  -5   4   4   26.98    3.85
  -5   4   4   42.26    5.68
  -5   4   4   46.12    6.90
  -5  -4   4   35.88    3.46
   5   4  -4   41.28    4.91
  -5   4   4   42.04    5.30
  -5   4   4   31.23    3.02
   5   4  -4   41.61    5.04
  -5  -4   3   20.70    3.95
   5  -4  -3   23.35    2.88
  -5  -4   3   23.15    2.57
   5   4  -3   28.28    3.64
  -5   4   3   21.22    3.34
  -5   4   3   25.90    4.55
  -5   4   3   29.80    5.47
  -5  -4   2    6.98    1.43
  -5  -4   2    8.31    2.42
  -5   4   2    9.47    2.87
  -5   4   2    6.40    1.76
  -5   4   2    5.74    2.63
  -5   4   1   14.08    2.46
  -5   4   1   22.67    5.24
  -5  -4   1   17.68    3.37
   5  -4  -1   12.89    2.89
  -5   4   1   16.13    3.78
  -5  -4   0   -0.36    0.61
  -5   4   0    0.36    0.49
  -5   4   0    0.02    1.38
   5  -4   0    2.32    1.32
   5  -4   1   27.41    3.64
  -5  -4  -1   20.00    3.23
  -5   4  -1   22.63    3.00
  -5   4  -1   23.48    4.53
  -5   4  -1   34.76    6.93
  -5   4  -2   24.49    3.27
  -5   4  -2   22.58    5.77
  -5  -4  -2   20.73    3.25
   5  -4   2   25.84    3.38
  -5   4  -2   17.13    3.85
  -5   4  -3   16.59    3.79
   5   4   3   27.25    3.17
  -5   4  -3   27.14    3.07
  -5  -4  -3   24.18    3.45
  -5   4  -3   24.20    3.28
  -5   4  -3   27.73    6.97
  -5   4  -3   34.05    5.44
   5   4   3   22.63    3.94
  -5   4  -3   24.59    3.07
   5   4   4    3.95    1.34
  -5   4  -4    4.12    1.40
  -5  -4  -4    2.77    1.27
   5  -4   4    6.05    1.99
   5   4   4    3.97    1.03
  -5   4  -4    0.24    1.03
  -5   4  -4    5.06    1.50
   5   4   4    7.50    1.61
  -5   4  -4    3.77    2.11
  -5   4  -4    4.38    1.37
   5   4   4    4.50    2.13
  -5   4  -4    2.88    1.39
   5   4   5  194.63    8.97
   5  -4   5  225.32   12.15
  -5  -4  -5  194.45    9.40
  -5   4  -5  200.21    8.54
   5   4   5  179.22    6.66
  -5   4  -5  205.39   14.67
  -5   4  -5  191.66   11.73
   5   4   5  204.55   11.21
  -5   4  -5  192.25    8.78
   5   4   6   53.43    4.85
   5  -4   6   68.34    6.81
  -5  -4  -6   50.66    4.75
  -5   4  -6   54.13    4.52
   5   4   6   52.88    3.77
  -5   4  -6   66.22    8.70
  -5   4  -6   50.67    6.31
  -5   4  -6   60.14    5.14
   5   4   6   58.46    5.72
   5   4   7 1096.70   22.16
  -5   4  -7 1146.89   20.71
   5   4   7 1052.41   17.08
  -5   4  -7 1141.10   36.31
  -5   4  -7  953.40   27.44
  -5   4  -7 1094.77   21.30
   5   4   7 1020.91   22.69
   5   4   8   59.33    5.16
  -5   4  -8   60.41    4.61
   5   4   8   56.49    4.02
  -5   4  -8   54.61    7.98
   5   4   8   47.01    4.44
  -5   4  -8   52.17    6.35
  -5   4  -8   56.77    4.85
   5   4   9  143.35    7.74
  -5   4  -9  147.36    6.74
  -5   4  -9  123.78   11.72
  -5   4  -9  115.90    9.09
  -5   4  -9  130.99    6.86
   5   4   9  123.07    5.82
   5   4  10    7.13    1.69
   5   4  10    6.53    1.37
  -5   4 -10    6.36    2.63
  -5   4 -10    7.38    1.52
  -5   4 -10    5.62    2.03
   5   4  11   13.39    1.98
   5   4  11    9.66    1.51
  -5  -4 -11   12.18    1.82
  -5   4 -11   10.26    2.93
  -5   4 -11    9.70    2.21
   5   4  12   22.36    2.10
  -5  -4 -12   22.59    2.07
   5   4  12   24.46    2.03
  -5   4 -12   18.08    3.06
   5   4  12   22.76    2.09
   5   5 -11   26.66    2.47
   5   5 -11   30.10    3.63
  -5   5  11   29.49    2.82
  -5  -5  10    3.32    0.92
   5   5 -10    3.22    1.37
   5   5 -10    0.89    1.42
  -5   5  10    3.88    1.18
  -5  -5   9    0.30    0.43
   5   5  -9   -0.24    1.20
   5   5  -9    2.29    1.77
  -5   5   9    0.89    0.76
  -5  -5   8    2.14    0.94
   5   5  -8    1.63    1.72
   5   5  -8    2.65    2.02
  -5   5   8    1.01    0.87
   5   5  -7    7.53    2.00
  -5   5   7    9.94    2.13
   5   5  -7    8.94    2.84
  -5  -5   7    9.43    1.79
  -5   5   6   55.14    5.16
  -5   5   6   61.39    4.53
   5   5  -6   70.28    6.33
   5   5  -6   62.46    6.89
  -5   5   5  148.37   10.51
  -5   5   5  126.69    6.61
   5   5  -5  147.66    9.75
   5   5  -5  125.94    9.96
  -5  -5   4   11.00    3.19
  -5   5   4   16.00    3.82
  -5   5   4   13.04    2.31
   5   5  -4   13.93    3.39
  -5   5   4   10.23    2.78
  -5  -5   3  130.12   10.78
  -5   5   3  128.81    6.97
  -5   5   3  131.30   10.25
  -5   5   3  121.51    6.62
   5   5  -3  138.94   10.13
  -5   5   3  135.65    9.72
  -5   5   3  153.11   12.27
  -5  -5   2   95.57    8.79
  -5   5   2  116.41   10.77
  -5   5   2  111.72    8.48
  -5   5   2  110.38    9.59
  -5   5   2  117.00    6.69
   5   5  -2  122.50    8.24
  -5   5   2   99.36    5.99
   5   5  -2  101.32    8.74
  -5  -5   1  295.85   14.86
  -5   5   1  331.51   14.11
  -5   5   1  349.85   18.79
  -5   5   1  286.74    9.43
  -5   5   1  315.51   16.35
  -5   5   1  327.25   11.35
   5   5  -1  295.33   15.00
   5   5  -1  335.77   14.51
  -5   5   1  294.50   10.48
  -5  -5   0   66.76    6.74
  -5   5   0   85.36    6.80
  -5   5   0   87.50    9.22
  -5   5   0   72.73    4.92
  -5   5   0   82.08    5.84
  -5   5   0   78.00    8.41
   5   5   0   66.79    7.14
   5   5   0   87.30    7.79
  -5   5   0   75.79    5.50
  -5  -5  -1   79.09    7.00
  -5   5  -1   88.97    9.46
  -5   5  -1   98.67   12.68
  -5   5  -1   77.49    5.27
  -5   5  -1   90.12    9.31
   5   5   1   78.54    7.61
   5   5   1   87.94    8.02
  -5   5  -1   83.11    5.82
  -5  -5  -2   46.13    5.20
  -5   5  -2   49.63    4.36
  -5   5  -2   61.96   10.27
  -5   5  -2   45.78    6.53
  -5   5  -2   53.12    7.34
   5   5   2   51.93    6.25
  -5   5  -2   49.99    4.67
   5   5   2   46.29    5.57
   5   5   3  302.77   11.67
  -5   5  -3  254.83   21.34
  -5  -5  -3  294.98   12.73
  -5   5  -3  361.33   15.05
  -5   5  -3  306.00   11.12
   5   5   3  319.05   10.58
  -5   5  -3  328.65   18.57
   5   5   3  316.51   15.29
  -5   5  -3  323.03   12.11
   5   5   3  317.99   13.68
   5   5   4   56.45    5.10
  -5  -5  -4   57.56    4.11
  -5   5  -4   52.65    4.73
  -5   5  -4   59.56    8.41
   5   5   4   53.69    4.42
   5   5   4   52.61    6.10
  -5   5  -4   55.85    5.19
   5   5   5   21.24    3.26
  -5  -5  -5   24.68    2.79
   5   5   5   23.14    2.44
  -5   5  -5   20.97    3.01
   5   5   5   24.30    2.99
  -5   5  -5   19.71    4.87
   5   5   5   21.48    3.74
  -5   5  -5   18.73    3.94
  -5   5  -5   23.81    3.37
   5   5   6   16.13    2.82
  -5  -5  -6   17.71    2.40
   5   5   6   16.01    2.11
  -5   5  -6   14.19    2.59
  -5   5  -6    9.79    3.42
   5   5   6   18.04    2.63
  -5   5  -6   15.63    2.78
   5   5   6    9.68    2.48
  -5   5  -6   13.23    3.30
   5   5   7  155.95    8.29
  -5  -5  -7  169.59    7.19
   5   5   7  161.42    6.54
  -5   5  -7  165.96    8.06
  -5   5  -7  148.85   12.99
   5   5   7  169.16    7.81
   5   5   7  140.15    8.16
  -5   5  -7  171.77    8.82
   5   5   8    7.31    1.77
  -5  -5  -8    7.67    1.63
   5   5   8    8.11    1.52
  -5   5  -8    8.39    1.84
   5   5   8    6.94    1.63
  -5   5  -8    4.07    2.33
  -5   5  -8    7.80    1.93
   5   5   8    7.60    1.70
  -5   5  -8    3.49    1.67
   5   5   9    8.50    1.73
  -5  -5  -9   11.64    1.88
   5   5   9    9.70    1.56
  -5   5  -9   10.28    1.83
  -5   5  -9    6.13    2.53
   5   5   9   10.37    1.83
  -5   5  -9    9.80    1.94
   5   5  10   57.17    3.71
  -5  -5 -10   60.77    3.72
   5   5  10   60.51    3.49
  -5   5 -10   47.78    5.60
   5   5  10   64.04    3.89
  -5   5 -10   63.90    4.06
   5   6  -9   61.78    5.22
  -5   6   9   66.49    4.02
   5   6  -8   13.55    2.83
   5   6  -8   13.72    2.15
   5   6  -8   11.03    2.57
  -5   6   8    8.09    1.56
  -5  -6   7    0.30    0.45
   5   6  -7    1.37    1.05
   5   6  -7    0.46    1.60
   5   6  -7    0.03    1.11
  -5  -6   6   82.31    4.84
   5   6  -6   77.30    6.47
   5   6  -6   65.51    6.82
   5   6  -5  931.02   23.88
   5   6  -5  731.54   23.28
   5   6  -4   32.10    4.82
  -5   6   4   36.56    3.98
  -5   6   4   39.57    5.75
   5   6  -4   24.40    4.60
   5   6  -3   14.23    3.48
  -5   6   3   20.91    3.23
  -5   6   3   16.89    4.13
   5   6  -3   11.80    3.43
  -5   6   2   48.32    4.83
  -5   6   2   52.18    7.11
   5   6  -2   43.74    4.92
  -5   6   2   44.17    4.28
   5   6  -2   37.60    5.76
   5   6  -1   16.40    3.83
  -5   6   1   22.46    3.43
   5   6  -1   13.40    3.12
  -5   6   1   23.79    4.90
   5   6  -1   28.14    4.19
  -5   6   1   19.21    2.85
  -5   6   1   18.39    2.51
   5   6   0   10.39    3.17
  -5   6   0    9.22    3.16
  -5   6   0   13.79    2.62
   5   6   0   14.17    3.41
  -5   6   0   13.31    2.32
  -5   6  -1  121.23   11.35
   5   6   1   90.09    8.09
  -5   6  -1  119.60    7.48
   5   6   1  119.54    9.47
  -5   6  -1  114.37    6.79
  -5   6  -2  126.74   11.99
   5   6   2  111.95    8.41
   5   6   2  126.01    9.75
  -5   6  -2  146.23    8.40
  -5   6  -2  137.41    7.65
  -5   6  -3   90.36   10.30
   5   6   3   76.85    6.40
   5   6   3   95.18    8.34
  -5   6  -3  107.02    7.33
  -5   6  -3  104.00    6.70
  -5   6  -4   74.88    9.34
   5   6   4   82.98    7.53
  -5   6  -4  106.31    7.31
  -5   6  -4  100.38    6.63
  -5   6  -5   18.72    4.97
   5   6   5   19.92    3.51
  -5   6  -5   28.21    3.79
  -5   6  -5   26.31    3.59
  -5  -6  -6  180.75    6.93
  -5   6  -6  172.09    9.08
  -5   6  -6  169.15    8.21
  -5  -6  -7  577.88   11.91
  -5   6  -7  561.40   15.27
  -5   6  -7  562.07   13.94
  -5  -6  -8   56.05    3.48
  -5   6  -8   56.86    4.11
  -5   6  -8   55.31    4.49
   5   7  -7    0.53    0.80
   5   7  -7    0.60    1.02
   5   7  -6   58.30    4.85
   5   7  -6   46.58    4.87
   5   7  -5  144.53    8.40
   5   7  -5  106.68    7.78
   5   7  -4   39.12    4.83
   5   7  -4   21.82    3.70
   5   7  -3  225.50   11.96
   5   7  -3  134.73    9.00
   5   7  -2  127.96    8.47
   5   7  -2  185.10   11.14
   5   7  -2  274.52   10.52
  -5   7   2  277.11   15.28
   5   7  -1  181.30    9.32
   5   7  -1  227.89   12.30
  -5   7   1  346.88   17.55
   5   7  -1  371.80   13.52
  -5   7   0   69.02    4.87
  -5   7   0   59.13    7.48
   5   7   0   63.57    6.03
  -5   7   0   70.82    5.60
  -5   7  -1   26.47    3.18
   5   7   1   21.24    3.64
  -5   7  -1   24.13    3.35
  -5   7  -1   23.05    4.79
   5   7   1   16.62    3.11
  -5   7  -2    2.32    1.34
  -5   7  -2    4.91    1.74
   5   7   2    1.89    1.28
  -5   7  -2    4.17    2.23
   5   7   2    0.78    0.86
  -5   7  -3  202.02   13.46
  -5   7  -3  336.02   11.59
   5   7   3  253.81   12.12
  -5   7  -3  340.62   12.67
  -5   7  -4    5.59    2.44
  -5   7  -4   10.11    2.29
  -5   7  -4   12.13    2.48
   5   7   4    7.31    1.88
   5   7   5   24.13    3.31
  -5   7  -5   31.79    3.48
  -5   7  -5   34.71    3.88
  -5   7  -6   87.23    5.41
  -5   7  -6   79.14    5.45
  -6   0  14   20.62    2.17
   6   0 -14   23.07    2.58
  -6   0  14   28.90    2.69
   6   0 -14   23.25    2.66
  -6   0  13    0.74    0.48
  -6   0  13   -0.52    0.60
   6   0 -13   -0.98    1.37
  -6   0  13    0.13    0.66
   6   0 -13    0.17    0.86
  -6   0  12   18.75    2.40
  -6   0  12   15.13    2.39
   6   0 -12    8.98    2.09
  -6   0  12   11.28    1.98
   6   0 -12   14.76    2.63
  -6   0  11   -2.03    1.04
   6   0 -11    0.24    0.80
   6   0 -11   -0.03    1.20
  -6   0  11   -0.25    0.86
  -6   0  10  299.54   11.01
  -6   0  10  288.63   10.17
   6   0 -10  290.21   10.99
  -6   0  10  283.20    9.90
   6   0 -10  282.05   10.49
  -6   0   9   -0.57    0.59
   6   0  -9   -1.15    0.97
  -6   0   9    0.09    0.49
   6   0  -9    1.81    1.13
  -6   0   9    0.25    0.48
  -6   0   9   -0.09    0.48
   6   0  -9    0.65    0.70
   6   0  -9    1.43    1.10
  -6   0   9    0.04    0.39
  -6   0   8  329.80   10.94
   6   0  -8  314.66   11.93
  -6   0   8  306.00   10.18
  -6   0   8  318.36   10.97
   6   0  -8  302.99   10.48
   6   0  -8  301.60   11.97
  -6   0   8  290.87    9.86
   6   0  -8  300.05   10.08
   6   0  -7    1.07    0.87
  -6   0   7    0.47    0.66
   6   0  -7    0.13    0.68
  -6   0   7    0.25    0.59
  -6   0   6   -0.15    0.53
   6   0  -6   -0.56    0.98
  -6   0   6    0.57    0.51
   6   0  -5    0.35    0.95
  -6   0   5    0.23    0.46
  -6   0   5   -0.37    0.54
   6   0  -5    0.63    0.78
  -6   0   5    0.20    0.56
   6   0  -4  327.56    9.99
  -6   0   4  334.88   10.02
  -6   0   4  319.94   10.67
   6   0  -4  337.54    9.83
  -6   0   4  317.43    9.03
  -6   0   3    0.39    0.51
  -6   0   3   -0.04    0.58
  -6   0   3   -0.05    0.52
  -6   0   3    0.03    0.50
   6   0  -3    0.24    0.47
  -6   0   2  946.18   18.00
   6   0  -2  931.50   14.11
  -6   0   2  912.18   14.70
  -6   0   1   -0.20    0.33
  -6   0   1   -0.39    0.64
   6   0  -1   -0.03    0.67
   6   0  -1    0.07    0.83
   6   0  -1    0.57    0.49
  -6   0   1    0.32    0.52
  -6   0   0  954.62   14.80
   6   0   0 1081.47   14.31
   6   0   0 1108.06   18.49
  -6   0   0 1088.21   15.89
   6   0   0 1194.24   15.27
   6   0   0 1014.15   18.62
  -6   0  -1    0.81    0.62
   6   0   1   -0.16    0.76
  -6   0  -1   -0.18    0.63
   6   0   1    0.01    0.47
   6   0   1   -0.38    0.94
  -6   0  -2 1493.48   21.10
   6   0   2 1497.87   21.02
   6   0   2 1515.77   22.60
  -6   0  -3    0.43    0.60
  -6   0  -3   -0.08    0.51
   6   0   3   -0.02    0.79
   6   0   3    0.42    1.05
  -6   0  -4    5.69    1.49
   6   0   4    3.31    1.20
  -6   0  -4    3.21    1.06
   6   0   4    6.17    1.73
  -6   0  -5    0.79    0.69
   6   0   5   -0.42    0.91
  -6   0  -5    0.11    0.48
   6   0   5   -0.12    0.79
  -6   0  -6 1715.48   28.24
   6   0   6 1650.83   24.85
   6   0   7   -1.58    0.96
   6   0   7   -0.43    0.48
  -6   0  -7   -0.26    0.61
  -6   0  -7   -1.31    0.81
   6   0   8   76.31    5.99
   6   0   8   66.27    4.47
   6   0   8   79.32    5.77
  -6   0  -8   77.98    6.44
  -6   0  -8   67.93    4.76
   6   0   8   80.81    5.05
  -6   0  -8   70.54    5.76
   6   0   9    0.45    0.79
  -6   0  -9   -0.56    0.75
  -6   0  -9   -2.17    1.37
   6   0   9    0.23    0.60
  -6   0 -10  407.88   12.13
  -6   0 -10  399.61   13.87
   6   0  10  378.46   10.91
  -6   0 -11   -0.31    1.24
  -6   0 -11    0.19    1.15
   6   0  11    0.20    0.53
  -6   0 -12    8.42    1.75
  -6   0 -12    9.92    2.11
   6   0  12    7.35    1.40
  -6   0 -13   -0.22    0.82
   6   0  13    0.02    0.52
  -6  -1  14    7.55    1.17
  -6   1  14    5.05    1.12
  -6  -1  14    4.66    1.01
   6  -1 -14    5.84    1.30
   6   1 -14    3.10    1.03
   6   1 -14    5.62    1.43
  -6   1  14    4.92    1.16
  -6  -1  14    5.67    1.22
   6  -1 -14    5.68    1.38
  -6  -1  13    0.38    0.40
  -6   1  13    0.61    0.64
  -6  -1  13    0.33    0.57
   6  -1 -13    0.31    0.84
   6   1 -13   -0.76    1.03
   6  -1 -13    0.22    1.01
   6   1 -13    0.23    1.01
  -6   1  13   -0.74    0.95
  -6  -1  13    0.35    0.60
  -6   1  13   -0.39    0.46
  -6   1  12   57.48    4.60
  -6  -1  12   53.09    4.19
   6   1 -12   53.85    4.63
   6  -1 -12   55.66    4.82
  -6  -1  12   55.86    4.24
  -6   1  12   54.19    4.16
   6  -1 -12   46.18    4.30
   6   1 -12   48.25    4.42
  -6   1  12   51.23    3.95
  -6   1  11    2.00    0.83
  -6  -1  11    1.45    0.95
   6  -1 -11    2.21    1.30
   6   1 -11    1.47    0.97
  -6  -1  11    0.79    0.74
   6   1 -11    0.64    1.14
  -6   1  11    1.01    0.82
   6  -1 -11   -0.07    1.23
  -6   1  11    0.74    0.64
  -6   1  10  235.03   10.13
  -6  -1  10  223.57    9.16
  -6   1  10  228.30    9.47
   6  -1 -10  228.76   10.06
   6   1 -10  216.05    9.20
  -6   1  10  221.02    8.72
  -6  -1  10  229.51    8.94
   6  -1 -10  226.71    9.44
   6   1 -10  225.74    9.51
  -6  -1   9    3.83    1.30
   6  -1  -9    1.44    1.17
   6   1  -9    3.42    1.52
  -6   1   9    0.86    0.75
  -6   1   9    1.06    0.86
  -6  -1   9    4.95    1.43
   6  -1  -9    2.94    1.25
   6   1  -9    2.20    1.52
  -6   1   9    2.66    1.01
  -6  -1   9    2.03    0.98
   6   1  -9    2.89    1.13
   6  -1  -9    1.36    1.03
   6  -1  -9    3.19    1.25
   6   1  -9    1.77    0.99
  -6   1   9    2.95    1.07
  -6  -1   9    4.32    1.28
  -6   1   8  725.53   16.64
  -6  -1   8  744.26   16.37
  -6   1   8  704.03   17.38
  -6  -1   8  699.37   15.64
  -6  -1   8  683.91   14.80
   6   1  -8  754.56   20.03
   6  -1  -8  636.48   16.26
  -6   1   8  652.59   16.45
  -6  -1   8  735.43   16.44
   6  -1  -8  696.00   16.53
   6   1  -8  687.24   15.37
  -6   1   8  686.96   15.08
  -6  -1   8  712.18   15.45
   6  -1  -8  733.83   18.78
   6  -1  -8  689.18   15.47
   6   1  -8  671.78   15.40
   6   1  -8  721.55   18.64
  -6  -1   7    4.33    1.27
  -6   1   7    5.73    1.56
  -6   1   7    4.63    1.31
  -6  -1   7    4.49    1.30
   6  -1  -7    6.04    1.70
   6   1  -7    4.53    1.49
   6  -1  -7    3.49    1.30
   6   1  -7    5.27    2.01
  -6  -1   6  732.98   15.38
  -6   1   6  780.92   17.42
   6   1  -6  770.21   18.88
   6  -1  -6  698.31   15.66
   6  -1  -6  693.76   16.39
   6   1  -6  701.30   16.44
  -6   1   6  702.03   14.91
  -6  -1   6  721.41   14.73
   6  -1  -5   -0.87    0.95
   6   1  -5    0.89    1.20
  -6   1   5   -0.30    0.30
  -6  -1   5    0.24    0.50
  -6   1   5    1.13    0.77
  -6   1   5   -0.06    0.20
  -6   1   5   -0.93    0.67
  -6  -1   5    0.23    0.49
   6  -1  -5   -0.88    0.79
   6   1  -5    0.30    0.59
   6   1  -4   55.32    4.63
   6   1  -4   48.23    4.30
  -6  -1   4   54.67    4.35
   6  -1  -4   53.66    3.98
  -6   1   4   43.81    2.98
  -6   1   4   58.65    5.22
  -6  -1   4   53.86    3.93
  -6   1   4   63.63    5.27
   6  -1  -4   58.40    4.17
   6   1  -4   57.19    4.16
  -6   1   4   50.96    3.77
  -6  -1   4   54.47    3.80
   6  -1  -3    1.70    0.86
   6   1  -3    1.52    0.81
   6   1  -3    1.68    1.21
  -6   1   3    1.18    0.44
  -6   1   3    2.23    1.05
  -6  -1   3    2.69    1.11
  -6  -1   3    2.46    1.01
  -6   1   3    2.87    1.38
   6  -1  -3    2.29    0.86
  -6   1   3    2.13    0.92
  -6  -1   3    2.41    0.95
   6   1  -3    2.85    0.96
   6   1  -2 1829.47   23.99
  -6  -1   2 1606.79   22.06
   6   1  -2 1288.73   20.60
   6  -1  -2 1681.79   18.90
  -6   1   2 1902.94   29.94
   6   1  -2 2083.91   21.09
  -6  -1   2 1708.09   20.38
  -6   1   2 1985.02   32.06
   6  -1  -2 1685.77   19.46
   6   1  -2 1659.06   19.32
  -6   1   2 1585.17   19.70
  -6  -1   2 1671.92   19.87
   6  -1  -1   -2.59    1.24
   6  -1  -1    0.78    0.65
   6   1  -1   -0.17    0.84
   6   1  -1    0.87    0.81
  -6   1   1   -0.91    0.97
  -6  -1   1    1.13    0.73
  -6  -1   1    0.59    0.58
  -6  -1   1    0.04    0.40
  -6   1   1    1.12    1.15
  -6  -1   1   -0.09    0.61
  -6   1   1    0.08    0.54
   6  -1  -1    0.39    0.42
   6   1  -1    0.51    0.55
   6  -1   0   23.92    2.11
  -6  -1   0   19.17    2.38
   6  -1   0   19.23    2.81
   6   1   0   17.49    2.50
  -6   1   0   31.66    4.46
  -6   1   0   33.89    4.82
   6   1   0   16.80    1.86
   6  -1   0    9.30    1.83
   6   1   0    9.53    1.83
   6  -1   0   18.06    1.94
  -6  -1   0   15.11    1.94
  -6   1   0   15.16    1.95
  -6  -1  -1   10.20    1.84
  -6   1  -1   11.85    3.24
   6  -1   1   11.94    1.33
   6  -1   1   11.28    2.25
   6   1   1   10.94    2.08
  -6  -1  -1   14.24    1.95
  -6   1  -1   15.08    2.01
   6  -1   1   13.19    1.69
   6   1   1   12.33    1.66
   6   1   1   13.76    2.29
   6  -1   1   15.49    2.50
  -6  -1  -2  416.85   11.31
   6  -1   2  431.10   12.46
   6   1   2  421.32   11.90
  -6  -1  -2  429.73   10.72
  -6   1  -2  431.68   10.76
   6  -1   2  403.86   10.99
  -6  -1  -3   44.03    3.86
  -6   1  -3   32.54    3.39
   6  -1   3   43.59    4.09
   6   1   3   46.65    4.18
  -6  -1  -3   47.97    3.83
  -6   1  -3   50.51    3.92
   6   1   3   45.93    3.82
   6  -1   3   46.89    3.86
  -6  -1  -4  129.43    6.81
   6  -1   4  130.13    6.85
   6   1   4  141.38    7.22
   6   1   4  129.72    6.58
   6  -1   4  138.78    6.79
  -6  -1  -4  133.22    6.55
  -6   1  -4  135.28    6.58
   6   1   5  119.81    6.80
   6  -1   5  118.62    6.72
   6   1   5  101.59    5.98
   6  -1   5  101.47    5.98
  -6  -1  -5  103.45    6.14
  -6   1  -5  107.30    6.17
  -6  -1  -5  121.65    6.83
   6   1   6  629.50   15.92
   6  -1   6  589.80   14.92
  -6  -1  -6  605.19   15.91
   6   1   6  551.89   14.65
   6  -1   6  566.51   14.87
   6   1   7   56.76    4.90
   6  -1   7   53.19    4.77
   6   1   7   60.51    4.24
   6  -1   7   63.92    5.03
   6   1   7   62.27    5.17
   6   1   7   66.71    4.22
  -6  -1  -7   62.29    5.33
  -6   1  -7   60.35    4.42
  -6  -1  -7   65.22    4.50
  -6   1  -7   65.92    5.70
  -6  -1  -7   60.55    4.77
   6  -1   8  603.30   16.91
   6   1   8  572.36   16.62
   6   1   8  582.87   13.71
   6  -1   8  569.17   12.49
   6  -1   8  637.32   15.72
   6   1   8  645.97   17.10
   6  -1   8  530.86   16.29
  -6  -1  -8  602.32   17.16
  -6  -1  -8  617.35   14.37
  -6   1  -8  606.61   14.58
  -6   1  -8  626.32   18.34
  -6  -1  -8  596.15   15.46
   6   1   8  638.84   13.51
  -6   1  -8  670.27   35.38
   6   1   9   18.48    2.55
   6  -1   9   20.49    2.48
  -6   1  -9   17.25    2.55
  -6  -1  -9   18.31    2.63
  -6  -1  -9   16.45    2.79
  -6   1  -9   19.97    3.46
   6   1   9   22.49    2.66
   6   1  10  809.02   16.43
   6  -1  10  794.94   15.18
   6   1  10  901.20   16.19
  -6   1 -10  841.17   17.44
  -6  -1 -10  850.32   17.06
  -6   1 -10  831.88   21.30
  -6  -1 -10  768.75   18.15
  -6  -1 -11    5.39    1.23
   6   1  11    2.85    1.10
   6  -1  11    2.45    0.96
   6   1  11    2.66    0.94
  -6  -1 -11    1.94    0.99
  -6   1 -11    1.86    0.97
  -6   1 -11    1.39    1.27
  -6  -1 -11    2.03    1.16
  -6  -1 -12   17.38    1.88
   6   1  12   17.87    2.19
   6   1  12   17.72    2.23
   6  -1  12   20.06    2.18
  -6   1 -12   16.09    2.85
  -6  -1 -12   18.54    2.64
  -6   1 -12   19.54    2.46
  -6  -1 -12   18.57    2.35
   6   1  13   -0.04    0.51
   6  -1  13    0.99    0.51
   6   1  13    0.16    0.34
  -6   1 -13    0.48    0.84
  -6  -1 -13    0.71    0.57
   6  -2 -14   19.48    2.00
   6   2 -14   16.69    1.85
  -6   2  14   14.43    1.45
  -6  -2  14   13.66    1.54
  -6   2  14   15.22    1.71
  -6  -2  14   15.31    1.62
   6   2 -14   15.78    1.93
   6   2 -14    9.81    1.48
  -6  -2  13    2.78    0.86
  -6   2  13    2.00    0.68
  -6  -2  13    3.32    0.94
   6  -2 -13    3.32    1.20
   6   2 -13    2.99    1.15
   6  -2 -13    3.37    1.17
   6   2 -13    2.76    1.21
  -6   2  13    4.45    1.13
  -6  -2  13    2.75    0.85
  -6   2  13    3.46    0.94
  -6  -2  12  228.80    8.19
  -6   2  12  237.97    9.25
   6   2 -12  220.26    8.78
   6  -2 -12  241.29    9.75
   6  -2 -12  237.36    9.20
  -6   2  12  245.66    8.58
   6   2 -12  237.03    9.29
  -6   2  12  226.63    8.46
  -6  -2  11    9.99    1.90
  -6   2  11   11.87    2.24
   6   2 -11   12.16    2.31
   6  -2 -11   11.50    2.28
   6  -2 -11   11.97    2.36
   6   2 -11   10.14    2.26
  -6   2  11   10.34    1.85
  -6  -2  11   12.09    2.09
  -6   2  11   12.12    2.25
  -6   2  10 1137.79   22.68
  -6  -2  10 1113.86   19.38
  -6   2  10 1144.00   21.91
   6   2 -10 1094.79   20.46
   6  -2 -10 1238.50   24.13
  -6   2  10 1156.11   19.70
   6   2 -10 1209.45   22.06
   6  -2 -10 1166.82   21.36
  -6  -2  10 1265.25   20.88
  -6   2   9   -0.34    0.57
  -6  -2   9   -1.00    0.73
   6  -2  -9   -1.53    1.06
   6   2  -9   -0.97    0.83
  -6   2   9   -3.22    1.24
  -6  -2   9    0.14    0.43
   6  -2  -9   -1.35    0.78
   6   2  -9   -0.15    1.23
  -6   2   9    1.16    0.77
   6   2  -9    0.37    1.15
  -6  -2   9    0.63    0.64
   6   2  -9    0.41    0.73
   6  -2  -9   -0.49    1.11
   6   2  -9   -1.23    1.02
  -6   2   9   -0.25    0.52
  -6  -2   9    0.32    0.51
  -6   2   8  144.49    7.80
  -6  -2   8  138.82    7.24
  -6  -2   8  117.98    6.16
  -6   2   8  101.04    6.85
   6   2  -8  111.54    8.44
   6  -2  -8  106.23    6.63
  -6   2   8  109.04    7.52
  -6   2   8  104.59    6.94
   6   2  -8  125.43   10.05
  -6  -2   8  112.67    6.48
   6   2  -8  107.63    6.18
   6  -2  -8  115.11    7.70
   6   2  -8  100.40    6.14
   6   2  -8  112.22    7.68
  -6   2   8  107.98    6.04
  -6  -2   8  115.13    6.33
   6  -2  -8   97.17    6.04
  -6   2   7    3.57    1.21
  -6  -2   7    5.44    1.39
   6  -2  -7    3.34    1.41
   6   2  -7    5.22    1.69
  -6  -2   7    3.92    1.10
   6  -2  -7    2.40    1.22
   6   2  -7    3.46    2.15
  -6   2   7    2.64    1.02
  -6   2   7    3.88    1.43
  -6  -2   7    4.08    1.36
   6   2  -7    6.09    2.39
   6   2  -7    3.16    1.17
   6  -2  -7    3.09    1.14
   6   2  -7    3.41    1.18
  -6   2   7    2.88    1.09
  -6  -2   7    3.29    1.16
   6   2  -6   99.80    7.96
  -6  -2   6   80.13    5.12
  -6   2   6   77.19    5.54
  -6   2   6   89.31    6.63
   6   2  -6   83.69    6.94
   6  -2  -6   74.84    5.18
   6   2  -6   87.69    6.01
   6  -2  -6   81.77    5.77
  -6   2   6   88.72    5.67
  -6  -2   6   96.94    5.63
   6   2  -5    0.08    1.33
   6  -2  -5   -0.80    0.81
  -6   2   5    1.59    1.19
  -6   2   5    0.35    0.47
   6   2  -5    0.86    1.25
  -6  -2   5    0.18    0.55
  -6   2   5    0.46    0.61
  -6   2   5    0.93    0.72
   6  -2  -5    0.45    0.60
   6   2  -5    0.35    0.70
  -6  -2   5   -0.68    0.61
   6   2  -4  347.03   12.21
  -6  -2   4  283.49    8.84
  -6   2   4  227.05    8.05
  -6   2   4  287.42   12.69
  -6   2   4  293.99   13.09
  -6  -2   4  278.84   11.36
   6   2  -4  256.83   10.81
   6  -2  -4  269.68    8.80
   6   2  -4  311.19   10.02
   6  -2  -4  311.13    9.96
  -6   2   4  309.33    9.79
  -6  -2   4  315.93    9.51
   6   2  -3   46.58    4.45
  -6  -2   3   46.58    4.43
   6  -2  -3   50.26    3.58
  -6   2   3   56.59    6.05
  -6   2   3   39.98    3.18
   6   2  -3   59.72    4.46
  -6  -2   3   53.04    3.76
  -6   2   3   60.43    5.97
   6  -2  -3   55.17    3.99
   6   2  -3   57.37    4.08
  -6   2   3   49.86    3.83
  -6  -2   3   51.20    3.74
  -6  -2   2  759.94   17.53
   6  -2  -2  876.77   13.84
  -6   2   2  913.22   24.89
  -6   2   2  669.11   11.97
  -6  -2   2  828.78   14.36
  -6   2   2  945.96   24.35
   6  -2  -2  895.24   14.98
   6   2  -2  881.47   14.87
  -6   2   2  798.89   14.63
  -6  -2   2  879.52   14.87
   6  -2  -1   62.81    5.50
  -6  -2   1   68.51    5.18
   6  -2  -1   74.64    3.69
  -6   2   1   68.26    3.70
  -6   2   1   86.78    7.98
  -6  -2   1   74.11    4.11
  -6   2   1   92.25    8.06
   6  -2  -1   83.08    4.43
   6   2  -1   82.35    4.39
   6  -2  -1   83.67    5.45
   6   2  -1   72.80    5.01
  -6  -2   1   80.44    4.53
  -6   2   1   80.11    4.60
  -6  -2   0 1923.47   25.74
   6  -2   0 2023.46   29.47
  -6   2   0 2632.25   44.68
  -6  -2   0 2339.96   24.48
  -6   2   0 2306.81   24.52
   6  -2   0 2338.10   22.84
   6   2   0 2408.11   22.83
   6   2   0 1928.11   24.52
   6  -2   0 2266.57   26.71
  -6   2   0 2056.47   19.52
  -6   2   0 2732.87   47.30
  -6  -2  -1   56.03    4.48
   6  -2   1   60.46    5.16
   6   2   1   55.79    4.39
  -6   2  -1   78.79    8.64
  -6   2  -1   64.27    7.41
  -6  -2  -1   65.24    4.22
  -6   2  -1   61.59    4.10
   6  -2   1   62.62    3.79
   6   2   1   65.86    3.76
   6   2   1   59.97    4.37
   6  -2   1   68.04    4.66
   6   2   2 1552.91   22.97
   6  -2   2 1630.92   25.08
  -6  -2  -2 1446.35   22.75
  -6   2  -2 1419.01   35.25
   6  -2   2 1666.77   19.77
  -6  -2  -2 1656.54   21.97
  -6   2  -2 1659.94   22.01
   6   2   2 1731.05   19.45
   6   2   2 1456.35   21.48
   6  -2   2 1658.27   22.84
   6   2   3    4.56    1.39
   6  -2   3    5.31    1.81
  -6   2  -3    4.42    2.54
  -6  -2  -3    4.25    1.29
  -6   2  -3    2.87    1.70
   6   2   3    3.80    1.26
   6  -2   3    4.35    1.35
  -6  -2  -3    5.70    1.40
  -6   2  -3    5.39    1.32
   6   2   4  586.99   15.14
   6  -2   4  389.01   12.17
  -6   2  -4  516.47   27.18
  -6  -2  -4  357.69   11.49
  -6   2  -4  284.98   16.10
   6   2   4  329.10   10.60
   6  -2   4  347.41   10.82
  -6  -2  -4  361.87   11.17
  -6   2  -4  361.87   11.05
   6   2   5    1.46    0.89
   6  -2   5    0.53    1.04
  -6   2  -5   -0.21    1.28
  -6  -2  -5    1.17    0.78
  -6   2  -5    1.27    1.21
   6   2   5    1.17    0.80
  -6  -2  -5    0.02    0.57
  -6   2  -5    0.05    0.31
   6  -2   5    0.63    0.63
   6   2   6  413.57   13.00
   6  -2   6  450.31   13.44
   6   2   6  485.43   12.59
   6   2   6  455.42   12.04
   6   2   6  513.50   15.26
   6  -2   6  456.89   13.18
   6   2   6  446.88   10.60
  -6   2  -6  485.57   29.37
  -6  -2  -6  425.23   13.23
  -6   2  -6  519.67   12.81
  -6  -2  -6  508.33   12.09
  -6   2  -6  506.37   16.51
   6   2   7    0.15    0.46
   6  -2   7    1.64    0.91
   6   2   7    2.37    1.05
   6   2   7    1.57    0.99
   6  -2   7    0.78    0.80
   6   2   7    1.37    0.87
  -6   2  -7   -2.25    2.63
   6   2   7    1.34    0.79
  -6  -2  -7    1.29    0.77
  -6   2  -7    1.15    0.87
  -6  -2  -7   -1.49    0.89
  -6   2  -7    0.72    0.93
   6   2   8   90.76    6.76
   6  -2   8   94.43    6.74
   6   2   8  117.13    6.53
   6   2   8  104.23    6.14
   6  -2   8  106.61    6.36
   6   2   8  122.85    7.99
   6  -2   8   92.10    7.38
  -6  -2  -8   95.71    6.62
  -6   2  -8  112.65    6.42
  -6  -2  -8  109.22    6.00
  -6   2  -8  110.28    8.35
  -6  -2  -8   98.62    5.99
   6   2   8   99.91    5.38
  -6   2  -8   85.84   13.08
   6   2   9   21.98    2.87
   6   2   9   17.82    2.62
  -6   2  -9   22.86    2.99
  -6  -2  -9   21.13    2.78
  -6   2  -9   19.70    3.67
  -6  -2  -9   17.60    2.78
   6   2   9   19.65    2.43
   6   2  10  158.70    7.31
   6   2  10  149.90    7.33
   6  -2  10  149.50    6.15
   6   2  10  152.86    6.57
  -6   2 -10  166.93    7.80
  -6  -2 -10  159.06    7.25
  -6   2 -10  163.09    9.99
  -6  -2 -10  140.72    7.21
   6   2  11    8.20    1.52
  -6  -2 -11    9.42    1.63
  -6   2 -11    8.46    1.86
  -6  -2 -11    6.77    1.70
   6   2  11    9.84    1.73
   6   2  11    8.20    1.75
   6  -2  11    8.66    1.43
  -6  -2 -12    5.32    1.11
  -6   2 -12    5.90    2.06
  -6  -2 -12    4.62    1.27
  -6   2 -12    1.71    1.26
   6   2  12    3.93    1.11
   6  -2  12    2.62    0.71
  -6  -2 -13    6.40    0.95
   6   2  13    7.20    1.23
  -6   2 -13    3.23    1.34
  -6  -2 -13    4.03    0.95
  -6   2 -13    7.20    1.62
  -6   3  13    0.54    0.45
  -6  -3  13    0.10    0.34
  -6   3  13    0.26    0.41
  -6  -3  13    0.83    0.47
   6   3 -13    0.11    0.51
   6   3 -13    1.56    1.00
   6   3 -12  112.65    5.79
  -6   3  12  111.69    5.71
  -6  -3  12  109.44    5.13
  -6   3  12  109.12    5.64
  -6  -3  11   16.89    2.26
  -6   3  11   14.42    2.33
   6   3 -11   14.16    2.29
  -6  -3  11   16.05    2.26
   6  -3 -11   14.93    2.44
   6   3 -11   16.25    2.56
  -6   3  11   17.76    2.34
  -6   3  11   16.74    2.59
  -6   3  10  127.48    7.32
  -6  -3  10  138.06    6.52
   6   3 -10  141.11    7.13
   6   3 -10  139.52    7.38
  -6   3  10  148.69    6.80
  -6   3  10  146.31    7.98
  -6   3   9   26.20    3.58
   6   3  -9   27.34    3.28
  -6  -3   9   27.13    2.98
  -6   3   9   22.24    3.17
   6  -3  -8  354.68   12.27
  -6   3   8  451.70   16.58
  -6   3   8  410.47   14.12
   6   3  -8  479.71   20.28
  -6  -3   8  433.07   12.93
   6   3  -8  413.05   12.17
  -6  -3   8  421.96   11.65
   6   3  -7  124.08    9.95
  -6  -3   7  101.85    6.18
  -6   3   7  106.89    7.77
  -6   3   7  111.20    7.47
   6   3  -7   95.98    5.87
   6  -3  -7  102.21    6.43
   6   3  -6 1271.11   29.61
  -6  -3   6 1053.82   19.20
  -6   3   6 1156.27   26.64
  -6   3   6 1017.16   22.83
  -6   3   6 1132.46   23.58
   6   3  -6 1051.92   18.82
  -6   3   6 1218.78   26.60
   6  -3  -6  914.87   18.48
   6   3  -5   26.97    4.09
  -6  -3   5   22.05    2.73
  -6   3   5   21.23    3.16
  -6   3   5   26.85    4.29
  -6  -3   5   22.98    3.87
   6  -3  -5   20.74    2.73
  -6  -3   4   55.04    4.14
  -6   3   4   47.37    4.35
  -6   3   4   62.46    6.65
  -6   3   4   63.74    7.27
  -6  -3   4   54.91    5.74
   6  -3  -4   56.13    4.17
  -6  -3   3   20.38    2.47
  -6   3   3   16.66    2.43
  -6   3   3   21.00    3.98
  -6   3   3   19.25    4.09
   6   3  -3   23.95    2.92
  -6   3   3   19.69    2.51
  -6  -3   3   27.16    2.86
  -6  -3   3   19.49    3.39
   6  -3  -3   21.98    2.48
  -6  -3   2  946.43   15.82
  -6   3   2 1148.37   32.37
  -6   3   2  826.40   16.40
  -6   3   2 1112.48   29.42
   6   3  -2 1142.42   19.09
   6  -3  -2 1139.00   18.86
   6  -3  -2  964.49   19.84
   6   3  -2  705.91   16.74
  -6  -3   2 1012.55   17.05
  -6   3   2  873.46   16.35
  -6  -3   2  880.29   21.40
   6  -3  -2  929.50   15.08
   6  -3  -1   14.44    3.01
  -6  -3   1   13.70    2.68
  -6   3   1   11.86    1.87
  -6   3   1   18.99    4.60
  -6  -3   1   15.48    1.95
  -6   3   1   17.93    3.97
  -6  -3   1   16.01    2.18
  -6   3   1   14.12    2.08
   6  -3  -1   16.68    2.12
   6   3  -1   15.64    2.07
   6   3  -1   12.73    2.08
   6  -3  -1   16.41    2.43
   6  -3   0    7.53    2.08
  -6   3   0    7.19    1.42
  -6   3   0    7.76    3.02
  -6  -3   0    7.52    1.89
  -6   3   0    3.81    1.96
  -6  -3   0   13.36    2.01
  -6   3   0   13.41    2.02
   6   3   0   14.28    1.91
   6  -3   0    9.64    1.65
   6   3   0   14.74    2.29
   6  -3   0   20.24    2.62
   6  -3   1    8.85    2.66
  -6   3  -1   15.19    4.33
  -6  -3  -1    7.73    1.85
  -6   3  -1   14.13    3.59
  -6   3  -1   11.06    1.85
   6  -3   1   11.65    1.82
   6   3   1   13.36    1.97
  -6  -3  -1    8.30    1.70
   6   3   1   10.68    1.89
   6  -3   1   13.18    2.38
   6  -3   2   43.18    4.43
  -6  -3  -2   39.10    4.11
  -6   3  -2   64.00    9.35
  -6   3  -2   31.94    5.44
   6   3   2   36.82    3.47
  -6  -3  -2   43.66    3.78
  -6   3  -2   46.36    3.82
   6   3   2   52.62    3.71
   6  -3   3    1.88    1.30
  -6   3  -3    1.24    1.89
  -6  -3  -3    1.19    0.84
  -6   3  -3    1.26    1.20
   6   3   3    1.13    0.81
  -6   3  -3   -0.83    0.53
   6  -3   4    4.39    1.65
  -6  -3  -4    2.98    1.18
  -6   3  -4    3.61    1.86
   6   3   4    5.86    1.54
   6   3   5    2.36    0.99
   6  -3   5    3.72    1.51
   6   3   5    0.20    0.76
  -6   3  -5   -2.88    2.60
   6   3   5    2.82    0.97
  -6  -3  -5    1.37    0.86
  -6   3  -5    2.90    1.11
  -6   3  -5    5.87    2.50
  -6   3  -5    2.59    1.07
   6   3   5    3.13    1.35
  -6   3  -5   10.82    2.63
   6   3   6  645.10   15.39
   6   3   6  650.49   18.59
   6  -3   6  655.52   15.94
  -6  -3  -6  551.38   15.42
  -6   3  -6  652.62   15.00
  -6   3  -6  522.95   32.54
   6   3   6  577.89   12.19
  -6   3  -6  740.98   27.00
   6   3   6  584.79   18.08
  -6   3  -6  673.42   21.21
  -6   3  -6  632.32   14.80
   6   3   7    0.66    0.73
  -6   3  -7    2.54    1.10
  -6  -3  -7   -0.34    0.52
   6  -3   7   -0.76    0.87
  -6   3  -7   -3.07    2.05
  -6   3  -7    0.15    0.48
   6   3   7    0.93    0.77
  -6   3  -7    2.24    1.90
  -6   3  -7   -1.13    2.74
   6   3   7    0.19    0.57
   6   3   8  456.93   13.50
  -6   3  -8  455.04   18.02
   6   3   8  423.83   10.91
   6   3   9    8.33    1.95
  -6   3  -9   12.22    3.73
  -6   3  -9    9.65    2.72
   6   3   9    8.66    1.69
   6   3  10  259.04    9.58
   6   3  10  243.97    7.95
  -6   3 -10  274.80   15.84
  -6   3 -10  244.36   12.37
   6   3  11   15.05    2.20
   6   3  11   15.48    1.91
  -6   3 -11   12.80    3.43
  -6   3 -11   16.29    3.00
  -6  -3 -11   15.29    1.96
   6   3  12  110.02    5.01
  -6  -3 -12   89.80    4.06
  -6   3 -12  103.61    7.68
  -6   3 -12   94.81    6.02
  -6  -4  12   27.05    2.19
   6   4 -12   25.40    2.38
   6   4 -12   26.17    3.28
  -6   4  12   27.69    2.61
  -6   4  11   27.96    3.08
   6   4 -11   23.87    2.64
  -6  -4  11   22.86    2.28
  -6   4  10  426.47   12.99
   6   4 -10  402.79   11.38
  -6  -4  10  405.52   10.43
   6   4 -10  442.77   13.18
  -6   4   9   15.52    2.74
   6   4  -9   11.08    2.08
   6   4  -9   13.97    2.89
  -6  -4   9   14.43    2.10
  -6   4   8  199.79   10.02
   6   4  -8  196.62    8.43
  -6  -4   8  199.07    7.84
   6   4  -8  219.21   11.29
   6   4  -7    1.02    0.82
  -6   4   7    0.33    0.71
   6   4  -7    0.95    0.84
  -6  -4   6   55.32    6.76
   6  -4  -6   40.50    4.09
  -6   4   6   47.62    5.46
  -6   4   6   45.54    4.93
  -6   4   6   51.48    6.35
  -6  -4   6   45.19    4.14
   6   4  -6   42.90    3.95
  -6   4   6   50.99    5.93
   6   4  -6   49.33    5.22
   6  -4  -5    1.81    0.94
  -6   4   5    1.18    0.78
   6   4  -5    0.71    1.09
  -6   4   5   -1.75    1.19
  -6  -4   5    1.01    0.77
  -6  -4   5    1.98    1.41
   6   4  -5    0.66    0.71
  -6   4   5    2.31    1.43
  -6   4   5    2.68    1.72
   6   4  -4   27.61    4.52
  -6  -4   4   22.11    4.13
  -6  -4   4   21.87    2.76
  -6   4   4   20.88    3.47
  -6   4   4   23.18    5.04
  -6   4   4   20.53    3.31
   6   4  -4   24.31    2.86
  -6   4   4   19.55    3.70
  -6   4   4   22.60    4.40
  -6   4   3   17.33    2.47
   6   4  -3   21.85    4.06
  -6   4   3   17.64    3.04
  -6   4   3   21.69    4.90
  -6  -4   3   18.46    3.64
  -6  -4   3   22.00    2.63
  -6   4   3   17.40    3.48
   6   4  -3   18.79    2.57
  -6   4   3   22.19    4.50
   6  -4  -2  143.92   10.34
  -6  -4   2  139.99    9.69
  -6   4   2  145.29    8.34
  -6   4   2  162.76   12.50
  -6   4   2  177.67   14.52
  -6   4   2  148.00    9.99
   6   4  -2  131.78    6.32
  -6   4   2  130.01    6.61
   6   4  -2  160.63   11.01
  -6   4   1   -1.00    0.64
   6   4  -1    0.40    0.89
   6  -4  -1    1.84    0.97
   6   4  -1   -0.69    1.14
  -6   4   1    0.15    0.53
  -6   4   1   -0.72    1.25
  -6  -4   1    1.18    1.03
  -6   4   1    1.06    1.03
  -6   4   1   -0.47    0.73
  -6  -4   0  862.54   21.92
   6  -4   0  989.39   24.49
  -6   4   0  887.79   18.71
  -6   4   0  901.44   30.30
  -6   4   0  903.03   16.05
  -6   4   0 1028.95   27.44
   6   4   0  892.65   16.15
   6   4   0  913.55   26.34
   6   4   0 1027.96   26.38
  -6   4   0  885.00   17.10
   6   4   1   54.70    4.42
  -6  -4  -1   45.08    4.93
   6  -4   1   55.98    5.54
  -6   4  -1   46.01    6.84
  -6   4  -1   63.73    9.94
  -6   4  -1   50.82    3.98
  -6   4  -1   54.86    6.57
   6   4   1   52.98    3.97
   6   4   1   57.77    6.43
   6   4   1   48.93    6.09
  -6   4  -1   50.48    4.18
   6   4   2 1008.87   19.14
  -6  -4  -2  883.23   21.31
  -6  -4  -2 1045.86   16.19
   6  -4   2 1076.32   22.91
  -6   4  -2 1243.22   45.09
  -6   4  -2  746.21   27.63
  -6   4  -2 1000.08   18.15
  -6   4  -2 1124.70   30.61
   6   4   2  962.18   17.05
   6   4   2  916.33   25.11
   6   4   2 1031.73   27.39
  -6   4  -2 1074.48   25.79
  -6   4  -2  998.42   18.69
  -6   4  -3   26.45    5.17
   6   4   3   38.52    3.85
  -6  -4  -3   45.71    3.48
   6   4   3   33.00    2.75
  -6   4  -3   40.37    8.35
  -6  -4  -3   32.21    4.00
  -6   4  -3   39.81    3.82
   6   4   3   38.19    3.49
  -6   4  -3   38.83    6.10
  -6   4  -3   43.31    5.33
   6   4   3   37.06    5.21
  -6   4  -3   39.56    3.90
   6   4   3   40.67    5.14
   6   4   4  104.45    6.49
  -6  -4  -4  103.79    5.37
  -6   4  -4   92.34   13.60
   6   4   4   94.72    4.82
  -6  -4  -4   90.32    6.63
  -6   4  -4  102.16    6.08
  -6   4  -4  115.53   10.84
   6   4   4  105.09    5.87
  -6   4  -4  104.01    8.57
  -6   4  -4  102.83    6.35
   6   4   4  107.92    8.78
   6   4   5   16.06    2.64
  -6  -4  -5   15.50    2.15
   6   4   5   13.74    1.91
  -6   4  -5   12.59    5.37
  -6  -4  -5   12.65    2.49
  -6   4  -5   15.37    2.56
   6  -4   5   16.30    3.48
  -6   4  -5   16.93    4.39
   6   4   5   14.50    2.26
  -6   4  -5   13.24    2.30
   6   4   5   14.94    3.16
  -6   4  -5    8.82    2.70
   6   4   6  606.70   16.05
  -6  -4  -6  582.89   13.07
   6   4   6  563.45   12.25
  -6   4  -6  606.82   14.91
   6   4   6  600.51   14.30
  -6   4  -6  628.29   21.95
   6   4   6  546.18   17.90
  -6   4  -6  604.66   15.47
   6   4   7   22.66    3.13
  -6  -4  -7   25.01    2.84
   6   4   7   23.90    2.64
  -6   4  -7   22.90    2.97
  -6   4  -7   27.28    5.71
   6   4   7   26.38    3.08
   6   4   7   18.63    3.12
  -6   4  -7   24.49    3.17
  -6   4  -7   22.89    4.41
   6   4   8  144.68    7.68
  -6  -4  -8  132.50    6.24
   6   4   8  140.65    6.16
  -6   4  -8  152.74    7.06
  -6   4  -8  159.71   13.17
   6   4   8  145.96    6.98
   6   4   8  121.82    7.01
  -6   4  -8  145.12    7.16
  -6   4  -8  131.97    9.86
   6   4   9    8.88    1.98
  -6  -4  -9    8.05    1.76
   6   4   9    7.14    1.46
  -6   4  -9    7.09    1.47
   6   4   9    7.91    1.65
  -6   4  -9    6.20    3.19
  -6   4  -9    8.54    1.69
  -6   4  -9    8.56    2.67
   6   4  10  152.42    6.90
   6   4  10  145.05    5.74
  -6   4 -10  160.52   11.35
   6   4  10  150.36    6.35
  -6   4 -10  133.35    8.50
  -6  -4 -10  143.79    5.95
   6   4  11    0.29    0.51
  -6  -4 -11    0.68    0.60
  -6   4 -11   -0.62    1.18
   6   4  11   -0.13    0.59
   6   5 -11   23.39    2.09
  -6   5  11   29.48    2.60
  -6  -5  11   25.00    1.89
   6   5 -11   23.55    2.98
   6   5 -10   80.01    5.10
  -6  -5  10   75.28    3.86
   6   5 -10   64.65    5.67
  -6   5  10   74.50    4.75
  -6  -5   9    8.34    1.44
  -6   5   9    8.58    1.89
   6   5  -9    8.96    2.18
   6   5  -9    8.16    2.59
   6   5  -8  234.35   11.54
  -6   5   8  206.15    9.36
  -6  -5   8  210.33    7.55
   6   5  -7   56.71    6.22
  -6   5   7   52.38    4.94
  -6  -5   7   63.64    4.41
   6   5  -7   60.25    5.35
  -6   5   6  137.68    8.21
   6   5  -6  153.94   10.65
  -6   5   5   18.07    2.96
  -6   5   5   22.34    4.20
   6   5  -5   23.25    4.00
  -6   5   4   95.95    8.70
   6   5  -4   95.46    8.36
  -6   5   3   75.64    7.88
  -6   5   3   66.58    5.12
   6   5  -3   79.85    7.96
  -6  -5   2  583.16   21.05
  -6   5   2  593.33   13.26
   6   5  -2  634.55   14.97
   6   5  -2  591.89   21.77
  -6   5   2  589.26   15.18
  -6  -5   1   31.85    4.71
  -6   5   1   36.53    3.49
  -6   5   1   42.86    5.06
  -6   5   1   35.25    5.50
   6   5  -1   38.23    3.71
   6   5  -1   33.17    5.45
   6   5  -1   42.76    5.38
  -6   5   1   36.70    3.84
  -6   5   0    0.72    0.74
   6   5   0    0.78    1.65
   6   5   0    1.18    1.42
  -6   5   0    1.07    1.15
  -6   5   0    1.75    0.94
  -6  -5   0   -2.41    1.35
   6   5   0    0.84    0.69
  -6   5   0   -2.67    2.01
  -6   5   0   -1.27    1.59
  -6  -5  -1   19.73    3.53
   6   5   1   14.62    3.67
  -6   5  -1   23.24    2.97
   6   5   1   19.09    4.01
  -6   5  -1   21.91    3.04
   6   5   1   24.53    2.98
  -6   5  -2  173.13    8.00
  -6   5  -2  194.77   14.05
   6   5   2  170.06    7.82
   6   5   2  145.78   10.20
   6   5   2  168.39   11.53
  -6   5  -2  171.56    8.52
   6   5   3    1.66    1.05
  -6  -5  -3    1.34    0.75
   6   5   3    3.27    1.54
   6   5   3    2.55    1.20
  -6   5  -3    1.73    1.17
  -6   5  -3    0.98    1.84
  -6   5  -3    2.49    1.00
   6   5   3    1.74    1.43
   6   5   4   30.75    3.81
  -6   5  -4   29.45    3.47
  -6  -5  -4   31.38    3.09
   6   5   4   30.14    3.38
  -6   5  -4   30.65    5.92
   6   5   4   27.91    4.61
  -6   5  -4   36.56    4.10
   6   5   5   75.94    5.89
  -6  -5  -5   80.44    4.94
  -6   5  -5   76.45    5.57
  -6   5  -5   87.59   10.07
   6   5   5   79.05    5.40
   6   5   5   62.16    6.42
  -6   5  -5   80.63    6.05
   6   5   6  253.17   10.50
  -6  -5  -6  255.10    8.68
   6   5   6  239.47    7.74
  -6   5  -6  264.59   10.13
  -6   5  -6  264.26   17.39
   6   5   6  252.48    9.43
   6   5   6  216.02   10.99
  -6   5  -6  211.71   12.84
  -6   5  -6  256.68   10.52
   6   5   7   64.82    5.16
  -6  -5  -7   65.02    4.37
   6   5   7   57.11    3.79
  -6   5  -7   60.64    4.73
  -6   5  -7   59.86    8.18
   6   5   7   63.23    4.60
   6   5   7   51.08    4.92
  -6   5  -7   49.31    6.05
  -6   5  -7   63.82    5.01
   6   5   8  331.47   10.83
  -6  -5  -8  315.77    9.11
   6   5   8  306.45    8.42
  -6   5  -8  341.64   10.17
  -6   5  -8  311.00   17.28
   6   5   8  330.47    9.91
   6   5   8  257.81    9.31
  -6   5  -8  225.19   11.71
  -6   5  -8  340.04   10.83
   6   5   9   69.87    4.50
  -6   5  -9   57.97    6.88
   6   5   9   68.66    4.16
  -6   5  -9   69.85    4.38
  -6  -5  -9   65.60    3.91
   6   5  10  499.89    9.91
  -6  -5 -10  505.27    9.63
   6   5  10  535.53   10.05
  -6   5 -10  506.32    9.29
   6   6  -9   12.55    2.16
   6   6  -9   15.79    2.31
   6   6  -8   63.76    5.34
  -6  -6   8   59.93    3.42
  -6  -6   7    9.37    1.52
   6   6  -7   10.34    2.56
   6   6  -7    6.37    1.94
   6   6  -7   10.99    2.23
  -6  -6   6    3.07    1.00
   6   6  -6    4.77    1.79
   6   6  -6    6.30    1.88
   6   6  -6    1.49    2.05
   6   6  -5    1.96    1.80
   6   6  -5    2.78    1.79
   6   6  -4  150.79   10.15
  -6   6   4  176.20   11.90
   6   6  -3   92.01    8.39
  -6   6   3  115.42   10.04
   6   6  -2  445.56   15.39
  -6   6   2  419.47   12.99
  -6   6   2  448.83   20.13
   6   6  -1   38.68    5.04
  -6   6   1   73.17    4.95
   6   6  -1   83.72    7.26
   6   6  -1   51.69    6.48
  -6   6   1   74.65    5.67
  -6   6   1   81.27    8.92
  -6   6   0  410.17   11.91
   6   6   0  407.64   16.65
  -6   6   0  414.80   13.41
  -6   6   0  449.19   21.24
  -6   6  -1  209.02    8.83
  -6   6  -1  211.78    9.73
  -6   6  -1  237.87   16.02
  -6   6  -2  326.62   11.33
  -6   6  -2  342.06   12.47
  -6   6  -2  342.85   19.38
  -6   6  -3   41.57    4.17
   6   6   3   29.63    3.96
  -6   6  -3   45.71    4.65
   6   6   3   28.80    4.60
  -6   6  -3   38.63    6.80
  -6   6  -4   87.46    5.94
   6   6   4   67.92    6.68
  -6   6  -4   90.92    6.47
  -6   6  -4   71.21    8.82
  -6   6  -5    0.85    1.50
  -6   6  -5   -0.42    1.80
  -6   6  -5    1.11    1.25
   6   6   5    1.00    1.50
  -6   6  -6  375.33   11.45
  -6  -6  -6  371.38    9.42
  -6   6  -6  273.95   16.27
   6   6   6  276.47   11.12
  -6   6  -6  384.14   12.48
  -6   6  -7    6.22    1.52
  -6  -6  -7    2.64    0.75
  -6   6  -7    5.41    1.54
   6   6   7    3.08    1.13
  -6   6  -7    3.36    2.03
  -6  -6  -8    8.20    1.22
  -6   6  -8    8.91    2.41
  -6   6  -8    8.54    1.60
   6   6   8    4.90    1.03
   6   7  -6  232.16    8.56
   6   7  -6  184.10    8.54
  -6  -7   5   36.26    2.64
   6   7  -5   30.85    3.92
   6   7  -4   15.07    2.93
   6   7  -4    7.02    2.00
   6   7  -3    8.94    2.25
   6   7  -3   15.22    3.15
   6   7  -2  240.83   10.67
   6   7  -2  406.11   15.48
   6   7  -1    1.98    1.29
   6   7  -1    2.23    1.66
  -6   7   1    0.44    1.52
  -6   7   0    6.12    1.64
   6   7   0    4.18    1.63
   6   7   0    4.18    1.76
  -6   7   0    2.97    2.06
  -6   7  -1   83.05    8.76
   6   7   1   70.68    6.15
  -6   7  -1   89.50    6.14
  -6   7  -2  119.52   10.34
  -6   7  -2  143.37    7.07
   6   7   2   97.73    7.23
  -6   7  -2  149.43    7.91
   6   7   2   76.04    5.56
  -6   7  -3    6.83    2.54
  -6   7  -3   10.81    2.10
  -6   7  -3   10.58    2.10
   6   7   3    6.51    1.94
  -6   7  -4   16.79    2.50
   6   7   4   11.14    2.39
  -6   7  -4   16.52    2.64
  -6   7  -5   48.73    5.51
  -6   7  -5  111.84    5.95
   6   7   5   70.04    4.99
  -6   7  -5  109.69    6.27
  -7   0  14    0.02    0.29
   7   0 -14    0.28    0.77
  -7   0  14    0.16    0.40
   7   0 -14    0.44    0.65
  -7   0  13  144.18    6.14
  -7   0  13  171.28    6.63
   7   0 -13  156.90    6.89
   7   0 -13  159.13    6.96
  -7   0  12   -0.27    0.48
   7   0 -12   -1.21    1.24
  -7   0  12   -0.11    0.61
   7   0 -12   -0.38    0.88
  -7   0  11   57.79    4.64
   7   0 -11   61.26    5.05
  -7   0  11   57.13    4.35
   7   0 -11   56.40    4.74
  -7   0  10   -0.90    0.66
  -7   0  10    0.23    0.32
   7   0 -10    0.57    0.73
   7   0 -10   -0.23    1.11
  -7   0  10   -1.18    0.91
  -7   0   9   24.56    3.24
  -7   0   9   20.47    2.89
   7   0  -9   24.02    3.47
  -7   0   9   18.96    2.75
  -7   0   9   26.93    3.39
   7   0  -9   23.06    3.10
   7   0  -9   17.05    2.59
  -7   0   9   14.49    2.31
   7   0  -9   19.42    3.33
  -7   0   8   -0.14    0.55
   7   0  -8   -0.38    0.70
  -7   0   8    0.75    0.72
  -7   0   8    0.20    0.62
  -7   0   8    0.66    0.57
  -7   0   8    1.08    0.77
   7   0  -8    0.30    0.51
   7   0  -8    0.19    0.71
  -7   0   8    0.44    0.70
   7   0  -7  423.21   13.86
  -7   0   7  451.93   13.13
   7   0  -7  417.75   13.60
  -7   0   7  429.35   12.15
  -7   0   7  458.21   13.03
  -7   0   7  469.49   13.92
   7   0  -7  427.28   12.22
  -7   0   7  417.28   12.00
  -7   0   6    0.50    0.55
   7   0  -6    0.21    0.79
  -7   0   6    0.17    0.62
   7   0  -5  554.64   14.61
   7   0  -5  542.93   14.06
  -7   0   5  532.66   13.28
  -7   0   5  560.71   14.33
   7   0  -4   -0.49    1.14
  -7   0   4    1.02    0.79
  -7   0   4    0.05    0.50
   7   0  -4    1.55    0.86
  -7   0   4    0.62    0.79
   7   0  -3    5.09    1.47
   7   0  -3    2.82    1.31
  -7   0   3   13.10    2.53
   7   0  -3   17.58    2.26
  -7   0   3   11.55    1.91
  -7   0   2   -0.63    0.79
  -7   0   2    0.08    0.52
   7   0  -2   -0.24    0.56
   7   0  -2    0.40    0.90
   7   0  -2    0.54    0.66
  -7   0   1   -0.24    0.70
  -7   0   1    1.45    0.82
   7   0  -1    0.80    0.45
   7   0  -1    2.02    1.24
   7   0  -1    2.15    1.00
  -7   0   0    0.54    0.81
   7   0   0   -0.18    0.66
   7   0   0    1.14    1.00
   7   0   0    1.18    0.98
  -7   0   0    1.29    0.83
   7   0   0    0.06    0.47
  -7   0  -1 2687.35   28.05
  -7   0  -1 2963.83   29.76
   7   0   1 3086.91   26.84
   7   0   1 2780.12   31.54
   7   0   1 2638.37   32.92
  -7   0  -2   -0.96    0.64
  -7   0  -2   -0.53    0.84
   7   0   2   -0.96    0.66
   7   0   2    0.25    0.80
   7   0   2    0.52    1.07
  -7   0  -3   83.04    5.64
  -7   0  -3   96.06    5.89
   7   0   3  101.56    6.22
   7   0   3   81.20    5.81
  -7   0  -4    0.67    0.65
   7   0   4    0.39    0.86
  -7   0  -4   -0.24    0.63
   7   0   4    0.32    1.13
  -7   0  -5  830.05   19.59
   7   0   5  828.62   19.11
   7   0   6    1.44    0.69
   7   0   6   -0.99    1.25
   7   0   6   -0.44    0.80
  -7   0  -6   -0.46    0.62
  -7   0  -6    1.50    0.95
  -7   0  -6    0.48    0.55
  -7   0  -6   -0.78    0.61
   7   0   7  141.65    6.24
   7   0   7  156.43    8.33
  -7   0  -7  156.51    9.21
  -7   0  -7  165.39    7.36
  -7   0  -7  153.22    8.09
   7   0   8    0.12    0.42
  -7   0  -8   -0.29    0.84
  -7   0  -8   -0.58    1.10
   7   0   8    0.37    0.62
  -7   0  -9  532.11   13.70
  -7   0  -9  487.99   14.99
   7   0   9  496.60   12.16
  -7   0 -10   -0.28    1.41
  -7   0 -10   -0.01    0.96
   7   0  10    0.63    0.61
  -7   0 -11  308.58   11.34
   7   0  11  309.63    8.97
  -7   0 -12   -0.07    0.79
   7   0  12    0.53    0.54
   7   0  12   -0.01    0.39
  -7  -1  14    0.79    0.30
  -7   1  14    0.08    0.28
  -7  -1  14    0.09    0.28
   7  -1 -14    1.20    0.62
   7   1 -14    0.95    0.64
   7  -1 -14    0.60    0.60
   7   1 -14    0.88    0.82
  -7   1  14   -0.01    0.41
  -7  -1  14    1.06    0.56
  -7   1  13  232.86    7.77
  -7  -1  13  216.71    6.58
  -7  -1  13  230.13    7.44
   7   1 -13  252.30    8.59
   7  -1 -13  252.06    8.62
  -7  -1  13  290.07    8.61
   7  -1 -13  252.64    8.51
  -7   1  13  285.99    8.53
   7   1 -13  251.47    8.50
  -7   1  13  221.86    6.36
  -7   1  12    2.27    1.00
  -7  -1  12    2.08    0.83
   7  -1 -12    2.58    1.25
   7   1 -12    2.25    1.21
   7  -1 -12    1.77    1.09
   7   1 -12    3.31    1.43
  -7  -1  12    3.74    1.15
  -7   1  12    2.53    0.87
  -7   1  12    2.78    1.00
  -7  -1  11   50.33    4.15
  -7   1  11   56.15    4.67
   7  -1 -11   53.98    4.81
   7   1 -11   50.19    4.41
  -7   1  11   53.51    4.18
  -7  -1  11   58.80    4.37
   7  -1 -11   58.03    4.79
   7   1 -11   61.18    4.87
  -7   1  11   49.38    4.13
  -7   1  10    0.32    0.60
  -7  -1  10    1.14    0.77
  -7   1  10    2.26    1.04
   7  -1 -10    0.45    0.74
   7   1 -10    0.02    0.68
   7  -1 -10    3.14    1.53
   7   1 -10    0.72    0.94
  -7   1  10    1.21    0.79
  -7  -1  10    1.60    0.89
  -7   1   9    5.21    1.53
  -7  -1   9    4.81    1.39
  -7  -1   9    4.65    1.32
   7   1  -9    9.04    2.44
  -7   1   9    5.87    1.56
  -7  -1   9    6.91    1.75
   7   1  -9    4.19    2.14
   7  -1  -9    8.32    2.01
   7   1  -9    4.20    1.30
   7  -1  -9    8.67    2.00
   7   1  -9    7.59    1.78
  -7  -1   9   12.29    2.13
  -7   1   9    6.20    1.58
  -7   1   8    0.24    0.44
  -7  -1   8    0.67    0.63
   7  -1  -8    0.14    0.87
   7   1  -8    0.80    0.83
  -7   1   8    0.46    0.58
  -7  -1   8    0.70    0.73
   7   1  -8    3.04    2.02
  -7   1   8    2.03    1.17
  -7  -1   8    0.16    0.51
   7  -1  -8    1.64    1.12
  -7   1   8    0.49    0.60
  -7  -1   8    0.99    0.76
   7   1  -8    0.10    0.55
   7  -1  -8    0.87    1.11
   7  -1  -8   -0.49    0.75
   7   1  -8    0.85    0.90
  -7  -1   8    1.01    0.74
  -7   1   8   -0.25    0.53
   7  -1  -7 1277.90   24.41
   7   1  -7 1273.64   24.24
  -7   1   7 1228.95   22.19
  -7  -1   7 1233.05   21.66
   7   1  -7 1282.51   26.44
   7  -1  -7 1100.73   20.70
  -7  -1   7 1289.57   20.63
  -7  -1   7 1202.26   19.96
  -7   1   7 1223.28   21.47
  -7  -1   7 1273.82   22.32
   7   1  -7 1192.47   20.17
  -7  -1   7 1317.92   21.33
   7  -1  -7 1296.80   20.98
   7   1  -7 1279.30   20.97
  -7   1   7 1227.58   20.54
   7   1  -6    2.69    1.78
   7  -1  -6    2.86    1.28
  -7   1   6    2.19    0.96
  -7  -1   6    1.03    0.80
   7  -1  -6    2.87    1.37
   7   1  -6    0.57    0.70
  -7  -1   6    2.83    1.17
   7   1  -5   70.78    5.76
   7  -1  -5   65.13    4.71
  -7   1   5   61.28    5.53
   7   1  -5   70.64    5.14
   7  -1  -5   75.09    5.29
  -7   1   5   82.72    5.44
  -7  -1   5   81.41    5.25
  -7  -1   5   71.15    4.98
   7   1  -4    3.98    1.64
   7  -1  -4    3.38    1.29
   7   1  -4    1.64    0.88
  -7  -1   4    1.55    0.98
  -7   1   4    1.02    0.81
  -7  -1   4    1.70    0.79
  -7   1   4    2.01    0.94
  -7  -1   4    3.20    1.14
   7  -1  -4    2.28    1.03
   7   1  -4    2.86    1.15
   7  -1  -3  152.06    6.56
   7   1  -3  166.46    8.18
   7   1  -3  119.27    6.96
  -7   1   3  180.75    9.73
  -7  -1   3  150.49    6.76
  -7   1   3  181.39   10.31
   7  -1  -3  138.30    6.38
   7   1  -3  147.96    6.59
  -7   1   3  137.42    6.59
  -7  -1   3  143.64    6.60
   7  -1  -2   20.65    2.38
  -7  -1   2   18.09    2.33
   7   1  -2   18.08    2.69
   7  -1  -2   12.81    2.69
   7   1  -2   15.42    2.66
  -7   1   2   18.03    3.24
  -7  -1   2   18.07    2.33
  -7   1   2   23.64    3.91
   7  -1  -2   19.89    2.40
   7   1  -2   19.51    2.34
  -7   1   2   18.26    2.39
  -7  -1   2   18.75    2.35
   7  -1  -1  261.07    7.73
  -7  -1   1  227.64    8.35
   7  -1  -1  196.64    9.54
   7   1  -1  190.68    8.64
  -7   1   1  267.07   12.83
  -7   1   1  305.30   14.66
   7  -1  -1  241.19    7.87
   7   1  -1  243.33    7.85
   7  -1  -1  256.84   10.26
   7   1  -1  236.49    9.71
  -7   1   1  242.27    8.58
  -7  -1   1  254.20    8.63
   7  -1   0  179.56    6.08
   7  -1   0  136.89    7.91
   7   1   0  135.50    7.31
  -7   1   0  195.86   11.79
  -7  -1   0  185.11    9.26
  -7  -1   0  146.39    6.74
  -7   1   0  227.36   13.44
  -7  -1   0  153.00    6.74
  -7   1   0  144.05    6.66
   7   1   0  158.12    6.20
   7  -1   0  150.72    6.13
   7   1   0  130.32    6.95
   7  -1   0  138.47    7.22
   7  -1   1  822.47   18.78
   7   1   1  872.22   18.59
  -7   1  -1 1264.25   31.68
  -7  -1  -1  901.43   17.30
  -7   1  -1 1313.78   34.52
  -7  -1  -1  982.60   17.38
  -7   1  -1  958.28   17.31
   7  -1   1  940.61   15.25
   7   1   1  966.16   15.25
   7   1   1  867.66   17.73
   7  -1   1  939.52   18.57
  -7  -1  -2  117.90    6.47
   7  -1   2  117.69    7.18
   7   1   2  116.75    6.91
  -7  -1  -2  124.81    6.48
  -7   1  -2  126.02    6.55
   7  -1   2  126.16    5.68
   7   1   2  129.30    5.66
   7   1   2  109.83    6.41
   7  -1   2  118.00    6.70
  -7  -1  -3  360.06   11.47
   7  -1   3  344.97   12.21
   7   1   3  387.72   12.73
  -7  -1  -3  364.79   11.38
  -7   1  -3  371.79   11.51
   7   1   3  334.79   11.28
   7  -1   3  354.56   11.70
  -7  -1  -4   51.53    4.51
  -7   1  -4   65.02    9.15
   7  -1   4   54.43    4.93
   7   1   4   55.52    4.90
   7   1   4   52.16    4.60
   7  -1   4   51.06    4.55
  -7  -1  -4   55.22    4.65
  -7   1  -4   53.71    4.57
   7   1   5  511.78   14.96
   7  -1   5  502.76   14.82
  -7  -1  -5  501.03   14.60
  -7   1  -5  477.29   23.00
   7   1   5  399.18   12.84
   7  -1   5  423.09   13.19
  -7  -1  -5  447.39   13.64
  -7   1  -5  442.04   13.55
   7   1   6    6.57    1.78
   7  -1   6    8.67    1.99
   7   1   6   11.01    1.82
   7  -1   6    9.51    2.10
   7   1   6    7.01    1.91
  -7  -1  -6    9.80    1.66
   7   1   6    8.91    1.64
  -7   1  -6   14.76    5.18
  -7  -1  -6    9.69    2.10
  -7   1  -6    6.51    2.58
  -7   1  -6    9.67    2.05
   7   1   7    2.71    1.29
   7  -1   7    0.67    0.82
   7   1   7    2.87    1.08
   7  -1   7    2.08    1.20
   7   1   7    4.72    1.63
  -7  -1  -7    5.34    1.36
  -7   1  -7    9.09    3.98
   7   1   7    2.70    1.00
  -7  -1  -7    3.16    1.33
  -7   1  -7    3.06    1.34
  -7  -1  -7    2.84    1.09
  -7   1  -7    6.62    2.10
  -7  -1  -7    6.85    1.69
  -7  -1  -8    1.23    0.95
   7   1   8   -0.23    0.54
   7  -1   8   -0.76    0.58
   7   1   8    0.07    0.65
  -7   1  -8    0.08    0.79
  -7  -1  -8   -0.38    0.90
  -7   1  -8    0.25    0.88
  -7  -1  -8    1.12    1.19
   7   1   9  220.11    8.42
   7  -1   9  219.88    7.72
  -7   1  -9  222.99    9.00
  -7  -1  -9  228.15    8.88
  -7  -1  -9  208.33    7.63
  -7   1  -9  213.38   10.66
  -7  -1  -9  201.15    9.03
  -7  -1 -10    0.53    0.73
  -7   1 -10   -0.21    1.10
  -7  -1 -10    0.49    0.80
   7   1  10   -0.95    0.78
   7   1  10   -0.27    0.69
   7  -1  10   -1.97    0.82
  -7  -1 -11    4.43    1.05
  -7   1 -11    2.10    1.36
  -7  -1 -11    2.69    1.30
   7   1  11    4.06    1.14
   7   1  11    4.40    1.18
   7  -1  11    3.79    0.95
   7   1  12    2.53    0.80
   7   1  12    2.79    0.92
   7  -1  12    3.18    0.82
  -7   1 -12    3.10    1.35
  -7  -1 -12    3.15    1.24
  -7   1 -12    1.28    1.01
  -7  -2  13   16.95    1.84
  -7   2  13   15.26    1.81
  -7  -2  13   16.03    1.83
   7   2 -13   17.58    2.21
  -7   2  13   21.77    2.23
  -7  -2  13   21.74    2.24
   7  -2 -13   16.73    2.11
   7   2 -13   17.27    2.16
  -7   2  13   15.37    1.74
  -7   2  12    1.47    0.74
  -7  -2  12    1.37    0.79
   7  -2 -12    2.68    1.07
   7   2 -12    2.97    1.10
   7  -2 -12    2.39    1.08
   7   2 -12    1.29    0.99
  -7   2  12    3.34    1.08
  -7  -2  12    3.38    1.09
  -7   2  12    2.10    0.92
  -7   2  11   21.55    2.83
  -7  -2  11   21.40    2.56
   7   2 -11   24.69    3.03
  -7   2  11   25.47    2.77
   7   2 -11   25.35    3.14
  -7  -2  11   26.07    2.80
   7  -2 -11   24.13    3.06
  -7   2  11   20.89    2.80
  -7   2  10    2.66    1.14
  -7  -2  10   -0.50    0.57
   7   2 -10   -1.25    1.00
   7  -2 -10   -1.57    1.50
   7   2 -10   -1.05    1.38
  -7   2  10   -0.82    0.81
  -7  -2  10   -1.69    0.91
  -7   2  10    1.91    1.00
  -7   2   9   52.35    4.79
  -7  -2   9   51.03    3.97
  -7  -2   9   53.84    4.27
  -7   2   9   45.86    4.57
   7   2  -9   47.85    4.22
  -7   2   9   39.02    3.67
  -7  -2   9   48.80    4.17
   7  -2  -9   45.89    4.21
   7   2  -9   40.95    4.04
   7  -2  -8   17.97    3.06
   7   2  -8   16.40    3.12
  -7   2   8   22.29    3.21
  -7  -2   8   20.74    2.94
  -7  -2   8   17.12    2.48
  -7  -2   8   18.16    2.44
   7   2  -8   20.93    3.82
   7  -2  -8   15.74    2.72
  -7   2   8   18.41    2.99
   7   2  -8   18.56    3.88
  -7  -2   8   16.34    2.65
   7   2  -8   17.63    2.59
  -7   2   8   17.36    2.48
  -7  -2   8   24.05    2.99
   7  -2  -8   20.21    2.80
   7   2  -8   20.21    2.83
  -7   2   7  407.08   13.51
  -7  -2   7  412.70   12.90
  -7  -2   7  323.65   10.16
  -7  -2   7  352.21   10.52
   7   2  -7  327.09   14.18
   7  -2  -7  310.88   11.10
  -7   2   7  318.38   12.45
   7   2  -7  389.41   16.14
  -7  -2   7  348.45   11.51
   7   2  -7  308.69   10.46
   7  -2  -7  324.14   10.85
   7  -2  -7  352.86   13.20
  -7   2   7  318.11   10.53
  -7  -2   7  341.48   11.05
   7   2  -7  326.13   10.97
   7   2  -7  345.36   13.24
   7  -2  -6   57.80    5.17
   7   2  -6   55.65    5.09
  -7   2   6   57.55    4.93
  -7  -2   6   54.27    4.61
  -7   2   6   51.83    4.56
  -7  -2   6   50.69    3.97
   7   2  -6   49.44    5.51
   7  -2  -6   45.84    4.15
  -7   2   6   60.45    5.81
   7   2  -6   63.75    6.16
  -7  -2   6   54.06    4.51
   7   2  -6   52.47    4.16
  -7   2   6   49.59    4.14
  -7  -2   6   56.84    4.47
  -7  -2   5  809.02   16.82
  -7   2   5  872.24   23.02
  -7   2   5  928.12   24.42
   7  -2  -5  843.02   18.49
   7   2  -5  881.58   18.96
  -7   2   5  875.16   18.51
  -7  -2   5  915.58   18.04
   7   2  -5  813.65   20.77
  -7  -2   5  835.07   20.08
   7  -2  -5  770.61   16.08
  -7  -2   4   87.27    5.34
  -7   2   4  101.54    8.18
  -7   2   4  109.31    8.45
   7  -2  -4  101.43    6.18
   7   2  -4   94.51    5.99
  -7   2   4   89.09    5.75
  -7  -2   4   95.00    5.69
   7   2  -4   81.69    6.43
   7  -2  -4   85.56    5.10
  -7  -2   4   88.09    6.37
  -7  -2   3  152.69    8.16
   7  -2  -3  157.43    6.50
  -7   2   3  167.41   10.77
  -7  -2   3  155.58    6.88
  -7   2   3  194.80   11.67
   7  -2  -3  163.97    7.47
   7   2  -3  170.61    7.56
  -7   2   3  136.07    6.88
  -7  -2   3  150.37    6.93
   7  -2  -2    6.40    1.34
   7  -2  -2    4.43    1.82
  -7   2   2   10.26    2.78
  -7  -2   2    5.69    1.37
  -7  -2   2    5.13    1.43
  -7   2   2    7.67    2.43
  -7   2   2    5.44    1.38
  -7  -2   2    6.26    1.51
   7  -2  -2    5.96    1.44
   7   2  -2    6.64    1.47
  -7  -2   1  194.29    8.60
   7  -2  -1  213.67   10.55
  -7   2   1  257.79   14.47
  -7   2   1  285.21   15.35
   7  -2  -1  215.94    7.96
   7   2  -1  224.34    7.95
   7  -2  -1  168.69    8.35
   7   2  -1  150.00    7.68
  -7  -2   1  202.74    8.02
  -7   2   1  192.23    8.05
   7  -2   0    4.41    1.86
  -7   2   0    6.00    2.54
  -7  -2   0    4.18    1.42
  -7   2   0    3.71    1.96
   7   2   0    4.12    1.40
  -7  -2   0    3.97    1.22
  -7   2   0    4.09    1.23
   7  -2   0    3.69    1.29
   7  -2   0    5.76    1.30
   7   2   0    2.70    0.79
   7  -2   1  647.20   17.71
   7   2   1  570.55   15.06
  -7   2  -1  920.20   30.79
  -7  -2  -1  625.54   15.62
  -7   2  -1  823.03   28.66
  -7  -2  -1  711.56   15.47
  -7   2  -1  707.80   15.53
   7  -2   1  787.73   14.85
   7   2   1  742.80   14.07
   7   2   1  592.36   15.10
   7  -2   1  694.30   16.46
   7   2   2    6.79    1.81
   7  -2   2    5.51    1.82
  -7   2  -2   12.04    3.81
  -7  -2  -2    4.99    1.49
  -7   2  -2    3.22    1.99
   7   2   2    8.05    1.51
  -7  -2  -2    6.37    1.64
  -7   2  -2    5.43    1.42
   7  -2   2    7.44    1.50
   7   2   2    4.03    1.37
   7  -2   2    3.95    1.39
   7   2   3  193.44    9.07
   7  -2   3  177.92    9.06
  -7   2  -3  222.63   17.22
  -7  -2  -3  165.53    8.08
  -7   2  -3  154.48   12.99
   7   2   3  186.78    8.65
   7  -2   3  208.71    9.06
  -7  -2  -3  209.67    8.94
  -7   2  -3  198.48    8.72
   7  -2   3  183.69    7.50
   7   2   3  201.09    7.49
   7   2   4   12.41    2.40
   7  -2   4   11.77    2.56
  -7   2  -4   20.23    5.59
  -7  -2  -4   12.11    2.32
  -7   2  -4    8.47    3.09
   7  -2   4   12.87    2.35
   7   2   4   10.33    2.09
  -7  -2  -4   12.00    2.32
  -7   2  -4   12.84    2.34
  -7   2  -5  225.54   15.65
   7   2   5  267.04   10.80
   7  -2   5  308.47   11.56
  -7  -2  -5  308.26   11.70
  -7   2  -5  322.23   11.89
   7   2   5  348.35   10.77
   7   2   5  337.66   10.11
   7   2   5  368.41   13.13
  -7  -2  -5  334.45    9.24
   7  -2   5  360.67   12.80
   7   2   5  334.77    9.24
  -7   2  -5  414.57   26.62
  -7  -2  -5  321.37   11.75
  -7   2  -5  422.31   11.81
  -7   2  -5  424.22   17.32
  -7   2  -5  382.38   14.01
   7   2   6    4.70    1.31
   7  -2   6    4.55    1.55
   7   2   6    9.06    1.85
   7   2   6    8.52    1.71
   7  -2   6    8.79    2.11
   7   2   6   11.10    2.39
  -7  -2  -6   10.99    1.80
  -7   2  -6    7.11    4.17
   7   2   6    8.98    1.60
  -7  -2  -6    9.65    2.07
  -7   2  -6   10.23    2.86
  -7   2  -6    9.23    2.53
   7   2   7   59.48    4.66
   7   2   7   61.11    4.60
   7  -2   7   60.80    5.15
  -7  -2  -7   52.90    3.88
   7   2   7   75.60    6.27
   7   2   7   70.38    4.47
  -7   2  -7   60.33   11.06
  -7  -2  -7   52.59    4.94
  -7   2  -7   65.09    6.35
   7   2   7   38.90    4.41
   7  -2   7   44.01    4.65
   7   2   8   14.77    2.11
   7   2   8   13.44    2.30
   7   2   8   17.72    2.58
  -7  -2  -8   14.01    2.10
  -7   2  -8   14.15    3.15
   7   2   9  326.43    9.66
  -7  -2  -9  285.36    8.92
  -7   2  -9  315.50   13.72
  -7  -2  -9  287.99    9.80
   7   2   9  341.01   10.90
   7   2   9  316.53   10.44
  -7  -2 -10    5.70    1.40
  -7   2 -10    7.54    2.65
  -7  -2 -10    2.03    0.95
  -7   2 -10    3.47    1.78
   7   2  10    3.94    1.17
   7   2  10    2.50    1.07
  -7  -2 -11   42.49    3.05
  -7   2 -11   51.45    5.84
  -7   2 -11   45.29    4.66
  -7  -2 -11   37.80    3.20
   7   2  11   47.63    3.47
   7   2  11   51.27    3.80
  -7  -2 -12    3.54    0.80
   7   2  12    5.74    1.17
  -7   2 -12    7.71    2.17
   7   2  12    6.47    1.17
  -7  -2 -12    4.91    1.12
  -7   2 -12    4.88    1.38
   7   3 -12   43.86    3.47
  -7  -3  12   42.40    3.01
  -7   3  12   42.60    3.03
  -7   3  12   45.94    3.50
  -7  -3  11   74.25    4.39
  -7   3  11   70.58    4.49
   7   3 -11   74.69    4.86
  -7   3  11   92.13    4.98
  -7  -3  11  102.53    5.15
   7  -3 -11   82.80    5.05
   7   3 -11   91.52    5.31
  -7   3  11   75.78    5.09
  -7  -3  10    9.35    1.73
   7   3 -10   10.69    2.03
   7   3 -10    9.28    1.99
   7  -3 -10    9.48    2.00
   7   3 -10   11.36    2.15
  -7   3  10    9.34    1.72
  -7  -3  10   12.06    1.93
  -7   3  10    9.37    2.07
  -7  -3   9   63.88    4.49
   7   3  -9   64.75    4.88
   7   3  -9   60.55    4.81
  -7   3   9   64.39    5.52
  -7   3   8   20.87    3.38
   7   3  -8   22.11    2.93
  -7  -3   8   22.80    2.74
  -7   3   7 1195.95   25.01
  -7  -3   7 1167.96   21.27
   7   3  -7 1132.78   20.13
  -7  -3   7 1158.57   19.12
   7  -3  -6    2.22    1.07
  -7   3   6    5.31    1.80
   7   3  -6    3.34    1.43
  -7  -3   6    4.11    1.39
  -7  -3   6    4.56    1.83
  -7   3   6    5.24    2.03
   7   3  -6    3.72    1.18
  -7   3   6    5.30    1.89
  -7  -3   5  256.65   12.76
   7  -3  -5  238.77    9.21
  -7   3   5  267.19   14.20
  -7   3   5  245.07   11.43
  -7  -3   5  245.60    9.45
  -7   3   5  271.96   12.41
   7   3  -5  240.72    8.93
   7  -3  -4    2.87    1.16
   7   3  -4    7.07    2.00
  -7   3   4    4.23    1.97
  -7  -3   4    3.07    1.14
  -7  -3   4    4.21    1.88
   7   3  -4    3.68    1.21
  -7   3   4    5.24    1.95
  -7   3   4    3.70    1.81
  -7  -3   3   51.40    4.06
  -7   3   3   72.21    7.94
  -7   3   3   67.69    7.81
  -7  -3   3   53.29    5.45
   7  -3  -3   41.75    5.66
   7  -3  -2   -0.34    1.28
  -7   3   2    2.87    1.78
  -7  -3   2    2.25    0.93
  -7  -3   2    1.86    1.05
  -7   3   2    3.80    1.89
   7   3  -2    0.57    0.73
   7  -3  -1    0.57    0.95
  -7   3   1    4.74    2.53
  -7  -3   1    2.00    1.05
  -7   3   1    2.08    1.85
   7   3  -1    2.73    1.24
   7  -3   0    5.46    1.96
  -7   3   0   10.69    3.62
  -7  -3   0    3.40    1.30
  -7   3   0    6.25    2.67
   7   3   0    4.20    1.42
  -7  -3  -1  636.32   17.33
   7  -3   1  740.05   19.85
  -7   3  -1  699.50   27.45
   7   3   1  637.29   16.00
  -7   3  -2    1.02    1.35
   7   3   2    1.07    0.81
   7  -3   2    0.26    1.13
  -7   3  -2    5.46    2.99
  -7   3  -2    2.48    0.99
  -7  -3  -2    0.69    0.67
   7   3   2    0.60    0.66
  -7   3  -2    3.58    2.03
  -7   3  -2   -0.13    0.86
   7   3   3  399.63   11.39
   7   3   3  461.94   13.16
  -7  -3  -3  426.94   10.37
   7  -3   3  432.77   14.73
  -7   3  -3  504.17   28.61
  -7  -3  -3  386.63   13.28
  -7   3  -3  444.26   11.90
  -7   3  -3  481.78   18.74
   7   3   3  401.13   10.51
  -7   3  -3  411.35   11.41
  -7   3  -3  452.16   15.74
  -7   3  -4    7.80    2.91
   7   3   4   12.26    2.24
   7   3   4    8.67    1.74
  -7  -3  -4   10.73    1.74
   7  -3   4   12.43    2.67
  -7   3  -4   16.14    5.66
   7   3   4    9.74    1.59
  -7  -3  -4    9.40    2.05
  -7   3  -4   10.23    1.95
  -7   3  -4    7.96    2.63
   7   3   4   10.15    1.76
  -7   3  -4   11.23    2.02
  -7   3  -4    8.96    2.06
   7   3   5  126.02    6.71
   7   3   5  140.54    7.50
  -7  -3  -5  129.93    6.04
   7  -3   5  134.71    7.92
  -7   3  -5  137.87   16.50
   7   3   5  119.24    5.57
  -7  -3  -5  108.49    7.00
  -7   3  -5  151.70    7.33
  -7   3  -5  173.48   12.43
   7   3   5  120.91    6.04
  -7   3  -5  148.61    9.72
  -7   3  -5  135.04    6.75
   7   3   6   19.22    2.86
   7   3   6   15.87    2.53
  -7  -3  -6   17.50    2.30
   7   3   6   15.77    2.12
  -7   3  -6   17.28    2.50
  -7   3  -6   18.89    4.49
  -7   3  -6   22.16    4.16
   7   3   6   15.60    3.14
  -7   3  -6   17.71    2.54
   7   3   7  215.63    9.23
   7   3   7  188.99    8.48
  -7  -3  -7  164.92    6.98
   7   3   7  182.54    7.17
  -7   3  -7  215.03    8.53
  -7   3  -7  232.55   14.73
  -7   3  -7  190.41   11.50
   7   3   7  168.70    9.31
   7   3   8    7.36    1.72
   7   3   8    6.99    1.75
   7   3   8    5.98    1.36
  -7  -3  -8    7.19    1.61
  -7   3  -8    9.29    3.08
   7   3   8    5.29    1.51
  -7   3  -8    7.43    2.75
   7   3   9  199.86    8.41
   7   3   9  193.28    7.14
  -7   3  -9  199.56   11.17
  -7  -3  -9  177.12    6.96
   7   3  10   11.83    1.96
  -7   3 -10   12.87    3.39
   7   3  10   11.82    1.80
  -7   3 -10   12.87    2.76
  -7  -3 -10   11.94    1.80
   7   3  11    3.75    1.06
  -7  -3 -11    1.57    0.75
   7   3  11    3.30    0.96
  -7   3 -11    2.78    1.81
  -7   3 -11    3.50    1.62
   7   4 -11    7.89    1.47
  -7  -4  11    6.98    1.22
  -7   4  11    9.71    1.73
   7   4 -10    0.97    0.99
   7   4 -10   -0.57    0.67
  -7  -4  10   -0.46    0.52
  -7   4  10   -0.25    0.66
   7   4  -9    3.81    1.14
   7   4  -9    3.69    1.38
  -7  -4   9    4.06    1.12
  -7   4   9    3.49    1.43
   7   4  -8   23.53    2.91
  -7  -4   8   26.25    2.86
  -7   4   8   24.56    3.54
  -7  -4   7   58.25    4.27
  -7   4   7   55.63    5.40
   7   4  -7   59.28    5.27
   7   4  -7   49.54    4.25
  -7   4   6    2.88    1.65
   7   4  -6    3.33    1.29
  -7   4   6    3.79    1.68
   7   4  -6    5.77    2.14
  -7  -4   5  284.69   14.39
  -7   4   5  275.66   12.45
  -7  -4   5  281.02   10.36
  -7   4   5  304.21   14.23
   7   4  -5  276.12    9.91
  -7  -4   4   44.27    5.56
   7  -4  -4   39.64    6.23
  -7   4   4   60.30    7.71
  -7   4   4   43.45    4.99
  -7   4   4   58.37    8.03
  -7  -4   4   42.20    3.92
  -7   4   4   46.67    5.70
   7   4  -4   44.52    4.00
   7   4  -4   53.32    6.19
  -7  -4   3   93.43    7.99
   7  -4  -3   91.86    9.03
  -7   4   3   99.02    8.40
   7   4  -3   93.01    5.64
   7   4  -3  106.23    9.06
  -7   4   3  128.98   11.56
  -7   4   3   87.64    7.00
  -7   4   3  120.63   11.90
   7  -4  -2   21.05    4.23
  -7  -4   2   29.72    4.48
  -7   4   2   31.94    6.00
  -7   4   2   31.37    6.41
  -7   4   2   29.54    4.75
   7   4  -2   27.36    3.07
   7   4  -2   32.68    4.57
   7   4  -2   36.88    5.50
  -7   4   2   25.92    3.11
   7   4  -1   24.37    4.05
  -7   4   1   16.71    2.51
  -7  -4   1   31.58    4.36
  -7  -4   1   22.24    2.44
   7  -4  -1   17.92    3.68
   7   4  -1   20.34    4.41
  -7   4   1   26.26    6.09
  -7   4   1   17.97    2.41
   7   4  -1   17.88    2.41
  -7   4   1   17.15    3.59
  -7   4   1   21.10    4.96
  -7  -4   0   42.54    3.36
   7  -4   0   50.12    5.82
  -7  -4   0   41.03    4.80
  -7   4   0   39.61    6.76
  -7   4   0   60.72    9.51
  -7   4   0   44.22    3.79
   7   4   0   44.17    3.77
  -7   4   0   51.30    6.43
   7   4   0   45.72    5.84
  -7   4   0   40.83    3.84
   7   4   0   42.24    5.98
   7   4   1  916.94   20.02
  -7  -4  -1  919.22   15.64
  -7  -4  -1  823.52   21.34
   7  -4   1  917.50   23.54
  -7   4  -1  730.74   29.73
  -7   4  -1  896.80   17.14
  -7   4  -1  998.70   28.48
   7   4   1  858.64   16.58
   7   4   1  910.69   26.40
  -7   4  -1  896.87   17.98
   7   4   1  754.18   24.55
  -7   4  -2   17.87    4.58
   7   4   2   26.44    3.21
  -7  -4  -2   22.68    2.51
   7  -4   2   23.63    3.85
   7   4   2   20.61    3.98
  -7   4  -2   29.17    7.17
  -7  -4  -2   18.69    3.18
  -7   4  -2   22.76    2.88
  -7   4  -2   28.76    5.14
   7   4   2   20.88    2.66
  -7   4  -2   26.86    4.22
   7   4   2   22.72    4.34
  -7   4  -2   23.21    3.01
  -7   4  -3   18.62    4.60
   7   4   3   26.01    3.21
  -7  -4  -3   21.37    2.49
   7   4   3   17.09    3.44
  -7   4  -3   22.68    6.59
  -7  -4  -3   19.76    3.20
  -7   4  -3   23.53    3.02
  -7   4  -3   24.91    4.77
   7   4   3   21.89    2.73
   7   4   3   20.45    4.12
  -7   4  -3   20.30    2.84
  -7   4  -3   20.72    3.74
   7   4   4   10.74    2.15
  -7   4  -4    9.09    2.00
  -7  -4  -4   10.03    1.80
  -7   4  -4   10.79    3.44
   7   4   4   10.14    1.91
  -7   4  -4    9.46    2.04
   7   4   4    9.37    2.77
  -7   4  -4    7.64    2.51
   7   4   5  228.22    9.65
  -7  -4  -5  230.06    8.20
  -7   4  -5  243.87    9.42
  -7   4  -5  257.96   16.17
   7   4   5  224.36    8.71
  -7   4  -5  249.50   13.54
   7   4   5  209.61   11.86
  -7   4  -5  238.81    9.58
   7   4   6    1.66    1.22
  -7  -4  -6    2.08    0.98
   7   4   6   -0.09    0.62
  -7   4  -6   -0.60    0.81
   7   4   6   -0.08    0.72
  -7   4  -6    2.36    2.07
  -7   4  -6    0.78    0.82
   7   4   6    0.89    0.98
  -7   4  -6    2.00    1.35
   7   4   7  131.72    7.23
  -7  -4  -7  124.86    6.02
   7   4   7  118.55    5.65
  -7   4  -7  138.37    6.89
  -7   4  -7  147.88   12.20
   7   4   7  124.71    6.40
  -7   4  -7  131.26    9.77
   7   4   7  111.75    7.45
  -7   4  -7  127.38    6.61
   7   4   8   21.77    2.91
  -7   4  -8   20.66    4.73
   7   4   8   20.42    2.53
   7   4   8   16.72    2.52
  -7   4  -8   16.42    2.24
  -7   4  -8   20.29    3.84
  -7  -4  -8   19.95    2.44
   7   4   9  478.62   12.30
  -7   4  -9  499.96   20.49
   7   4   9  458.22   11.11
  -7   4  -9  431.12   15.67
  -7  -4  -9  423.36   10.21
   7   4  10   18.39    2.22
  -7  -4 -10   17.44    1.95
  -7   4 -10   18.08    3.60
   7   4  10   19.47    2.14
  -7   4 -10   14.53    2.62
  -7  -5  10    2.80    0.72
  -7   5  10    4.00    1.10
   7   5 -10    2.53    1.11
   7   5 -10    2.65    1.28
  -7  -5   9   21.68    2.20
   7   5  -9   26.29    3.34
  -7   5   9   25.61    2.94
   7   5  -9   22.03    2.33
   7   5  -9   18.76    3.15
  -7  -5   8   62.83    3.96
   7   5  -8   65.50    5.86
  -7   5   8   58.53    4.81
   7   5  -8   59.41    4.08
   7   5  -8   46.81    5.12
  -7  -5   7  570.26   12.67
  -7   5   7  532.72   15.46
   7   5  -7  559.77   13.19
   7   5  -7  594.94   15.93
   7   5  -7  585.98   18.96
  -7   5   6   23.86    3.44
   7   5  -6   31.53    3.29
   7   5  -6   33.55    4.35
   7   5  -6   29.47    4.88
   7   5  -5   75.03    6.97
   7   5  -5   66.42    4.85
  -7   5   5   73.89    7.26
   7   5  -4    5.98    2.52
  -7   5   4   10.67    3.24
   7   5  -4    6.25    1.54
   7   5  -3   59.42    6.90
  -7   5   3   61.40    7.12
   7   5  -3   58.50    4.65
   7   5  -2    0.27    1.69
  -7   5   2    0.26    0.69
   7   5  -2    1.18    1.19
  -7   5   2   -0.59    1.74
   7   5  -2    0.66    0.81
   7   5  -1   47.04    6.49
   7   5  -1   56.49    6.25
  -7   5   1   47.95    4.33
  -7   5   1   53.87    6.93
   7   5  -1   47.62    4.18
  -7   5   0   75.58    5.24
   7   5   0   82.91    7.87
  -7   5   0   82.42    5.72
  -7   5   0   81.49    8.60
   7   5   0   79.28    5.38
  -7   5  -1  369.68   11.43
   7   5   1  366.04   11.40
   7   5   1  344.17   16.36
  -7   5  -1  371.86   12.25
  -7   5  -2   73.01    5.22
  -7  -5  -2   78.67    4.76
   7   5   2   74.33    5.19
  -7   5  -2   83.01    9.28
   7   5   2   54.13    6.34
   7   5   2   59.02    6.91
  -7   5  -2   77.71    5.65
  -7   5  -3  205.53    8.84
  -7  -5  -3  217.34    7.91
  -7   5  -3  245.16   15.99
   7   5   3  210.84    8.67
   7   5   3  148.67    9.62
   7   5   3  175.21   11.57
  -7   5  -3  212.02    9.44
   7   5   4  149.63    8.07
  -7   5  -4  153.59    7.73
  -7  -5  -4  157.40    6.75
  -7   5  -4  167.73   13.42
   7   5   4  150.73    7.30
  -7   5  -4  149.22    7.83
   7   5   5  358.23   12.27
  -7   5  -5  369.84   11.76
  -7  -5  -5  346.30    9.91
  -7   5  -5  383.57   20.21
   7   5   5  351.85   11.03
  -7   5  -5  362.88   11.99
   7   5   6   33.32    3.67
  -7   5  -6   32.75    3.44
  -7  -5  -6   33.42    3.07
   7   5   6   32.72    3.29
  -7   5  -6   30.76    5.84
   7   5   6   23.68    3.60
  -7   5  -6   33.85    3.59
   7   5   7    4.86    1.44
  -7   5  -7    4.71    1.48
   7   5   7    5.13    1.29
  -7   5  -7    4.82    2.41
  -7   5  -7    2.44    1.14
   7   5   7    3.54    1.41
  -7  -5  -7    2.70    0.99
   7   5   8    0.23    0.70
   7   5   8   -0.62    0.62
  -7   5  -8    0.86    1.21
  -7   5  -8   -0.01    0.53
   7   5   8    0.32    0.44
  -7  -5  -8   -0.21    0.83
   7   5   9  170.26    6.27
  -7  -5  -9  160.30    5.54
   7   5   9  167.74    5.86
  -7   5  -9  161.47    5.52
  -7  -6   8   77.77    3.61
   7   6  -8   80.94    5.42
  -7  -6   7  260.56    7.32
   7   6  -7  261.67    8.88
   7   6  -7  254.67   10.86
  -7  -6   6   70.83    4.17
   7   6  -6   72.41    5.58
   7   6  -6   61.43    5.86
   7   6  -5  262.70   11.69
   7   6  -5  210.00   11.56
  -7   6   4  293.82   14.70
   7   6  -4  232.54   11.98
   7   6  -3    0.35    1.47
  -7   6   3    0.84    1.52
   7   6  -3    3.35    2.14
  -7   6   2   60.33    7.22
   7   6  -2   63.73    5.48
   7   6  -2   46.79    6.09
  -7   6   1   57.13    7.24
   7   6  -1   58.94    5.85
  -7   6   1   49.70    4.54
   7   6  -1   44.52    5.88
   7   6   0   10.63    2.85
  -7   6   0   19.83    4.44
   7   6   0   16.90    3.39
  -7   6   0   17.62    2.74
  -7   6  -1  656.65   16.65
  -7   6  -1  650.61   15.29
   7   6   2    1.45    1.29
  -7   6  -2    5.99    1.76
  -7   6  -2    5.19    1.72
   7   6   2    4.62    1.97
  -7   6  -2    4.79    2.56
  -7   6  -3  109.75    6.43
   7   6   3   89.04    7.61
  -7   6  -3  110.13    6.83
  -7   6  -3  111.28   10.76
  -7   6  -4   54.93    4.55
  -7   6  -4   53.09    7.49
   7   6   4   36.83    4.69
  -7   6  -4   50.48    4.59
  -7   6  -5  282.77    9.78
  -7  -6  -5  276.24    7.82
  -7   6  -5  281.43   10.25
  -7   6  -5  256.75   15.38
  -7  -6  -6    9.19    1.40
  -7   6  -6    9.17    1.84
   7   6   6    6.22    1.66
  -7   6  -6    8.60    2.81
  -7  -6  -7    1.13    0.51
  -7   6  -7    0.11    1.46
  -7   6  -7    0.14    0.70
   7   6   7    0.20    0.56
   7   7  -4   36.93    3.93
   7   7  -4   28.19    3.37
   7   7  -3   16.46    2.63
   7   7  -3   34.10    4.07
   7   7  -2   -0.36    0.61
  -7   7   2    4.83    2.14
   7   7  -2    2.84    1.42
  -7   7   1   40.38    5.49
   7   7  -1   38.99    3.59
  -7   7   0  152.24   10.92
   7   7   0  121.35    6.77
  -7   7  -1  184.02   12.12
   7   7   1  154.42    8.00
  -7   7  -2   49.43    6.34
  -7   7  -2   59.64    4.73
  -7   7  -3   21.85    4.26
   7   7   3   24.07    3.14
  -8   0  13   -0.38    0.38
   8   0 -13    0.19    0.88
  -8   0  13    1.08    0.64
   8   0 -13    0.06    0.54
  -8   0  12  206.88    7.55
   8   0 -12  221.38    8.41
  -8   0  12  225.48    7.69
   8   0 -12  218.70    8.24
  -8   0  11   -1.21    0.74
   8   0 -11   -0.07    0.92
   8   0 -11   -0.41    1.23
  -8   0  11    1.00    0.67
  -8   0  11   -0.61    0.51
  -8   0  10  224.75    9.10
  -8   0  10  224.17    8.71
   8   0 -10  232.40    9.46
  -8   0  10  220.30    8.64
   8   0 -10  229.99    9.24
  -8   0   9    0.68    0.66
  -8   0   9   -1.09    0.81
  -8   0   9   -1.32    0.72
   8   0  -9   -0.17    0.64
   8   0  -9    0.19    0.99
  -8   0   9   -0.51    0.68
  -8   0   8   39.41    4.18
  -8   0   8   44.96    4.16
  -8   0   8   40.15    3.88
   8   0  -8   45.45    4.80
  -8   0   8   40.15    4.04
  -8   0   8   42.16    4.35
   8   0  -8   39.12    3.85
  -8   0   8   44.88    4.06
   8   0  -8   43.97    4.07
   8   0  -8   41.71    4.76
  -8   0   7   -0.49    0.70
   8   0  -7    2.35    1.19
  -8   0   7    0.67    0.65
  -8   0   7   -0.85    0.71
  -8   0   7   -0.16    0.58
   8   0  -7    0.24    0.60
  -8   0   7    1.16    0.76
   8   0  -6  452.53   14.21
  -8   0   6  466.40   13.84
   8   0  -6  442.75   14.08
   8   0  -6  390.25   15.19
  -8   0   6  446.59   12.67
  -8   0   6  505.69   13.52
  -8   0   6  452.67   13.86
   8   0  -6  447.42   12.43
  -8   0   6  424.23   12.39
   8   0  -5    1.09    1.20
   8   0  -5   -2.36    1.30
  -8   0   5   -1.27    0.94
   8   0  -5   -0.44    0.86
   8   0  -4 3162.00   35.15
   8   0  -4 3141.64   35.49
  -8   0   3   -0.39    0.80
   8   0  -3   -0.33    0.78
   8   0  -3    0.27    1.00
   8   0  -3   -0.20    0.71
  -8   0   3    1.73    1.13
   8   0  -2   94.21    5.50
  -8   0   2   98.78    5.92
  -8   0   2   83.86    7.30
   8   0  -2   98.59    5.86
  -8   0   1    0.73    0.65
   8   0  -1    0.42    0.88
  -8   0   1   -0.06    0.73
   8   0  -1    0.14    0.59
   8   0  -1    0.58    0.88
   8   0  -1    2.13    1.18
  -8   0   0  128.33    9.02
  -8   0   0  110.32    6.32
   8   0   0  119.72    5.84
   8   0   0   98.54    6.61
   8   0   0  107.36    7.12
  -8   0  -1   -0.12    0.70
  -8   0  -1   -0.43    1.01
   8   0   1    0.53    0.97
   8   0   1   -0.12    0.64
   8   0   1   -0.68    1.15
  -8   0  -2   67.60    7.75
  -8   0  -2   72.49    5.36
   8   0   2   66.42    4.45
   8   0   2   77.93    5.94
   8   0   2   51.73    5.07
  -8   0  -3    3.04    1.91
  -8   0  -3    0.55    0.66
   8   0   3   -0.75    0.64
   8   0   3    0.84    0.90
   8   0   3    1.31    1.30
   8   0   4  354.35    9.73
   8   0   4  383.02   13.28
  -8   0  -4  393.15   13.27
   8   0   4  378.06   11.04
   8   0   4  347.28   13.03
   8   0   5   -0.48    0.77
  -8   0  -5   -1.36    0.98
   8   0   5    0.68    1.13
  -8   0  -5    1.13    1.02
   8   0   5    0.49    0.43
   8   0   5   -0.64    0.59
  -8   0  -5    1.23    0.83
   8   0   6  418.91   14.37
   8   0   6  495.52   15.41
  -8   0  -6  519.30   12.16
  -8   0  -6  468.47   13.67
   8   0   6  457.75   10.94
  -8   0  -7   -0.48    0.72
   8   0   7    0.22    0.46
  -8   0  -8  804.75   18.59
   8   0   8  808.12   14.99
  -8   0  -9    1.21    1.00
   8   0   9   -0.16    0.43
   8   0  10  194.76    7.51
   8   0  10  197.33    7.01
  -8   0 -10  182.49    8.49
   8   0  10  204.91    6.65
   8   0  11    0.08    0.53
   8   0  11    0.54    0.46
  -8   0 -11    0.11    0.85
   8   0  11    0.32    0.38
   8   0  12   31.74    2.46
   8   0  12   30.27    2.20
  -8   0 -12   29.73    3.04
  -8   0 -12   25.43    2.65
  -8   1  13    2.35    0.71
  -8  -1  13    0.61    0.53
   8  -1 -13    1.43    0.70
   8   1 -13    0.56    0.60
   8  -1 -13    0.46    0.87
   8   1 -13    0.96    0.82
  -8   1  13    0.21    0.44
  -8  -1  13    0.65    0.51
  -8   1  13    1.67    0.52
  -8  -1  12  502.55   10.21
  -8  -1  12  509.97   11.43
  -8   1  12  524.68   11.85
   8   1 -12  549.67   13.11
   8  -1 -12  577.74   13.29
  -8   1  12  611.99   12.33
  -8  -1  12  622.54   12.43
   8   1 -12  596.34   13.26
   8  -1 -12  611.68   13.57
  -8   1  12  539.76   11.33
  -8   1  11   -1.43    0.77
  -8  -1  11    2.09    0.88
   8  -1 -11    0.61    0.94
   8   1 -11    1.40    1.08
   8  -1 -11    0.05    1.17
   8   1 -11   -0.54    1.32
  -8   1  11    0.71    0.63
  -8  -1  11    1.96    0.88
  -8   1  11    0.56    0.62
  -8   1  10  172.73    8.07
  -8  -1  10  162.66    7.39
  -8   1  10  162.14    7.85
   8  -1 -10  181.13    8.54
   8   1 -10  166.91    7.83
  -8   1  10  161.42    7.32
  -8  -1  10  165.57    7.39
   8  -1 -10  167.41    7.89
   8   1 -10  160.19    7.72
  -8   1   9    0.35    0.55
  -8  -1   9   -1.36    0.79
  -8  -1   9    0.71    0.64
  -8   1   9    0.73    0.75
   8  -1  -9    0.09    0.76
   8   1  -9    1.09    0.88
   8  -1  -9    0.08    0.81
   8   1  -9    0.57    0.81
  -8  -1   9    0.02    0.76
  -8   1   9    0.08    0.83
  -8   1   8   37.48    4.23
  -8  -1   8   21.65    3.16
  -8   1   8   20.15    2.84
  -8   1   8   14.88    2.55
  -8  -1   8   14.54    2.31
  -8  -1   8   15.93    2.38
   8   1  -8   15.04    3.05
  -8   1   8   14.73    2.52
  -8  -1   8   31.30    3.70
   8  -1  -8   18.11    2.75
   8   1  -8   15.69    2.50
  -8   1   8   17.77    2.57
  -8  -1   8   17.58    2.58
   8  -1  -8   21.67    2.90
   8   1  -8   18.87    2.72
  -8   1   7    2.14    0.98
  -8  -1   7    1.66    0.88
   8  -1  -7   -0.45    0.78
   8   1  -7    1.21    1.04
   8  -1  -7    4.19    1.52
   8   1  -7    1.37    1.41
  -8   1   7    1.20    0.87
  -8  -1   7    0.32    0.53
  -8  -1   7    0.75    0.68
  -8  -1   7    1.43    0.88
   8   1  -7    2.18    1.00
   8  -1  -7    1.40    0.94
   8   1  -7    1.60    1.09
  -8   1   7    2.31    1.04
  -8  -1   7    2.02    1.03
   8  -1  -6  154.63    8.45
   8   1  -6  164.88    8.71
  -8   1   6  196.97    9.15
  -8  -1   6  195.06    8.85
   8  -1  -6  152.29    7.84
   8   1  -6  168.85    9.55
  -8   1   6  156.29    7.88
  -8  -1   6  163.46    7.37
  -8  -1   6  145.95    7.13
  -8  -1   6  156.24    7.93
   8   1  -6  156.43    7.27
  -8   1   6  136.93    7.06
  -8  -1   6  140.14    7.13
   8  -1  -5   77.87    5.81
   8   1  -5   77.19    5.74
  -8   1   5   73.21    5.43
  -8  -1   5   75.08    5.38
   8  -1  -5   68.24    5.12
   8   1  -5   81.33    6.60
  -8   1   5   81.22    5.62
  -8  -1   5   69.40    4.77
  -8  -1   5   70.75    5.28
   8   1  -5   71.10    4.75
  -8   1   5   69.62    6.24
  -8   1   5   73.84    5.08
  -8  -1   5   75.59    5.12
   8  -1  -4  611.80   14.61
   8   1  -4  649.55   17.32
  -8   1   4  633.04   19.77
   8  -1  -4  675.84   16.50
   8   1  -4  682.37   16.44
  -8   1   4  623.41   15.48
  -8  -1   4  662.15   15.58
  -8  -1   4  623.36   15.14
   8  -1  -3  110.37    6.03
   8   1  -3  113.96    7.00
   8  -1  -3   86.43    7.04
   8   1  -3   92.59    6.57
  -8   1   3  127.53    9.35
   8  -1  -3  111.45    6.30
   8   1  -3  114.96    6.38
  -8   1   3  103.81    6.22
  -8  -1   3  108.01    6.21
   8  -1  -2  220.68    8.14
   8   1  -2  199.82    8.67
   8  -1  -2  182.12    9.90
   8   1  -2  158.94    8.44
  -8   1   2  248.78   13.57
   8  -1  -2  203.48    8.19
   8   1  -2  207.80    8.22
  -8   1   2  193.10    8.45
  -8  -1   2  204.15    8.53
  -8   1   2  198.42   11.26
   8  -1  -1   72.61    4.55
   8  -1  -1   55.07    5.52
   8   1  -1   50.53    4.91
  -8   1   1   93.19    8.74
   8  -1  -1   59.53    4.32
   8   1  -1   70.46    4.64
   8  -1  -1   55.17    5.11
   8   1  -1   55.05    5.00
  -8  -1   1   60.74    4.74
  -8   1   1   62.22    4.85
  -8   1   1   76.67    7.31
   8  -1   0  513.55   16.23
   8   1   0  496.70   15.06
  -8   1   0  706.57   23.68
  -8   1   0  814.64   27.13
  -8  -1   0  560.49   14.28
  -8   1   0  546.05   14.29
   8  -1   0  590.90   13.36
   8   1   0  592.70   13.18
   8   1   0  461.10   14.06
   8  -1   0  493.58   14.74
   8  -1   1    9.76    2.49
   8   1   1   12.21    2.60
  -8   1  -1   17.94    4.04
  -8  -1  -1   18.43    3.38
  -8  -1  -1   12.21    2.09
  -8   1  -1   20.36    4.46
  -8  -1  -1   10.98    2.05
  -8   1  -1   11.33    2.10
   8  -1   1   12.70    1.99
   8   1   1   13.12    1.99
   8   1   1    9.48    2.16
   8  -1   1    9.79    2.23
   8  -1   2   49.58    5.02
   8   1   2   53.39    5.13
  -8   1  -2   67.05    8.31
  -8  -1  -2   54.25    4.57
  -8   1  -2   72.06    8.87
  -8  -1  -2   66.58    5.16
  -8   1  -2   61.83    5.01
   8  -1   2   61.57    4.35
   8   1   2   59.90    4.22
   8   1   2   62.01    5.29
   8  -1   2   71.27    5.68
   8   1   3    2.82    1.42
   8  -1   3    4.00    1.83
  -8   1  -3    7.62    3.11
  -8  -1  -3    3.60    1.21
  -8   1  -3    4.55    2.33
  -8  -1  -3    2.62    1.17
  -8   1  -3    2.75    1.15
   8  -1   3    3.32    1.12
   8   1   3    3.81    1.07
   8   1   3    3.55    1.37
   8  -1   3    2.21    1.25
  -8   1  -4  756.51   29.84
   8   1   4  562.32   15.98
   8  -1   4  619.12   16.82
  -8  -1  -4  650.08   17.16
  -8   1  -4  656.33   17.28
   8  -1   4  714.39   15.58
   8   1   4  697.48   15.06
   8   1   4  660.23   13.91
   8   1   4  666.43   13.05
   8   1   4  710.41   18.60
  -8  -1  -4  695.59   13.44
   8  -1   4  681.06   18.16
  -8  -1  -4  647.37   16.64
   8   1   4  635.14   12.43
  -8   1  -4  682.80   16.65
  -8   1  -5    0.90    1.22
   8   1   5   -0.30    0.68
   8  -1   5   -0.34    0.95
  -8  -1  -5   -1.52    0.96
  -8   1  -5    0.41    0.72
   8   1   5    1.50    0.77
   8   1   5   -1.29    0.72
   8  -1   5   -0.70    1.06
   8   1   5   -2.66    1.45
  -8  -1  -5    0.41    0.54
  -8   1  -5    0.88    1.73
  -8  -1  -5    1.50    0.84
   8   1   5    0.52    0.47
  -8   1  -5    0.49    1.01
  -8   1  -5    2.43    1.43
   8   1   6   51.56    5.08
   8  -1   6   53.44    5.20
   8   1   6   39.32    3.61
   8   1   6   34.29    3.15
   8  -1   6   41.42    4.56
   8   1   6   40.02    4.48
  -8  -1  -6   39.15    3.36
  -8   1  -6   37.82    8.03
  -8  -1  -6   40.42    4.46
  -8   1  -6   25.08    5.38
  -8   1  -6   36.30    4.20
  -8  -1  -7   11.01    1.85
  -8   1  -7    8.45    2.22
  -8  -1  -7    7.76    1.73
   8   1   7    8.79    1.79
   8   1   7    9.28    1.74
  -8  -1  -8  172.68    7.02
  -8   1  -8  190.84    9.74
  -8  -1  -8  171.95    7.96
   8   1   8  182.18    7.80
   8   1   8  174.69    7.30
  -8  -1  -9   -0.05    0.61
  -8   1  -9    1.76    1.26
  -8  -1  -9   -1.87    1.02
   8   1   9    0.01    0.64
   8   1   9    0.24    0.51
   8  -1   9   -0.48    0.46
  -8  -1 -10    1.58    0.54
   8   1  10    2.49    0.88
   8  -1  10    3.00    0.80
  -8  -1 -10    2.04    1.04
  -8   1 -10    1.45    1.27
  -8   1 -10    2.33    1.42
   8   1  11    3.84    0.99
   8  -1  11    3.08    0.95
   8  -1  11    3.54    0.83
   8   1  11    4.44    1.09
  -8  -1 -11    4.07    1.17
  -8   1 -11    3.72    1.56
   8   1  11    3.58    0.92
  -8   1 -11    2.20    1.28
   8   1  12  188.10    5.63
   8  -1  12  181.76    5.69
   8   1  12  185.33    5.58
  -8   1 -12  179.18    7.92
   8   1  12  179.47    5.00
  -8   1 -12  167.86    6.89
  -8  -2  13    4.09    0.77
  -8   2  13    5.47    0.88
  -8  -2  13    3.89    0.85
   8   2 -13    4.31    1.10
   8  -2 -13    4.50    1.04
   8   2 -13    5.94    1.15
  -8   2  13    6.75    1.12
  -8  -2  13    7.02    1.12
  -8   2  13    4.21    0.83
  -8   2  12  203.03    6.71
  -8  -2  12  198.10    6.67
   8   2 -12  216.65    7.71
  -8   2  12  231.66    7.27
  -8  -2  12  248.60    7.50
   8  -2 -12  218.18    7.62
   8   2 -12  217.18    7.59
  -8   2  12  209.94    7.10
  -8   2  11   17.77    2.27
  -8  -2  11   13.52    1.99
   8   2 -11   14.56    2.27
  -8   2  11   17.07    2.17
  -8  -2  11   16.03    2.10
   8  -2 -11   15.02    2.32
   8   2 -11   13.81    2.21
  -8   2  11   15.30    2.30
  -8   2  10  277.28    9.83
  -8  -2  10  270.26    9.17
   8   2 -10  289.80    9.95
  -8   2  10  280.61    9.26
  -8  -2  10  305.86    9.67
   8   2 -10  290.73   10.14
   8  -2 -10  290.03   10.12
  -8   2  10  282.75   10.52
  -8  -2   9   45.77    3.90
  -8  -2   9   46.49    3.79
   8   2  -9   47.64    4.21
  -8   2   9   48.13    4.06
  -8  -2   9   53.82    4.29
   8  -2  -9   53.23    4.46
   8   2  -9   48.53    4.31
  -8   2   9   46.84    4.60
  -8  -2   8  154.69    7.11
  -8  -2   8  151.55    7.05
  -8   2   8  159.36    8.75
   8   2  -8  149.30    7.40
  -8   2   8  160.03    7.55
  -8  -2   8  169.71    7.81
   8  -2  -8  170.68    8.00
   8   2  -8  168.93    7.97
  -8   2   7    4.75    1.54
  -8  -2   7    5.33    1.59
   8  -2  -7    6.86    1.97
   8   2  -7    7.28    1.96
  -8  -2   7    5.50    1.37
   8  -2  -7    4.69    1.49
   8   2  -7    5.67    2.20
  -8  -2   7    4.94    1.32
  -8   2   7    6.35    1.99
  -8  -2   7    3.55    1.21
   8   2  -7    4.02    1.38
   8  -2  -7    3.02    1.05
   8   2  -7    6.07    1.63
  -8   2   7    6.41    1.65
  -8  -2   7    4.85    1.39
   8  -2  -6  246.06   10.91
   8   2  -6  242.89   10.81
  -8   2   6  273.36   11.29
  -8  -2   6  277.49   10.86
   8   2  -6  230.44   11.61
   8  -2  -6  208.34    8.78
  -8   2   6  230.57    9.90
  -8  -2   6  218.54    8.51
  -8  -2   6  238.70    9.72
   8   2  -6  234.99    8.90
  -8   2   6  220.18    9.02
  -8  -2   6  233.30    9.32
   8  -2  -5    1.98    1.19
  -8   2   5    1.32    0.91
  -8  -2   5    2.84    1.00
  -8   2   5   -0.34    0.62
  -8   2   5    2.25    1.01
  -8  -2   5    4.24    1.28
  -8  -2   5    3.88    1.43
   8   2  -5    1.80    0.88
  -8   2   5    2.64    1.14
  -8  -2   5    1.84    1.03
   8  -2  -5    0.58    0.77
   8   2  -5    4.22    1.48
   8  -2  -4  914.02   19.81
   8   2  -4  929.98   19.84
  -8   2   4  787.41   18.19
  -8  -2   4  822.37   17.82
  -8  -2   4  783.22   15.16
  -8   2   4  893.20   19.30
   8  -2  -4  807.28   16.16
   8  -2  -4  730.72   22.66
  -8  -2   4  817.85   17.09
   8   2  -4  781.64   15.25
  -8   2   4  993.56   27.37
  -8   2   4  863.78   17.34
  -8  -2   4  902.47   17.65
   8  -2  -3    3.02    1.24
   8  -2  -3   -0.43    1.04
  -8   2   3    5.92    2.28
  -8  -2   3    1.80    0.97
  -8   2   3    2.08    1.50
  -8   2   3    2.28    1.04
  -8  -2   3    1.33    0.88
   8  -2  -3    1.56    0.88
   8   2  -3    1.89    1.00
   8  -2  -2  302.20   13.44
  -8  -2   2  355.15   11.90
  -8   2   2  440.53   19.28
  -8   2   2  460.10   20.08
   8  -2  -2  393.68   11.92
   8   2  -2  418.81   12.08
   8  -2  -2  391.67   14.56
   8   2  -2  340.44   13.17
  -8  -2   2  415.89   12.67
  -8   2   2  377.83   12.47
   8  -2  -1    7.42    2.28
  -8   2   1    5.58    2.27
  -8  -2   1    7.87    1.77
  -8   2   1    9.37    3.08
   8   2  -1    6.31    1.87
   8  -2  -1   11.11    2.44
  -8  -2   1    8.94    1.90
  -8   2   1    8.38    1.91
   8  -2  -1    8.57    1.79
   8   2  -1    6.75    1.54
   8  -2   0    7.32    2.30
  -8   2   0   12.28    3.58
  -8  -2   0    7.93    1.80
  -8   2   0   15.85    4.28
  -8  -2   0    3.55    1.38
  -8   2   0    2.20    1.03
   8   2   0    1.38    0.89
   8  -2   0    2.25    1.19
   8  -2   0    6.04    1.50
   8   2   0    7.20    1.57
   8  -2   1    6.93    2.19
  -8   2  -1    7.32    3.10
  -8  -2  -1    9.01    1.98
  -8   2  -1   11.05    3.66
   8  -2   1   12.97    2.11
   8   2   1   11.31    1.90
  -8  -2  -1    8.91    1.96
  -8   2  -1    7.87    1.85
   8   2   1    9.55    2.16
   8  -2   1    9.76    2.25
  -8   2  -2    2.93    1.93
  -8  -2  -2   12.68    2.33
  -8   2  -2   11.63    2.25
   8  -2   2    1.91    0.90
   8   2   2    1.73    0.84
   8   2   2    5.29    1.72
   8  -2   2   11.81    2.47
   8   2   2    3.92    1.25
   8   2   2    2.35    1.27
  -8  -2  -2    1.67    0.74
   8  -2   2    2.81    1.78
  -8   2  -2    5.05    2.67
  -8  -2  -2    2.10    0.99
   8   2   2    1.51    0.83
  -8   2  -2    0.56    0.94
  -8   2  -3   29.39    6.28
   8   2   3   22.76    3.32
   8  -2   3   29.50    3.76
  -8  -2  -3   27.15    3.52
  -8   2  -3   25.71    3.45
   8  -2   3   29.65    3.30
   8   2   3   30.15    3.18
   8   2   3   27.15    3.02
   8   2   3   25.60    2.70
   8   2   3   25.84    3.50
  -8  -2  -3   24.77    2.51
   8  -2   3   25.71    3.81
  -8   2  -3   31.93    7.00
  -8  -2  -3   23.10    3.20
  -8   2  -3   27.12    4.02
   8   2   3   24.50    2.54
  -8   2  -3   27.87    3.66
  -8   2  -4  183.74   15.09
   8   2   4  203.90    9.82
   8  -2   4  245.13   10.72
  -8  -2  -4  226.46   10.32
  -8   2  -4  218.96   10.19
   8  -2   4  231.45    9.46
   8   2   4  239.45    9.16
   8   2   4  228.30    8.84
   8   2   4  199.98    7.74
   8   2   4  215.52   10.34
  -8  -2  -4  206.74    7.45
   8  -2   4  213.15   10.45
  -8   2  -4  268.07   20.60
  -8  -2  -4  199.15    9.37
  -8   2  -4  239.90   12.61
   8   2   4  191.40    7.20
  -8   2  -4  214.98   10.41
  -8   2  -5    4.73    2.33
   8   2   5    4.01    1.50
   8  -2   5    4.98    1.63
  -8  -2  -5    4.95    1.64
  -8   2  -5    5.40    1.75
   8  -2   5    4.19    1.42
   8   2   5    5.40    1.45
   8   2   5    5.35    1.52
   8   2   5    6.03    1.46
   8  -2   5    3.89    1.69
   8   2   5    6.09    2.04
  -8  -2  -5    7.23    1.60
  -8   2  -5    6.72    3.49
  -8  -2  -5    8.35    2.00
   8   2   5    5.54    1.37
  -8   2  -5    8.84    2.84
  -8   2  -5   10.84    2.65
   8   2   6   83.11    6.47
   8  -2   6   97.91    7.01
   8   2   6  101.14    6.06
   8   2   6   95.22    5.58
  -8   2  -6  105.14    8.88
   8   2   6   93.69    5.15
  -8   2  -6  101.40    7.57
  -8  -2  -6   93.32    5.18
   8   2   6  108.36    7.57
   8   2   7   12.35    2.17
   8   2   7   13.70    2.20
  -8   2  -7   10.82    3.01
  -8   2  -7   10.88    2.55
  -8  -2  -7   12.65    2.02
   8   2   8  240.16    9.15
   8   2   8  236.19    8.80
  -8   2  -8  242.75   13.75
  -8   2  -8  233.98   11.55
  -8  -2  -8  211.24    7.67
   8   2   9   11.18    1.97
   8   2   9   11.27    1.95
  -8   2  -9    9.29    2.82
   8   2   9   11.26    1.84
  -8   2  -9   11.77    2.58
  -8  -2  -9    9.49    1.68
   8   2  10  165.54    6.67
   8   2  10  161.94    6.64
  -8   2 -10  182.77   10.64
   8   2  10  156.12    6.05
  -8   2 -10  168.29    8.92
  -8  -2 -10  144.47    5.67
   8   2  11    1.11    0.57
   8  -2  11    1.93    0.74
   8   2  11    1.75    0.76
  -8  -2 -11    1.06    0.53
   8   2  11    1.42    0.70
  -8   2 -11    2.84    1.51
  -8   2 -11    0.54    0.94
  -8   3  12  647.68   11.77
   8   3 -12  634.52   11.85
  -8   3  11    0.23    0.56
   8   3 -11    0.47    0.60
  -8  -3  11   -0.45    0.51
  -8  -3  10  222.60    7.73
   8   3 -10  228.98    8.62
   8   3 -10  245.66    8.70
  -8   3  10  252.35    7.96
   8  -3 -10  243.79    8.60
   8   3 -10  254.99    8.77
  -8   3  10  240.43    9.56
  -8  -3   9    1.45    0.75
   8   3  -9    0.63    0.73
   8  -3  -9   -0.08    0.99
   8   3  -9    1.39    0.78
  -8   3   9    1.59    0.79
  -8  -3   9    0.65    0.57
  -8   3   9    0.92    1.02
  -8  -3   8    1.66    0.84
   8   3  -8    2.40    1.18
   8   3  -8    1.18    0.89
  -8  -3   8    1.06    0.72
  -8   3   8    2.99    1.38
   8   3  -7    0.02    0.69
  -8  -3   7    0.75    0.52
  -8   3   7    0.63    0.87
  -8   3   6    8.43    2.17
   8   3  -6   10.72    2.42
   8   3  -6   14.31    2.32
  -8   3   6   14.67    3.00
  -8  -3   6   12.15    1.95
  -8   3   5   20.53    4.15
  -8  -3   5   15.16    2.22
   8  -3  -5   13.56    2.29
  -8  -3   5   15.30    2.51
   8   3  -5   14.48    2.30
  -8   3   5   13.95    3.07
   8   3  -5   22.98    3.79
  -8  -3   4  290.62    9.40
   8  -3  -4  301.59   15.70
  -8  -3   4  321.81   13.45
  -8   3   4  344.01   17.52
  -8   3   4  338.72   17.56
  -8  -3   4  288.34   10.30
  -8   3   4  312.09   13.42
   8   3  -4  277.64    9.57
   8   3  -4  368.60   15.58
   8  -3  -3   -0.35    1.00
  -8  -3   3   -0.19    0.47
  -8  -3   3   -0.55    0.68
  -8  -3   3    2.80    1.21
  -8   3   3    0.42    0.84
   8   3  -3    0.35    0.78
  -8   3   3   -1.30    1.39
  -8   3   2  392.64   20.48
  -8   3   2  406.39   20.61
  -8   3   2  295.20   13.05
   8   3  -2  282.71    9.25
  -8  -3   2  292.75    8.99
  -8  -3   2  292.46   12.12
   8  -3  -2  283.77   14.08
  -8   3   1    9.35    3.35
   8   3  -1   10.11    2.06
  -8  -3   1    8.19    1.55
   8  -3  -1   10.79    2.85
  -8   3   1   10.83    3.68
  -8  -3   1    9.53    2.21
   8   3  -1    9.26    1.72
  -8   3   1    5.95    2.25
  -8   3   1    9.48    1.86
  -8   3   0  324.17   19.59
   8   3   0  259.10   10.06
  -8  -3   0  251.61    8.16
  -8  -3   0  241.75   10.81
   8  -3   0  241.55   12.47
  -8   3   0  354.28   21.29
  -8   3   0  262.68   12.86
   8   3   0  243.22    8.33
  -8   3   0  261.41    9.42
  -8   3  -1   12.44    3.85
   8   3   1    4.36    1.39
   8   3   1    5.79    1.48
  -8  -3  -1    5.53    1.28
   8  -3   1    2.27    1.65
  -8   3  -1    4.89    2.84
  -8  -3  -1    6.04    1.82
   8   3   1    5.76    1.44
  -8   3  -1    5.85    2.00
  -8   3  -1    7.76    1.70
  -8   3  -1    5.36    1.83
  -8   3  -2   59.06    8.68
   8   3   2   62.60    4.55
   8   3   2   65.94    5.12
  -8  -3  -2   63.82    4.16
   8  -3   2   62.81    6.19
  -8   3  -2   84.71   11.60
  -8  -3  -2   56.47    5.17
  -8   3  -2   68.90    7.09
   8   3   2   60.09    4.19
  -8   3  -2   72.83    6.42
  -8   3  -2   65.58    4.72
  -8   3  -3   10.77    3.64
   8   3   3   13.74    2.22
   8   3   3   12.61    2.28
  -8  -3  -3   12.72    1.90
   8  -3   3   10.99    2.63
  -8   3  -3   19.95    5.87
  -8  -3  -3   13.73    2.49
  -8   3  -3   13.92    3.50
   8   3   3   12.30    1.92
  -8   3  -3   15.36    2.35
  -8   3  -3   13.60    2.78
   8   3   4  411.62   11.86
   8   3   4  429.57   13.09
  -8  -3  -4  404.14   10.64
   8  -3   4  418.38   14.82
  -8   3  -4  486.68   30.05
  -8  -3  -4  354.24   12.77
  -8   3  -4  450.97   18.88
   8   3   4  384.54   10.74
  -8   3  -4  415.77   11.82
  -8   3  -4  448.96   16.36
   8   3   5   10.97    2.08
   8   3   5   12.93    2.39
  -8   3  -5   12.59    3.38
   8   3   5   11.77    1.99
  -8   3  -5   13.04    2.20
  -8   3  -5   15.33    3.33
  -8  -3  -5   11.82    1.88
   8   3   6    3.56    1.31
   8   3   6    3.00    1.14
   8   3   6    3.18    1.17
  -8   3  -6   -1.11    1.53
  -8   3  -6    1.14    0.74
   8   3   6    2.07    1.56
  -8   3  -6    0.73    1.16
  -8  -3  -6    2.42    0.95
   8   3   7   10.94    2.09
   8   3   7    9.50    1.97
  -8   3  -7    8.57    2.90
   8   3   7    9.39    1.79
   8   3   7    9.01    2.11
  -8   3  -7    9.90    2.81
  -8  -3  -7    9.26    1.82
   8   3   8  217.19    8.55
   8   3   8  249.51    9.13
  -8   3  -8  244.82   14.02
   8   3   8  214.78    7.86
   8   3   8  175.37    8.16
  -8   3  -8  231.05   11.89
  -8  -3  -8  205.28    7.43
   8   3   9    3.57    1.07
   8   3   9    2.33    0.99
   8   3   9    2.02    0.91
  -8   3  -9    4.67    2.07
  -8   3  -9    3.64    1.55
  -8  -3  -9    3.18    1.04
   8  -3  10   16.37    1.88
   8   3  10   13.21    1.84
  -8   3 -10   15.26    3.07
   8   3  10   15.54    1.89
  -8   3 -10   14.09    2.69
  -8  -3 -10   13.21    1.68
   8  -3  11   28.43    2.15
   8   3  11   30.44    2.40
  -8  -3 -11   24.98    1.97
  -8   3 -11   29.63    3.75
   8   3  11   30.87    2.31
  -8   3 -11   27.03    3.00
  -8   4  11    1.29    0.64
   8   4 -11    1.29    0.61
  -8  -4  11    1.35    0.55
   8   4 -10   67.11    4.39
   8   4 -10   65.97    4.08
  -8  -4  10   64.06    3.71
  -8   4  10   74.06    4.84
   8   4  -9   12.37    2.02
   8   4  -9   13.26    2.57
  -8  -4   9   13.74    1.89
  -8   4   9   12.68    2.30
   8   4  -8   73.42    4.93
  -8  -4   8   63.24    4.19
  -8   4   8   70.41    5.70
   8   4  -7    2.60    1.21
  -8  -4   7    3.06    1.08
  -8   4   7    4.78    1.62
   8   4  -7    2.30    1.16
   8   4  -6  288.32   10.12
  -8   4   6  329.03   14.01
   8   4  -6  328.60   13.14
  -8   4   6  282.49   12.40
   8   4  -5   38.49    3.76
  -8   4   5   43.89    5.45
   8   4  -5   44.40    5.31
  -8   4   5   37.78    4.70
   8   4  -4  954.96   18.53
  -8   4   4  968.56   23.77
  -8   4   3    6.54    2.42
   8   4  -3    6.02    1.56
  -8   4   3    7.22    2.08
   8   4  -3   10.04    2.88
  -8  -4   2   91.62    5.13
  -8  -4   2   94.02    7.39
   8  -4  -2   80.45    8.19
  -8   4   2   97.59    8.30
   8   4  -2   85.88    5.44
   8   4  -2  108.21    9.40
  -8  -4   1   18.40    2.34
   8  -4  -1   19.25    3.92
   8   4  -1   16.46    3.96
  -8  -4   1   13.35    2.78
   8   4  -1   16.81    2.39
  -8   4   1   18.76    3.77
   8   4  -1   17.94    3.63
  -8   4   1   14.02    2.42
  -8  -4   0    3.28    1.14
   8  -4   0   -2.40    1.77
   8   4   0    2.58    2.15
  -8  -4   0    0.15    0.39
   8   4   0    2.53    1.11
  -8   4   0    2.54    1.99
  -8   4   0    3.34    1.30
   8   4   0    1.01    1.49
   8   4   1    1.35    1.00
  -8  -4  -1    0.26    0.44
   8  -4   1    2.39    1.85
   8   4   1    1.20    1.66
   8   4   1    0.26    0.63
  -8   4  -1   -0.04    1.71
  -8   4  -1   -0.49    0.71
   8   4   1    0.51    1.89
   8   4   2   30.08    3.46
   8   4   2   26.86    3.55
  -8  -4  -2   24.75    2.71
   8   4   2   17.32    3.77
  -8   4  -2   28.87    3.28
   8   4   2   25.26    2.95
  -8   4  -2   25.66    4.70
   8   4   2   20.46    4.12
  -8   4  -2   25.65    3.09
   8   4   3   42.49    4.08
   8   4   3   45.40    4.58
  -8   4  -3   45.68    4.10
  -8  -4  -3   41.18    3.46
  -8   4  -3   55.97    7.04
   8   4   3   40.54    3.73
   8   4   3   31.97    4.80
  -8   4  -3   46.68    5.73
   8   4   3   38.02    5.52
  -8   4  -3   45.78    4.15
   8   4   4  403.49   12.52
   8   4   4  444.94   14.01
  -8   4  -4  438.51   12.52
  -8   4  -4  453.98   20.30
   8   4   4  389.53   11.37
  -8   4  -4  457.36   17.76
   8   4   4  333.73   15.59
  -8   4  -4  404.68   12.22
   8   4   4  298.33   13.14
  -8  -4  -4  392.66   10.66
   8   4   5   42.89    4.11
  -8   4  -5   50.65    6.92
   8   4   5   39.62    3.65
  -8   4  -5   47.77    5.89
   8   4   5   32.69    4.71
  -8   4  -5   44.14    3.97
  -8  -4  -5   43.65    3.60
   8   4   6  227.75    9.21
  -8   4  -6  246.38   15.16
   8   4   6  210.42    8.17
  -8   4  -6  230.92   12.46
  -8   4  -6  219.16    8.53
  -8  -4  -6  211.70    7.71
   8   4   7   73.15    5.10
  -8   4  -7   72.20    8.07
   8   4   7   67.16    4.47
  -8   4  -7   77.87    7.12
   8   4   7   51.94    4.82
  -8   4  -7   68.23    4.45
  -8  -4  -7   64.46    4.20
   8   4   8  209.24    8.02
   8   4   8  205.87    7.39
  -8   4  -8  207.89   10.87
  -8  -4  -8  192.58    6.82
   8   4   9   14.13    1.95
  -8  -4  -9   11.43    1.58
  -8   4  -9   16.73    3.44
   8   4   9   12.01    1.69
  -8   4  -9   12.13    2.57
  -8  -5   9   -0.03    0.42
   8   5  -9    0.73    1.08
   8   5  -9    0.57    0.43
   8   5  -9   -1.05    0.88
  -8   5   9    0.09    0.39
  -8  -5   8    9.50    1.51
   8   5  -8   11.53    1.68
   8   5  -8    9.19    2.23
   8   5  -8    5.56    1.75
  -8   5   8    9.27    1.80
  -8  -5   7    1.74    0.78
   8   5  -7   -0.26    0.65
  -8   5   7    0.32    0.91
   8   5  -7    2.18    1.70
   8   5  -7    0.90    0.57
   8   5  -7    1.95    1.21
  -8   5   6   33.14    3.81
   8   5  -6   44.62    3.74
   8   5  -6   42.97    4.63
   8   5  -6   41.65    5.31
   8   5  -5   61.95    4.56
   8   5  -5   60.96    6.05
  -8   5   5   48.25    4.71
   8   5  -4  246.01    9.24
  -8   5   4  275.69   13.84
   8   5  -4  257.81   13.17
   8   5  -3   52.85    4.39
  -8   5   3   47.33    6.06
   8   5  -3   52.99    6.35
  -8   5   2  135.42   10.30
   8   5  -2  131.07    6.82
   8   5  -2  117.78    9.67
   8   5  -2  151.29    9.13
  -8   5   1  198.82   12.90
   8   5  -1  182.05    8.09
   8   5  -1  212.49   11.65
  -8   5   1  187.06    8.59
  -8   5   0  376.51   17.95
   8   5   0  339.11   10.97
   8   5   0  371.69   16.15
  -8   5   0  326.08   11.39
  -8  -5  -1   41.18    3.43
  -8   5  -1   41.79    6.30
   8   5   1   38.22    3.71
   8   5   1   42.03    5.63
  -8   5  -1   39.49    4.04
   8   5   1   22.34    4.28
  -8  -5  -2   17.87    2.26
   8   5   2   22.43    2.86
  -8   5  -2   24.95    5.10
   8   5   2   16.54    3.67
  -8   5  -2   20.81    2.96
   8   5   2   11.83    3.11
  -8  -5  -3    1.63    0.77
   8   5   3    1.64    0.94
  -8   5  -3    1.84    2.00
  -8   5  -3    2.87    1.37
   8   5   3    0.76    1.20
   8   5   3    1.02    1.07
  -8  -5  -4  477.53   11.39
  -8   5  -4  504.11   13.72
   8   5   4  489.57   12.68
  -8  -5  -5    0.09    0.61
  -8   5  -5    0.53    0.99
   8   5   5    0.27    1.03
   8   5   5    0.22    0.60
  -8   5  -5   -0.09    1.93
  -8  -5  -6    5.73    1.25
  -8   5  -6    6.50    1.56
   8   5   6    3.77    1.43
   8   5   6    6.55    1.49
  -8   5  -6    7.42    3.12
  -8  -5  -7   52.42    3.41
  -8   5  -7   60.56    3.99
  -8   5  -7   57.76    6.79
   8   5   7   58.71    3.84
  -8  -5  -8   87.89    4.05
  -8   5  -8   91.84    7.56
   8   5   8   92.15    4.34
  -8   5  -8   97.93    4.35
  -8  -6   7   26.39    2.15
   8   6  -7   24.89    2.35
   8   6  -7   24.57    3.09
  -8  -6   6   56.70    3.41
   8   6  -6   60.48    4.51
   8   6  -6   52.97    4.96
   8   6  -5   29.77    3.62
   8   6  -5   23.00    3.71
   8   6  -4  691.45   18.81
   8   6  -4  511.13   16.92
   8   6  -3   -1.49    1.44
  -8   6   3    0.11    1.56
   8   6  -3   -1.15    1.52
  -8   6   2  165.84   11.10
   8   6  -2  153.78    7.64
  -8   6   1   62.50    7.15
   8   6  -1   53.88    5.03
   8   6  -1   40.52    5.29
   8   6   0   41.51    4.73
   8   6   0   45.31    3.68
  -8   6   0   49.67    6.45
   8   6   1    4.30    1.87
  -8   6  -1    7.10    1.71
   8   6   1    3.86    1.66
  -8   6  -1    8.34    3.01
   8   6   1    6.12    1.43
   8   6   2    2.10    1.05
  -8   6  -2    1.99    1.84
   8   6   2    2.61    0.89
  -8   6  -2    2.04    1.26
   8   6   2    3.14    1.74
  -8   6  -3  125.91   10.32
   8   6   3  105.61    5.38
  -8   6  -3  111.98    6.41
   8   6   4   23.25    2.43
  -8   6  -4   23.86    4.57
  -8   6  -4   25.01    3.01
   8   6   4   17.93    2.97
  -8   6  -5   51.73    6.28
   8   6   5   41.60    2.95
  -8   6  -5   50.88    3.94
  -8  -6  -5   44.79    2.81
  -9   0  12    0.33    0.39
   9   0 -12    0.29    0.58
   9   0 -12    0.92    0.85
  -9   0  12    0.11    0.38
  -9   0  11  198.75    7.34
   9   0 -11  204.07    7.93
  -9   0  11  209.69    7.48
   9   0 -11  209.90    8.09
  -9   0  11  193.03    6.70
  -9   0  10    0.06    0.37
   9   0 -10   -0.52    0.71
   9   0 -10    0.43    1.15
  -9   0  10    0.85    0.68
  -9   0  10    1.74    0.83
  -9   0   9  511.37   13.35
  -9   0   9  494.01   13.49
   9   0  -9  518.60   13.84
  -9   0   9  527.03   13.45
   9   0  -9  555.06   14.15
  -9   0   8   -0.68    0.64
  -9   0   8    0.96    0.74
   9   0  -8   -0.31    0.68
   9   0  -8   -0.52    0.97
  -9   0   8   -0.18    0.64
  -9   0   8    0.13    0.60
  -9   0   7  173.06    8.13
  -9   0   7  178.60    7.99
   9   0  -7  179.43    8.08
  -9   0   7  162.57    7.77
  -9   0   6   -0.53    0.81
   9   0  -6    0.02    0.89
   9   0  -6   -0.74    1.07
  -9   0   6    0.76    0.86
   9   0  -6   -0.36    0.60
  -9   0   6    0.98    0.75
  -9   0   5   21.27    2.84
   9   0  -5   16.45    2.80
  -9   0   5   17.51    2.81
   9   0  -5   15.43    2.90
   9   0  -5   11.08    2.62
   9   0  -5   23.80    2.85
  -9   0   5   18.38    2.65
  -9   0   4    0.13    1.07
   9   0  -4   -0.19    0.67
   9   0  -4    0.81    1.15
  -9   0   4    0.66    0.68
   9   0  -4    1.39    1.03
   9   0  -4    0.42    0.45
  -9   0   4   -0.20    0.43
  -9   0   4   -1.20    0.92
   9   0  -3  416.99   12.91
   9   0  -3  340.89   13.92
  -9   0   3  377.46   15.50
  -9   0   3  354.27   11.01
  -9   0   3  403.80   11.70
   9   0  -3  419.38   12.87
  -9   0   3  444.01   13.71
   9   0  -2    0.02    1.02
  -9   0   2   -0.30    0.88
   9   0  -2   -1.26    0.86
   9   0  -2   -0.35    0.99
  -9   0   2   -0.94    0.74
  -9   0   2   -0.53    0.64
  -9   0   2    0.83    1.07
  -9   0   1  808.79   18.50
   9   0  -1  811.64   16.95
   9   0  -1  701.80   19.10
   9   0  -1  674.00   18.91
  -9   0   0   -0.51    0.90
   9   0   0   -1.04    1.28
   9   0   0   -0.04    0.46
  -9   0   0   -1.80    0.88
   9   0   0    1.00    1.16
   9   0   1  863.84   21.27
  -9   0  -1  935.97   20.47
   9   0   1  997.93   18.35
   9   0   1  800.74   20.25
  -9   0  -1  940.71   27.34
  -9   0  -1  975.31   17.62
   9   0   1  889.47   15.27
  -9   0  -2    2.47    0.94
   9   0   2    1.59    1.46
  -9   0  -2   -1.11    0.89
   9   0   2    0.62    0.65
   9   0   2   -1.27    1.12
  -9   0  -2    2.22    1.41
  -9   0  -2    1.01    0.69
   9   0   2    0.92    0.64
  -9   0  -3  889.51   30.66
   9   0   3  696.39   18.93
  -9   0  -3  784.47   19.55
   9   0   3  875.40   17.65
   9   0   3  785.53   14.85
  -9   0  -3  900.03   16.44
   9   0   3  796.62   20.57
  -9   0  -4   -2.74    1.84
   9   0   4    0.01    0.90
  -9   0  -4    0.06    0.37
   9   0   4   -1.24    0.82
   9   0   4   -0.08    0.59
   9   0   4    1.66    1.37
  -9   0  -4    0.11    0.31
   9   0   5    2.08    1.23
  -9   0  -5    2.59    0.98
   9   0   5   -1.11    1.06
  -9   0  -5    0.94    1.00
   9   0   5   -0.26    0.57
  -9   0  -5    0.79    0.80
   9   0   5    1.25    0.86
   9   0   6    0.44    0.74
   9   0   6    1.13    0.71
   9   0   6    0.20    0.40
   9   0   7  531.26   12.89
   9   0   7  516.66   11.58
  -9   0  -7  509.45   14.23
   9   0   8   -0.16    0.68
   9   0   8    0.75    0.68
  -9   0  -8    0.07    0.56
   9   0   8   -1.08    0.60
  -9   0  -8    1.40    0.97
   9   0   9   24.89    2.71
   9   0   9   25.50    2.44
  -9   0  -9   19.83    2.68
  -9   0  -9   24.79    3.32
   9   0  10   -0.13    0.50
   9   0  10    0.10    0.41
  -9   0 -10   -0.57    0.88
  -9   0 -10    0.65    0.67
   9   0  11  103.54    4.50
   9   0  11   97.48    3.80
  -9   1  12    0.41    0.34
  -9  -1  12    0.28    0.36
   9  -1 -12   -0.13    0.50
   9   1 -12   -0.29    0.77
   9  -1 -12   -0.26    0.86
   9   1 -12   -0.70    0.90
  -9   1  12   -0.15    0.54
  -9  -1  12   -0.87    0.58
  -9   1  12   -0.49    0.43
  -9   1  11  154.51    6.35
  -9  -1  11  148.82    6.21
   9  -1 -11  158.74    6.86
   9   1 -11  156.28    6.85
  -9   1  11  148.02    6.16
  -9  -1  11  146.21    6.11
   9  -1 -11  146.63    6.62
   9   1 -11  143.31    6.52
  -9   1  11  142.82    6.24
  -9  -1  10   14.79    2.17
  -9   1  10   14.75    2.16
   9  -1 -10   14.10    2.29
   9   1 -10   15.71    2.41
  -9   1  10   14.83    2.15
  -9  -1  10   16.24    2.24
   9  -1 -10   14.05    2.32
   9   1 -10   17.86    2.57
  -9   1  10   16.54    2.43
  -9   1   9  288.60    9.96
  -9  -1   9  270.23    9.33
  -9  -1   9  279.82    9.55
   9  -1  -9  300.57   10.55
   9   1  -9  285.02   10.03
  -9   1   9  290.32    9.87
  -9  -1   9  296.27    9.94
   9  -1  -9  294.01   10.23
   9   1  -9  286.53   10.05
  -9   1   9  273.49   10.57
  -9  -1   8   45.60    3.90
  -9   1   8   43.89    4.25
  -9  -1   8   45.13    4.01
   9  -1  -8   45.99    4.21
   9   1  -8   43.17    3.99
  -9   1   8   45.89    4.08
  -9  -1   8   43.83    3.96
   9  -1  -8   48.45    4.27
   9   1  -8   44.14    4.09
  -9   1   8   41.92    4.34
  -9  -1   7  287.51   10.11
  -9  -1   7  301.30    9.95
  -9   1   7  306.48   11.16
   9   1  -7  297.36   10.29
  -9   1   7  300.39   10.55
  -9  -1   7  309.64   10.64
   9  -1  -7  322.42   10.85
   9   1  -7  312.40   10.63
  -9   1   6   50.08    4.46
  -9  -1   6   44.69    3.99
  -9  -1   6   39.66    3.80
   9  -1  -6   48.46    4.95
   9   1  -6   43.67    4.74
  -9   1   6   48.44    4.79
  -9  -1   6   48.95    4.69
   9  -1  -6   41.33    4.32
   9   1  -6   50.19    5.25
   9  -1  -6   35.52    5.00
   9   1  -6   48.72    4.14
  -9   1   6   47.54    4.24
  -9  -1   6   47.01    4.22
  -9  -1   5  403.57   11.83
  -9   1   5  428.14   13.20
  -9  -1   5  448.06   11.99
   9  -1  -5  352.10   12.92
   9   1  -5  412.25   13.88
  -9   1   5  408.84   13.66
  -9  -1   5  423.57   13.53
   9  -1  -5  397.13   12.78
   9   1  -5  426.84   14.77
   9  -1  -5  355.54   15.23
   9   1  -5  410.62   11.64
  -9   1   5  414.52   12.36
  -9  -1   5  415.39   12.40
  -9   1   4    5.00    1.70
  -9  -1   4    6.36    1.76
   9  -1  -4    5.92    1.67
   9   1  -4    4.97    1.61
   9  -1  -4    5.68    1.76
   9   1  -4    5.46    1.91
  -9   1   4    5.75    1.57
  -9  -1   4    5.13    1.38
   9  -1  -4    7.29    2.31
   9   1  -4    4.80    1.36
  -9   1   4    4.96    1.45
  -9  -1   4    6.16    1.53
  -9   1   4    7.49    2.30
  -9  -1   3  110.68    5.96
  -9   1   3  121.67    6.91
   9   1  -3   98.61    5.49
   9  -1  -3  120.02    7.02
   9   1  -3  115.94    6.83
   9  -1  -3  106.87    8.10
   9   1  -3   99.51    7.62
  -9   1   3  118.03    7.19
  -9  -1   3  123.27    7.21
   9  -1  -3  127.81    6.96
   9  -1  -3   93.48    7.49
   9   1  -3   99.90    5.45
  -9   1   3  127.93   10.03
  -9  -1   3   82.83    6.88
  -9   1   3  103.69    6.13
  -9  -1   3  104.25    6.01
   9   1  -2    4.88    1.29
   9  -1  -2    6.85    1.81
  -9   1   2    7.58    1.71
  -9  -1   2    4.90    1.35
   9  -1  -2    8.34    2.52
   9  -1  -2    3.98    1.64
   9   1  -2    5.19    1.83
  -9  -1   2    5.81    1.66
  -9   1   2    6.41    1.71
   9  -1  -2    5.39    1.61
   9   1  -2    5.95    1.52
   9   1  -2    6.76    1.35
  -9   1   2    7.25    1.61
  -9  -1   2    7.22    1.60
  -9   1   2    6.68    2.46
   9   1  -1  880.04   16.16
  -9  -1   1  951.69   16.59
   9  -1  -1  828.20   21.96
   9   1  -1  849.29   20.63
  -9  -1   1  890.82   19.44
  -9   1   1  838.11   19.17
   9  -1  -1  999.08   19.25
   9   1  -1 1028.21   19.19
   9   1  -1  686.11   18.84
   9  -1  -1  752.55   20.10
  -9   1   1 1056.20   28.58
   9   1  -1  924.29   15.62
  -9   1   1 1325.06   35.07
  -9   1   1  933.55   17.73
  -9  -1   1  968.84   17.83
   9   1   0    0.69    0.54
  -9  -1   0   -0.20    0.42
   9  -1   0   -0.16    1.48
   9   1   0    5.34    1.89
  -9  -1   0    1.16    0.98
  -9   1   0    1.76    0.87
   9   1   0   -1.42    1.16
   9  -1   0    0.33    1.00
   9  -1   0    0.08    0.72
   9   1   0    0.28    0.61
  -9   1   0    2.89    1.61
   9   1   0    0.15    0.49
  -9   1   0    2.59    1.65
  -9   1   0    1.71    0.89
  -9  -1   0    2.41    1.07
   9  -1   1  191.35    6.91
   9   1   1  207.32    7.84
  -9  -1  -1  222.16    7.91
   9  -1   1  190.69   10.31
   9   1   1  205.67   10.21
  -9  -1  -1  216.15    9.84
  -9   1  -1  221.46   10.11
   9  -1   1  231.66    9.06
   9   1   1  224.02    8.77
   9   1   1  196.79    9.99
   9  -1   1  220.70   10.70
  -9   1  -1  233.49   15.25
   9   1   1  207.04    7.28
  -9   1  -1  207.53    8.42
  -9  -1  -1  202.63    8.08
  -9   1  -1  266.17   16.80
  -9   1  -2   11.37    3.69
  -9   1  -2    9.20    1.82
  -9  -1  -2    9.72    1.83
   9  -1   2    9.33    1.58
   9   1   2    9.27    1.59
   9   1   2    9.41    1.76
  -9  -1  -2    9.22    1.68
   9  -1   2    6.73    2.18
   9   1   2    9.81    2.44
  -9  -1  -2   10.31    2.22
  -9   1  -2    8.54    2.01
   9  -1   2   10.63    2.03
   9   1   2    8.51    1.76
   9   1   2    7.07    2.01
   9  -1   2    6.99    2.06
  -9   1  -2   10.03    3.51
  -9  -1  -2   11.84    3.00
   9   1   2   10.49    1.69
  -9   1  -2   10.44    2.08
  -9   1  -3  157.90    7.45
  -9   1  -3  202.99   15.74
   9   1   3  147.54    6.77
   9  -1   3  139.22    6.08
   9   1   3  140.06    6.01
  -9  -1  -3  149.40    6.52
   9  -1   3  147.31    8.90
   9   1   3  160.48    9.25
   9   1   3  100.98    7.24
   9  -1   3  116.24    7.89
  -9  -1  -3  128.99    7.96
  -9   1  -3  132.78    8.14
   9  -1   3  161.11    7.79
   9   1   3  160.72    7.61
  -9   1  -3  172.19   14.62
  -9  -1  -3  170.73   12.46
   9   1   3  137.45    5.96
  -9   1  -3  147.32    7.67
  -9   1  -4    2.40    1.69
   9   1   4    0.29    0.53
   9  -1   4    0.16    0.45
   9   1   4    1.88    0.79
   9   1   4    1.01    1.17
  -9  -1  -4    0.73    0.63
   9  -1   4    2.96    1.79
   9   1   4    0.10    0.92
   9  -1   4    1.14    1.17
  -9  -1  -4    2.15    1.23
  -9   1  -4    1.91    1.08
   9  -1   4    1.31    0.86
   9   1   4    0.19    0.46
  -9   1  -4    0.32    0.86
  -9  -1  -4    5.68    2.41
   9   1   4    0.85    0.47
  -9   1  -4    1.27    0.84
   9   1   5   10.50    1.89
   9  -1   5   10.15    1.75
   9   1   5   13.67    1.99
   9   1   5   25.19    3.71
   9  -1   5   21.94    3.45
  -9  -1  -5   15.53    2.97
  -9   1  -5   18.29    3.16
  -9   1  -5   11.19    2.53
   9   1   5   11.62    1.77
   9  -1   5   14.22    2.96
   9   1   5   15.14    2.89
  -9  -1  -5   15.03    2.11
  -9   1  -5   12.65    2.53
  -9  -1  -6    2.47    1.02
   9   1   6    1.51    0.81
  -9   1  -6    5.87    1.94
  -9   1  -6    5.28    1.74
   9   1   6    1.91    1.06
   9  -1   6    2.22    0.89
   9   1   6    1.92    0.91
  -9  -1  -7  649.75   13.54
   9   1   7  628.43   12.87
  -9   1  -7  612.59   16.89
   9   1   7  608.31   14.19
   9  -1   7  631.19   13.67
   9   1   7  601.64   13.15
  -9  -1  -8   14.66    2.02
  -9   1  -8   13.92    3.00
   9   1   8   14.43    1.93
  -9   1  -8   16.17    2.87
  -9  -1  -8   14.75    2.30
   9   1   8   15.07    2.29
   9  -1   8   13.94    2.07
   9   1   8   14.23    2.06
  -9  -1  -9  276.41    7.96
  -9   1  -9  276.97   12.04
   9   1   9  289.32    8.08
  -9   1  -9  274.03   10.66
  -9  -1  -9  244.38    8.52
   9   1   9  291.50    9.14
   9  -1   9  281.08    8.66
   9   1   9  268.06    8.18
  -9  -1 -10    3.34    0.79
   9   1  10    2.42    0.91
   9  -1  10    2.35    0.89
   9   1  10    2.76    0.86
  -9   1 -10    3.65    1.32
  -9  -1 -10    4.40    1.13
   9   1  10    2.64    0.83
  -9   1 -10    1.79    1.14
   9   1  11  102.54    4.37
   9  -1  11  102.74    4.39
   9   1  11  100.56    4.07
   9   1  11  102.59    3.79
  -9   1 -11   92.31    5.09
  -9  -2  12    3.79    0.86
   9   2 -12    5.35    1.20
   9  -2 -12    4.31    1.16
   9   2 -12    4.85    1.08
  -9   2  12    4.84    0.97
  -9  -2  12    6.16    1.09
  -9   2  12    3.33    0.83
  -9  -2  11  157.35    6.02
   9   2 -11  179.97    6.97
  -9   2  11  181.65    6.39
  -9  -2  11  184.38    6.37
   9  -2 -11  174.41    6.89
   9   2 -11  179.94    6.90
  -9   2  11  164.99    6.78
  -9  -2  10    2.12    0.84
   9   2 -10    1.54    0.90
   9  -2 -10    3.76    1.20
   9   2 -10    2.68    1.01
  -9   2  10    1.92    0.85
  -9  -2  10    3.39    1.02
  -9   2  10    2.29    1.12
  -9  -2   9   78.84    4.79
  -9  -2   9   81.56    4.84
  -9   2   9   93.60    6.25
   9   2  -9   84.15    5.33
  -9   2   9   94.75    5.44
  -9  -2   9  108.12    5.79
   9  -2  -9  108.77    6.14
   9   2  -9  117.52    6.32
  -9  -2   8   -0.77    0.84
  -9   2   8   -0.92    0.84
  -9  -2   8   -0.18    0.55
   9   2  -8    0.53    0.67
   9  -2  -8   -0.17    0.81
   9   2  -8   -0.10    0.89
  -9   2   8   -0.84    0.73
  -9  -2   8   -1.62    0.88
  -9  -2   7  589.95   14.00
  -9  -2   7  611.17   13.69
  -9   2   7  608.06   17.42
   9   2  -7  607.48   14.67
  -9   2   7  621.87   15.03
  -9  -2   7  658.65   15.43
   9  -2  -7  659.50   15.49
   9   2  -7  654.10   15.30
  -9  -2   6   -0.35    0.49
  -9   2   6    1.38    0.89
  -9  -2   6   -0.35    0.45
   9   2  -6    1.49    1.09
   9   2  -6    0.44    0.63
  -9   2   6    1.14    0.85
  -9  -2   6   -0.13    0.45
   9  -2  -5    2.86    1.31
  -9   2   5    3.59    1.34
   9  -2  -5   -1.94    1.44
  -9  -2   5    0.78    0.72
  -9   2   5    0.55    0.68
  -9  -2   5    0.36    0.80
  -9  -2   5    0.60    0.78
   9   2  -5    0.95    0.74
  -9   2   5    0.99    0.74
  -9  -2   5    2.61    1.20
   9  -2  -5    1.36    1.03
   9   2  -5   -0.01    0.70
   9  -2  -4    3.10    1.64
   9   2  -4    2.54    1.31
  -9   2   4    6.03    1.78
  -9  -2   4    3.77    1.31
   9  -2  -4    2.76    1.37
   9   2  -4    1.31    0.96
   9  -2  -4    0.99    0.83
  -9   2   4    3.16    1.29
  -9  -2   4    2.93    1.06
   9  -2  -4    2.69    1.53
   9   2  -4    2.78    1.00
  -9   2   4    1.35    0.70
  -9  -2   4    3.97    1.23
  -9   2   4    1.99    1.48
  -9   2   3  114.89    7.14
  -9  -2   3   95.61    5.46
   9  -2  -3   82.33    7.53
   9  -2  -3  119.59    7.49
   9   2  -3  123.97    7.50
   9  -2  -3  122.37    8.81
   9   2  -3  106.00    7.95
  -9  -2   3  126.67    7.54
  -9   2   3  110.34    7.33
   9   2  -3   96.36    5.45
  -9   2   3   99.40    6.11
  -9  -2   3   94.10    5.84
  -9   2   3  118.44   10.37
   9   2  -2   33.82    3.47
  -9  -2   2   35.20    3.27
   9  -2  -2   27.27    4.39
  -9  -2   2   40.67    4.29
  -9   2   2   39.51    4.35
   9  -2  -2   40.42    4.21
   9   2  -2   43.78    4.25
   9   2  -2   31.32    4.18
   9  -2  -2   32.72    4.47
  -9   2   2   38.27    5.92
   9   2  -2   34.71    3.22
  -9   2   2   48.77    6.81
  -9   2   2   38.76    3.80
  -9  -2   2   38.07    3.67
   9   2  -1  563.80   14.05
  -9  -2   1  565.44   12.65
   9  -2  -1  530.99   18.68
  -9  -2   1  580.29   16.07
  -9   2   1  536.38   16.03
   9  -2  -1  637.19   16.15
   9   2  -1  654.86   15.90
   9   2  -1  442.51   15.41
   9  -2  -1  511.65   16.97
  -9   2   1  662.70   25.57
   9   2  -1  544.10   12.40
  -9   2   1  792.11   28.94
  -9   2   1  602.88   14.85
  -9  -2   1  611.79   14.42
   9   2   0    3.11    1.12
  -9  -2   0    3.79    1.19
   9  -2   0    0.27    1.68
  -9  -2   0    5.35    1.75
  -9   2   0    1.59    0.94
   9  -2   0    5.47    1.66
   9   2   0    3.78    1.26
   9   2   0    3.66    1.49
   9  -2   0    5.09    1.87
  -9   2   0    1.12    1.10
   9   2   0    3.43    1.16
  -9   2   0    0.53    2.07
  -9   2   0    1.89    1.09
  -9  -2   0    3.52    1.18
  -9   2  -1  429.86   12.51
  -9  -2  -1  432.55   12.02
  -9   2  -1  548.07   26.00
  -9  -2  -1  380.81   13.39
  -9   2  -1  345.14   13.03
   9  -2   1  432.68   13.18
   9   2   1  438.52   12.79
   9   2   1  289.89   12.42
   9  -2   1  349.37   13.83
   9   2   1  376.11   10.40
   9   2   1  404.87   11.82
  -9  -2  -1  395.88   10.56
   9  -2   1  374.97   15.01
  -9   2  -1  478.78   23.95
  -9   2  -1  415.28   14.83
   9   2   1  378.55   10.20
  -9   2  -1  407.59   13.42
  -9   2  -2    8.25    3.38
  -9   2  -2    7.57    1.69
  -9  -2  -2    4.11    1.24
  -9  -2  -2    5.89    1.81
  -9   2  -2    5.56    1.73
   9  -2   2    7.60    1.76
   9   2   2    6.55    1.59
   9   2   2    5.72    1.94
   9  -2   2    5.76    1.85
   9   2   2    5.90    1.55
   9   2   2    6.59    1.43
  -9  -2  -2    6.01    1.36
   9  -2   2    6.69    2.20
  -9   2  -2    9.39    3.78
  -9  -2  -2    6.93    1.69
   9   2   2    4.80    1.18
  -9   2  -2    3.89    1.94
  -9   2  -2    8.83    1.79
  -9   2  -2    6.31    1.74
  -9   2  -3  135.63    7.23
  -9  -2  -3  125.00    6.57
  -9   2  -3  144.10   13.91
   9   2   3  101.41    7.31
   9  -2   3  125.95    8.15
  -9  -2  -3  125.95    8.01
  -9   2  -3  125.75    8.09
   9  -2   3  148.54    7.84
   9   2   3  145.60    7.41
   9  -2   3  128.24    5.69
   9   2   3  127.62    6.11
   9   2   3  129.32    6.73
  -9  -2  -3  122.81    5.89
   9  -2   3  133.14    8.73
  -9   2  -3  155.17   15.23
  -9  -2  -3  123.04    7.27
  -9   2  -3  134.05    8.97
   9   2   3  133.17    6.11
  -9   2  -3  127.49    7.91
  -9   2  -3  151.55    7.05
  -9   2  -4    7.04    1.75
  -9  -2  -4    6.71    1.57
   9   2   4    4.87    1.67
   9  -2   4    6.56    1.92
  -9  -2  -4    6.27    1.83
  -9   2  -4    5.70    1.87
   9  -2   4    2.76    1.26
   9   2   4    6.45    1.61
   9   2   4    7.41    1.73
   9  -2   4    5.68    1.32
   9   2   4    4.60    1.23
  -9  -2  -4    7.04    1.76
   9   2   4    5.60    1.39
  -9   2  -4    6.79    2.13
  -9  -2  -4    5.37    1.28
   9  -2   4    7.00    2.44
  -9   2  -4    1.98    1.30
  -9  -2  -5   23.79    2.66
  -9   2  -5   27.33    4.42
   9   2   5   24.14    2.65
  -9   2  -5   29.56    3.98
   9   2   5   26.91    3.16
   9  -2   5   27.13    2.76
   9   2   5   26.47    2.88
  -9  -2  -6    5.12    1.32
   9   2   6    4.21    1.14
  -9   2  -6    2.50    1.56
  -9   2  -6    8.12    2.34
   9   2   6    5.50    1.49
   9  -2   6    5.66    1.29
   9   2   6    3.87    1.14
  -9  -2  -7  844.23   15.21
  -9   2  -7  905.23   24.94
   9   2   7  841.40   15.22
  -9   2  -7  898.30   21.62
   9   2   7  898.11   17.51
   9  -2   7  875.08   15.60
   9   2   7  859.78   16.21
  -9  -2  -8    2.46    0.94
   9   2   8    1.27    0.79
  -9   2  -8   -0.01    0.93
   9   2   8    1.46    0.83
  -9   2  -8    2.57    1.59
   9   2   8    2.49    1.04
   9  -2   8    1.95    0.86
   9   2   8    2.92    1.04
  -9  -2  -9    3.77    1.03
   9   2   9    4.88    1.18
  -9   2  -9    3.66    1.93
  -9   2  -9    4.57    1.79
   9   2   9    4.31    1.13
   9  -2   9    4.67    1.13
   9   2   9    5.88    1.30
  -9  -2 -10    1.40    0.55
   9   2  10    1.45    0.65
   9  -2  10    1.99    0.73
   9   2  10    1.77    0.72
   9   2  10    2.00    0.73
  -9   2 -10    2.21    1.25
  -9   2 -10    3.39    1.29
   9   3 -11   71.71    4.07
  -9  -3  11   62.85    3.39
  -9   3  11   62.56    3.93
   9   3 -10    9.46    1.67
   9   3 -10    7.39    1.51
  -9  -3  10    9.23    1.47
  -9   3  10    7.36    1.61
  -9  -3   9   98.06    5.05
  -9   3   9  107.33    6.58
   9   3  -9  105.53    5.67
  -9   3   9  111.72    5.29
  -9  -3   9  123.85    5.57
   9  -3  -9  119.37    5.94
   9   3  -9  106.75    5.55
  -9  -3   8   -1.13    0.63
  -9  -3   8    0.53    0.70
   9   3  -8    0.30    0.71
   9  -3  -8    0.17    0.68
   9   3  -8    1.28    0.87
  -9   3   8    0.21    0.62
  -9   3   8    0.71    0.79
  -9  -3   7  281.12    9.08
  -9  -3   7  269.11    8.82
  -9   3   7  285.57   12.11
   9   3  -7  258.88    9.52
  -9  -3   7  325.71   10.20
   9   3  -7  308.48   10.17
  -9   3   6    9.53    2.42
   9   3  -6    7.88    2.20
   9   3  -6    6.99    1.75
  -9  -3   6    7.18    1.51
  -9  -3   5  265.50    9.19
  -9   3   5  281.56   12.69
   9   3  -5  267.88    9.62
  -9   3   5  307.04   12.75
   9   3  -5  324.44   13.65
  -9   3   4    3.23    1.45
   9   3  -4    0.35    0.63
  -9  -3   4    0.34    0.51
   9   3  -4    1.07    1.47
   9   3  -3   13.79    2.21
  -9   3   3   15.29    3.15
  -9  -3   3   14.01    2.12
   9  -3  -3    9.57    2.82
   9   3  -3   21.49    4.10
  -9  -3   2   10.95    1.87
   9  -3  -2   14.12    3.67
  -9   3   2    3.91    2.14
   9   3  -2   13.56    2.18
  -9   3   2   12.29    2.78
  -9   3   2   11.70    3.76
   9   3  -1  418.78   12.88
  -9  -3   1  414.18   10.91
   9  -3  -1  392.26   16.75
  -9  -3   1  436.84   14.40
  -9   3   1  419.01   15.94
   9   3  -1  387.87   10.95
  -9   3   0    2.79    2.14
   9   3   0    5.68    1.73
  -9  -3   0    6.76    1.47
   9  -3   0    3.38    2.09
  -9   3   0   10.29    3.83
  -9  -3   0    4.59    1.44
   9   3   0    5.51    1.40
  -9   3   0    6.36    2.18
  -9   3   0    4.91    1.49
  -9   3  -1  101.37   11.73
   9   3   1   98.88    6.41
  -9  -3  -1   91.15    5.10
   9  -3   1   86.44    7.68
  -9   3  -1  116.72   13.15
  -9  -3  -1   93.30    6.59
  -9   3  -1   97.32    7.98
   9   3   1   86.92    5.14
  -9   3  -1  101.42    6.06
   9   3   2    5.47    1.57
   9   3   2    5.79    1.41
  -9  -3  -2    3.15    1.23
   9   3   2    3.72    1.13
  -9   3  -2    7.20    2.41
  -9  -3  -2    6.89    1.42
  -9   3  -2    6.92    1.66
  -9   3  -2    9.96    2.51
  -9  -3  -3  110.22    5.62
   9   3   3  118.06    6.28
   9   3   3  120.28    6.96
  -9   3  -3  128.97    9.64
   9   3   3  114.41    5.93
  -9   3  -3  138.94    8.94
  -9   3  -3  128.86    6.60
  -9  -3  -4   -0.19    0.75
   9   3   4    0.50    0.84
   9   3   4    0.73    0.74
   9   3   4   -0.16    0.89
   9   3   4    0.98    0.81
  -9   3  -4    1.12    1.48
  -9   3  -4    1.15    0.95
  -9   3  -4    0.51    1.06
  -9  -3  -5   92.20    5.58
   9   3   5   82.88    5.32
   9   3   5   90.92    5.93
  -9   3  -5   92.98    8.36
   9   3   5   80.16    4.95
  -9   3  -5   88.49    7.25
   9   3   5   81.32    7.25
  -9   3  -5   92.64    5.35
  -9  -3  -5   78.98    4.77
  -9  -3  -6   51.31    4.08
   9  -3   6   41.81    3.28
   9   3   6   45.72    3.94
   9   3   6   46.48    4.15
  -9   3  -6   49.02    6.30
   9   3   6   43.19    3.59
  -9   3  -6   51.46    5.63
   9   3   6   36.13    4.52
  -9  -3  -6   43.15    3.51
  -9  -3  -7  613.73   13.51
   9  -3   7  572.82   11.83
   9   3   7  551.16   13.07
   9   3   7  616.76   14.35
  -9   3  -7  620.35   20.97
   9   3   7  567.53   12.49
  -9   3  -7  611.78   18.31
  -9  -3  -7  527.35   11.72
  -9  -3  -8   50.19    3.62
   9  -3   8   46.06    3.27
   9   3   8   46.66    3.68
   9   3   8   48.62    3.72
  -9   3  -8   49.46    5.71
   9   3   8   48.75    3.52
  -9   3  -8   46.68    4.93
   9   3   8   36.91    3.47
  -9  -3  -8   43.42    3.26
   9  -3   9   89.06    4.19
   9   3   9   96.89    4.80
   9   3   9   93.67    4.47
  -9   3  -9   89.41    7.00
   9   3   9   84.95    4.25
  -9   3  -9   84.58    6.00
  -9  -3  -9   76.94    3.97
   9  -3  10   42.59    2.55
   9   3  10   43.42    2.83
  -9  -3 -10   36.96    2.39
  -9   3 -10   42.02    4.23
   9   3  10   40.58    2.63
  -9   3 -10   41.40    3.66
   9   4 -10   24.02    2.33
  -9   4  10   26.47    2.59
   9   4 -10   28.46    2.44
  -9  -4  10   26.31    2.13
   9   4  -9  183.97    7.84
   9   4  -9  185.43    6.78
  -9  -4   9  178.86    6.09
  -9   4   9  205.45    8.14
   9   4  -8    4.67    1.22
  -9  -4   8    3.46    0.99
  -9   4   8    4.02    1.32
  -9  -4   7  230.20    7.69
  -9   4   7  244.53   10.65
   9   4  -7  235.15    9.30
   9   4  -7  236.49    8.56
   9   4  -6    2.51    0.99
  -9   4   6    4.70    1.61
   9   4  -6    4.24    1.77
  -9   4   5    7.37    2.14
   9   4  -5    6.19    1.56
  -9   4   5    4.48    1.50
   9   4  -5    8.12    2.40
  -9   4   4    4.03    1.80
   9   4  -4    1.51    0.93
  -9   4   4    1.09    0.98
   9   4  -4    2.73    1.80
  -9  -4   4    2.93    0.96
  -9  -4   3  105.00    5.59
  -9   4   3   93.74    7.36
  -9   4   3  108.67    8.28
   9   4  -3   95.80    5.77
   9   4  -3  111.65    9.02
  -9   4   2   28.36    4.49
   9   4  -2   28.51    3.16
   9   4  -2   36.16    5.40
   9   4  -2   35.40    4.62
  -9  -4   2   28.43    2.94
  -9   4   1  773.09   23.14
   9   4  -1  702.53   15.31
   9   4  -1  805.49   25.49
  -9  -4   1  728.44   14.64
  -9   4   0   35.82    5.31
   9   4   0   33.09    3.35
   9   4   0   41.88    5.64
   9   4   0   36.94    5.67
  -9   4   0   34.39    3.64
  -9  -4   0   36.30    3.29
  -9   4  -1  628.75   21.90
   9   4   1  542.08   13.31
   9   4   1  632.44   21.66
   9   4   1  510.22   19.92
  -9   4  -1  589.77   14.70
  -9  -4  -1  562.89   12.73
   9   4   2  100.97    6.64
  -9   4  -2  101.73    9.07
   9   4   2   85.29    5.30
   9   4   2   89.24    8.23
  -9   4  -2   93.93    5.84
  -9  -4  -2   90.58    5.10
   9   4   3  172.75    8.56
  -9  -4  -3  153.69    6.60
  -9   4  -3  171.07   11.68
   9   4   3  151.21    6.97
   9   4   3  142.45   10.09
  -9   4  -3  167.03    7.67
   9   4   4   10.40    2.03
   9   4   4    9.61    1.96
   9   4   4    5.00    1.69
   9   4   4   12.30    2.05
  -9   4  -4   14.46    3.58
  -9   4  -4    9.31    1.90
   9   4   4    9.41    2.86
  -9  -4  -4    8.66    1.63
   9   4   5   25.58    3.05
   9   4   5   22.71    2.87
   9   4   5   22.43    2.66
  -9   4  -5   24.90    4.55
   9   4   5   16.68    3.23
  -9   4  -5   22.40    2.68
  -9   4  -5   23.72    4.01
  -9  -4  -5   18.72    2.24
   9   4   6   -0.04    0.79
   9   4   6    0.82    0.77
  -9   4  -6    2.63    2.03
  -9   4  -6   -0.34    0.57
   9   4   6   -0.56    0.87
  -9   4  -6    0.19    1.05
  -9  -4  -6    0.11    0.70
   9   4   7  608.42   13.17
  -9   4  -7  642.11   20.99
   9   4   7  580.75   12.12
  -9   4  -7  662.32   18.62
  -9   4  -7  642.81   11.93
  -9  -4  -7  551.65   11.24
   9   4   8    1.11    0.70
  -9  -4  -8   -0.45    0.65
   9   4   8    0.15    0.54
  -9   4  -8    0.25    1.04
   9   4   8    0.91    0.53
  -9   4  -8   -0.28    0.95
  -9  -5   8   13.67    1.59
   9   5  -8   15.33    2.41
  -9   5   8   13.22    1.88
   9   5  -8   13.70    1.71
   9   5  -8    8.65    1.59
  -9  -5   7  134.93    5.25
   9   5  -7  144.85    7.91
  -9   5   7  125.29    6.29
   9   5  -7  145.72    5.84
   9   5  -7  133.60    6.00
  -9  -5   6  111.64    5.10
  -9   5   6   90.85    5.81
   9   5  -6  111.72    5.50
   9   5  -6  114.11    6.75
   9   5  -6  106.24    7.51
   9   5  -5  238.21   10.81
   9   5  -5  245.92    8.53
   9   5  -4   40.21    4.89
   9   5  -4   30.41    3.13
  -9   5   4   40.59    5.02
   9   5  -3   68.32    6.72
   9   5  -3   66.79    4.70
  -9   5   3   76.56    7.04
   9   5  -2   11.22    3.10
   9   5  -2   13.89    2.27
  -9   5   2   11.12    2.96
   9   5  -2   17.16    2.91
  -9   5   1  735.93   23.25
   9   5  -1  651.20   14.68
   9   5  -1  632.74   21.22
   9   5  -1  763.43   20.32
   9   5   0    1.09    1.55
  -9  -5   0    3.10    0.96
   9   5   0    1.90    1.46
   9   5   0    2.21    0.99
  -9  -5  -1   85.48    4.75
   9   5   1   88.45    7.58
  -9   5  -1   88.13    5.74
  -9   5  -1   96.47    8.67
   9   5   1   82.92    5.20
  -9  -5  -2   46.43    3.48
   9   5   2   30.97    4.22
   9   5   2   46.60    5.48
  -9   5  -2   48.25    4.20
  -9   5  -2   52.63    6.55
   9   5   2   46.45    3.86
  -9  -5  -3   58.34    3.85
   9   5   3   48.31    5.52
  -9   5  -3   58.95    4.53
  -9   5  -3   62.03    7.14
   9   5   3   61.26    4.31
  -9  -5  -4    1.58    0.68
  -9   5  -4    2.73    1.23
   9   5   4    1.68    1.38
   9   5   4    3.01    1.11
  -9   5  -4    4.76    2.60
  -9  -5  -5    2.12    0.77
  -9   5  -5    2.25    0.92
   9   5   5    2.24    1.19
   9   5   5    3.17    1.01
  -9   5  -5    2.93    1.90
  -9  -5  -6   53.95    3.30
  -9   5  -6   64.81    3.98
  -9   5  -6   59.79    6.46
   9   5   6   62.09    3.78
  -9   5  -7  375.08   14.27
   9   5   7  370.49    8.34
  -9  -6   5    7.38    1.23
   9   6  -5    7.24    1.96
   9   6  -5    6.97    1.60
   9   6  -4    0.60    1.06
   9   6  -4    0.31    0.87
   9   6  -3   33.98    3.92
   9   6  -3   41.93    4.46
   9   6  -2   90.83    4.64
  -9   6   2  116.18    8.39
   9   6  -2   51.28    4.68
   9   6  -2   75.23    6.18
   9   6  -1  123.60    5.53
   9   6  -1  114.38    6.26
   9   6   0   39.48    3.18
  -9   6   0   47.17    5.75
   9   6   0   38.18    3.95
   9   6   1  153.34    6.14
  -9   6  -1  169.82   10.81
   9   6   1  146.14    7.89
   9   6   2   59.94    3.74
   9   6   2   54.73    4.79
  -9   6  -3  192.79   11.32
   9   6   3  173.76    6.03
  -9   6  -4    7.90    2.43
   9   6   4    4.87    0.93
   9   6   4    6.44    1.55
 -10   0  12    9.30    1.15
 -10   0  12    8.01    1.17
  10   0 -12    8.66    1.41
  10   0 -12    8.50    1.31
 -10   0  11   -0.08    0.31
  10   0 -11   -0.81    0.71
  10   0 -11    0.05    0.79
 -10   0  11   -0.06    0.38
 -10   0  10   83.22    4.55
  10   0 -10   93.97    5.25
 -10   0  10  101.23    5.21
  10   0 -10  108.19    5.67
 -10   0  10   92.49    4.88
 -10   0   9   -0.71    0.54
  10   0  -9   -0.07    0.67
  10   0  -9    0.21    0.91
 -10   0   9    0.09    0.70
 -10   0   9   -1.12    0.69
 -10   0   8  198.10    7.78
 -10   0   8  189.80    8.23
 -10   0   8  169.79    8.00
  10   0  -8  192.25    8.09
 -10   0   8  171.91    7.74
  10   0  -8  173.79    7.78
  10   0  -7   -1.23    0.82
  10   0  -7   -0.40    1.20
 -10   0   7   -0.61    0.83
 -10   0   7   -0.21    0.77
 -10   0   6  396.44   12.37
 -10   0   6  372.28   11.90
  10   0  -6  400.72   11.84
 -10   0   5    0.28    0.74
  10   0  -5   -0.45    0.59
 -10   0   5    1.02    0.84
 -10   0   4  197.21    8.64
  10   0  -4  205.72    9.90
  10   0  -4  184.76   11.14
 -10   0   4  210.87   10.15
  10   0  -4  197.19    9.37
  10   0  -4  176.30   10.21
  10   0  -4  198.96    8.10
 -10   0   4  179.89    8.18
  10   0  -3    0.99    1.26
 -10   0   3    0.06    0.79
  10   0  -3   -0.53    0.82
  10   0  -3   -0.32    0.90
 -10   0   3    0.70    0.77
  10   0  -3   -3.00    1.69
  10   0  -3   -1.43    0.79
 -10   0   3    0.00    0.43
 -10   0   3   -2.36    1.52
  10   0  -2  190.44    7.52
 -10   0   2  231.96    9.25
 -10   0   2  220.33   10.36
  10   0  -2  230.26    9.80
  10   0  -2  185.35   10.58
  10   0  -2  191.35   10.61
  10   0  -2  228.20    8.26
 -10   0   2  231.12   13.43
 -10   0   2  195.67    8.48
 -10   0   1    0.65    0.65
  10   0  -1   -0.55    1.34
 -10   0   1   -0.96    1.16
 -10   0   1   -0.13    0.49
  10   0  -1    0.46    0.55
 -10   0   1   -0.71    0.86
  10   0  -1    0.05    0.93
  10   0  -1   -0.97    0.80
 -10   0   0  138.04    6.90
  10   0   0  111.42    8.09
 -10   0   0  124.12    6.62
 -10   0   0  158.09   11.97
  10   0   0  113.42    5.75
 -10   0   0  141.31    8.44
  10   0   0  147.43    7.65
  10   0   0  127.01    8.65
 -10   0  -1    1.08    0.66
  10   0   1    2.65    1.50
 -10   0  -1   -0.16    0.73
  10   0   1    0.20    0.67
  10   0   1    0.10    1.21
 -10   0  -1   -1.68    1.34
 -10   0  -1   -0.21    0.50
  10   0   1   -0.31    0.45
 -10   0  -2  493.69   12.72
  10   0   2  429.52   15.46
 -10   0  -2  427.39   14.98
  10   0   2  494.91   13.87
  10   0   2  378.73   14.79
 -10   0  -2  410.35   19.79
 -10   0  -2  446.85   12.54
  10   0   2  425.24   11.17
  10   0   3    1.97    1.41
 -10   0  -3    0.02    0.43
  10   0   3    0.59    1.20
 -10   0  -3   -0.84    0.91
 -10   0  -3    0.59    0.81
  10   0   3    0.60    0.63
 -10   0  -4  663.83   15.56
  10   0   4  677.20   14.29
 -10   0  -5   -0.74    0.50
 -10   0  -5   -0.82    0.84
  10   0   5   -0.12    0.56
 -10   0  -6  155.78    6.71
 -10   0  -6  132.22    6.92
  10   0   6  138.77    6.49
 -10   0  -7    0.04    0.68
  10   0   7    0.51    0.67
 -10   0  -8    5.90    1.49
  10   0   8    4.66    1.23
  10   0   8    5.34    1.09
 -10   0  -9    0.01    0.58
  10   0   9    0.28    0.58
  10   0   9   -0.27    0.34
  10   0  10  361.22    8.31
 -10   0 -10  363.46    8.94
 -10  -1  11   21.67    2.09
  10   1 -11   22.49    2.35
 -10   1  11   23.55    2.24
 -10  -1  11   24.36    2.25
  10  -1 -11   23.68    2.48
  10   1 -11   24.51    2.53
 -10   1  11   21.53    2.15
 -10  -1  10   45.07    3.29
 -10   1  10   47.48    3.73
  10   1 -10   51.00    3.82
 -10   1  10   49.37    3.57
 -10  -1  10   51.64    3.64
  10  -1 -10   46.35    3.67
  10   1 -10   48.97    3.76
 -10  -1   9    2.32    0.85
 -10   1   9    1.98    0.94
 -10  -1   9    2.71    0.99
  10   1  -9    3.71    1.30
  10  -1  -9    4.05    1.35
  10   1  -9    2.91    1.17
 -10   1   9    1.80    0.78
 -10  -1   9    4.48    1.26
 -10  -1   8  116.23    5.82
 -10   1   8  120.24    6.69
 -10  -1   8  112.69    6.08
 -10   1   8  110.17    6.77
 -10  -1   8  108.20    5.89
  10   1  -8  110.20    6.05
 -10   1   8  116.38    6.25
 -10  -1   8  118.09    6.26
  10  -1  -8  121.02    6.47
  10   1  -8  115.36    6.28
 -10  -1   7    3.64    1.12
  10   1  -7    5.29    1.46
  10  -1  -7    2.24    1.09
  10   1  -7    3.80    1.34
 -10   1   7    3.66    1.31
 -10  -1   7    4.22    1.32
 -10   1   7    2.10    0.93
 -10  -1   7    4.82    1.40
 -10  -1   6  653.39   15.33
 -10  -1   6  695.36   14.55
 -10   1   6  688.26   16.80
  10   1  -6  671.86   15.19
 -10   1   6  708.63   16.25
 -10  -1   6  716.38   16.22
 -10  -1   5    5.86    1.40
 -10   1   5    4.75    1.62
 -10  -1   5    3.67    1.30
  10   1  -5    3.33    1.17
 -10   1   5    4.37    1.41
 -10  -1   5    2.68    0.98
 -10   1   4  491.62   14.30
 -10  -1   4  440.62   12.52
  10  -1  -4  513.31   15.77
  10   1  -4  510.64   15.55
  10  -1  -4  404.86   16.57
  10   1  -4  383.02   15.82
 -10  -1   4  473.90   15.06
 -10   1   4  477.87   15.45
  10  -1  -4  462.86   14.00
  10  -1  -4  387.22   16.10
  10   1  -4  446.44   12.02
 -10   1   4  450.78   13.06
 -10  -1   4  461.18   13.04
  10  -1  -3    0.74    1.08
  10   1  -3   -1.31    1.14
 -10  -1   3    0.19    0.54
 -10   1   3    0.42    0.89
  10  -1  -3    0.21    0.58
  10   1  -3   -0.50    0.80
 -10   1   3    2.03    0.99
 -10  -1   3    0.00    0.54
  10  -1  -3    1.91    1.36
  10   1  -3    0.73    0.66
 -10   1   3    0.75    0.70
 -10  -1   3   -0.24    0.59
 -10   1   3    0.57    1.05
 -10   1   2   33.09    3.65
  10   1  -2   24.62    2.83
 -10  -1   2   28.01    3.71
 -10   1   2   25.96    3.64
  10  -1  -2   30.38    3.61
  10   1  -2   24.52    3.24
  10   1  -2   17.05    3.30
  10  -1  -2   19.43    3.60
 -10  -1   2   28.29    3.12
  10  -1  -2   24.68    3.97
  10   1  -2   29.69    2.98
 -10   1   2   45.13    6.41
 -10  -1   2   30.52    4.55
 -10   1   2   31.53    3.41
 -10  -1   2   32.26    3.41
  10   1  -1    2.63    1.08
 -10  -1   1    2.81    1.18
 -10   1   1    1.45    1.06
  10   1  -1    1.31    1.44
  10  -1  -1   -1.33    1.29
  10  -1  -1    1.42    0.94
  10   1  -1    0.99    0.87
 -10   1   1    1.35    0.81
 -10  -1   1    1.62    0.81
  10  -1  -1    1.51    1.29
  10   1  -1    0.75    0.65
 -10   1   1    2.63    1.88
 -10   1   1    2.05    0.96
 -10  -1   1    1.87    1.07
  10   1   0   70.16    4.76
  10  -1   0   63.69    4.17
 -10   1   0   85.00    5.79
 -10  -1   0   67.94    4.65
  10  -1   0   57.32    6.03
 -10  -1   0   90.72    6.76
 -10   1   0   80.81    6.49
  10  -1   0   73.65    5.54
  10   1   0   77.45    5.59
  10   1   0   81.93    6.90
  10  -1   0   93.85    7.50
  10   1   0   64.85    4.28
 -10   1   0   74.86    8.98
 -10   1   0   60.00    4.67
 -10  -1   0   67.10    4.82
  10   1   1    0.59    0.72
  10  -1   1   -0.54    0.54
 -10   1  -1    1.33    0.79
 -10  -1  -1    0.11    0.44
  10  -1   1    0.64    0.99
  10   1   1    1.21    1.12
 -10  -1  -1   -1.72    1.13
 -10   1  -1   -0.48    0.55
  10  -1   1    1.69    0.95
  10   1   1    0.56    0.66
  10   1   1   -0.07    0.93
  10  -1   1   -0.31    1.04
  10   1   1    0.79    0.61
 -10   1  -1   -1.81    1.46
 -10   1  -1   -0.05    0.49
 -10  -1  -1    0.65    0.66
 -10   1  -2  594.50   14.74
 -10  -1  -2  589.21   14.34
 -10   1  -2  761.21   29.88
  10   1   2  581.60   12.29
  10   1   2  563.12   13.38
  10  -1   2  549.92   12.26
 -10  -1  -2  590.98   13.47
  10  -1   2  564.88   18.13
  10   1   2  636.65   18.92
 -10  -1  -2  581.45   17.58
 -10   1  -2  548.07   17.28
  10  -1   2  663.31   16.54
  10   1   2  664.48   16.17
  10   1   2  485.97   16.55
  10  -1   2  537.49   17.63
 -10   1  -2  631.55   26.90
  10   1   2  597.04   12.70
 -10   1  -2  595.32   15.17
 -10   1  -3   21.29    2.85
 -10  -1  -3   21.05    2.77
  10  -1   3   19.39    2.39
  10   1   3   20.66    2.37
  10   1   3   20.08    2.59
  10   1   3   23.63    2.56
 -10   1  -3   18.48    2.84
  10   1   3   26.08    3.86
 -10  -1  -3   21.73    2.62
 -10   1  -4   99.49    6.04
 -10  -1  -4  103.58    6.03
  10   1   4   95.02    5.62
  10  -1   4   96.26    5.22
  10   1   4   95.58    5.06
  10   1   4   93.57    5.02
 -10   1  -4   88.49    6.18
 -10  -1  -4  103.04    5.59
 -10  -1  -5    8.06    1.75
 -10   1  -5   10.60    2.07
  10  -1   5    8.09    1.60
  10   1   5    8.22    1.70
  10   1   5    7.78    1.50
  10   1   5    9.18    1.63
 -10   1  -5    6.82    1.79
 -10  -1  -5    9.23    1.69
  10   1   6  137.24    6.64
  10  -1   6  141.43    6.32
  10   1   6  138.75    6.03
  10   1   6  147.04    6.12
 -10   1  -6  135.80    7.60
 -10  -1  -6  144.66    6.41
  10   1   7    0.74    0.78
  10  -1   7    0.72    0.70
  10   1   7    0.12    0.48
  10   1   7    0.27    0.65
 -10   1  -7   -1.72    1.06
 -10   1  -7   -0.43    0.77
 -10  -1  -7    1.61    0.69
  10   1   8    3.26    1.10
  10  -1   8    4.28    1.15
  10   1   8    4.57    1.07
  10   1   8    3.62    0.92
 -10   1  -8    5.06    1.57
 -10   1  -8    3.33    1.22
 -10  -1  -8    4.98    1.15
 -10   1  -9    0.23    0.60
 -10  -1  -9    1.14    0.65
  10   1   9    0.25    0.51
  10  -1   9    0.63    0.60
  10   1   9    1.19    0.60
  10   1   9    0.34    0.46
 -10   1  -9   -0.39    0.65
 -10   1  -9    0.78    0.82
 -10  -1  -9    1.27    0.53
 -10   1 -10  121.02    5.07
 -10  -1 -10  119.28    4.93
  10  -1  10  124.89    4.72
  10   1  10  122.21    4.27
  10   1  10  121.52    4.75
  10   1  10  110.23    3.79
 -10   1 -10  106.63    5.15
 -10   2  11   -0.08    0.36
 -10  -2  11    0.28    0.39
  10   2 -11    0.17    0.46
  10  -2 -11    0.17    0.59
  10   2 -11    0.60    0.66
 -10   2  11    0.62    0.42
 -10  -2  11    0.56    0.39
 -10   2  10   38.43    3.36
 -10  -2  10   33.65    2.73
  10   2 -10   40.92    3.28
 -10   2  10   38.93    2.96
 -10  -2  10   38.73    2.90
  10  -2 -10   37.55    3.16
  10   2 -10   40.00    3.20
 -10   2   9   -0.17    0.53
 -10  -2   9    0.53    0.49
  10   2  -9    0.75    0.84
  10  -2  -9    1.22    0.92
  10   2  -9    0.27    0.69
 -10   2   9    0.23    0.52
 -10  -2   9   -1.04    0.64
 -10   2   8   54.73    4.86
 -10  -2   8   54.59    3.87
 -10  -2   8   56.04    4.07
  10   2  -8   59.00    4.34
 -10   2   8   55.10    4.12
 -10  -2   8   55.67    4.11
  10  -2  -8   52.91    4.16
  10   2  -8   56.30    4.26
 -10   2   7   34.81    4.12
  10   2  -7   32.15    3.32
 -10   2   7   33.38    3.40
 -10  -2   7   35.59    3.51
  10  -2  -7   36.53    3.63
  10   2  -7   36.82    3.57
 -10  -2   7   33.65    3.30
 -10  -2   7   34.25    3.15
 -10   2   6  245.67    9.52
 -10  -2   6  258.87    9.64
  10   2  -6  227.38    8.86
  10   2  -6  262.34   10.73
 -10  -2   6  221.51    8.59
 -10  -2   6  232.91    8.36
 -10   2   6  245.08   10.13
 -10  -2   5   14.06    2.06
 -10   2   5   13.24    2.55
 -10  -2   5   12.18    2.10
 -10   2   5    9.95    2.03
 -10  -2   5   11.00    2.11
  10   2  -5   10.08    1.97
 -10  -2   4   74.54    5.00
 -10   2   4   88.57    6.25
  10   2  -4   77.47    5.13
 -10   2   4   86.85    5.82
 -10  -2   4   86.35    5.71
  10  -2  -3    5.91    2.13
  10   2  -3    2.69    1.46
 -10  -2   3    7.75    2.03
 -10   2   3    7.98    2.11
 -10   2   3    5.83    1.76
 -10  -2   3    3.25    1.07
  10   2  -3    3.38    1.17
 -10   2   3    5.12    1.42
 -10  -2   3    4.69    1.39
 -10  -2   2    1.46    1.04
 -10   2   2    2.03    1.28
  10   2  -2    2.95    1.95
  10  -2  -2    7.16    2.16
  10   2  -2    2.04    1.10
 -10  -2   2   -0.17    0.48
  10  -2  -2    8.89    2.61
  10   2  -2    0.78    0.80
 -10   2   2   -0.02    0.51
 -10  -2   2   -0.29    0.47
  10   2  -1    3.37    1.28
 -10  -2   1    1.58    0.82
  10  -2  -1   -0.37    1.31
 -10  -2   1    2.63    1.30
 -10   2   1    3.80    1.68
  10  -2  -1    0.21    0.75
  10   2  -1    2.96    1.18
  10   2  -1    1.65    1.34
  10  -2  -1    2.63    1.57
  10   2  -1    3.02    1.12
 -10   2   1    3.01    1.11
 -10  -2   1    3.08    1.10
  10   2   0    7.07    1.71
 -10  -2   0    7.81    1.68
  10  -2   0    4.48    2.20
 -10  -2   0    7.79    1.94
 -10   2   0    8.15    2.17
  10  -2   0    7.06    1.98
  10   2   0    8.71    1.97
  10   2   0    4.27    1.71
  10  -2   0    6.19    2.00
 -10   2   0   11.12    3.57
  10   2   0    6.37    1.45
 -10   2   0    5.98    1.58
 -10  -2   0    7.57    1.61
 -10  -2  -1   14.55    2.14
  10   2   1   12.61    2.19
 -10  -2  -1   12.55    2.67
 -10   2  -1   10.50    2.41
  10   2   1   13.41    2.94
  10  -2   1   14.23    3.08
  10   2   1   14.73    2.12
 -10   2  -1   12.92    2.23
 -10  -2  -1   15.32    2.35
 -10  -2  -2  682.16   15.51
  10   2   2  643.13   13.68
  10   2   2  642.29   15.13
 -10   2  -2  674.32   18.89
  10   2   2  651.24   13.66
 -10   2  -2  686.29   17.69
 -10  -2  -2  642.33   13.76
 -10   2  -3    1.79    0.82
 -10  -2  -3    2.55    1.01
  10   2   3    3.10    1.15
  10  -2   3    2.59    0.87
  10   2   3    2.57    0.95
  10   2   3    4.05    1.14
 -10   2  -3    5.20    1.71
 -10   2  -3    5.02    1.67
 -10  -2  -3    1.67    0.80
 -10   2  -4  330.20   11.38
 -10  -2  -4  316.84   10.53
  10  -2   4  299.93    8.94
  10   2   4  299.52    9.33
  10   2   4  308.58   10.45
 -10   2  -4  318.82   13.47
  10   2   4  309.19    9.30
 -10   2  -4  310.69   12.27
 -10  -2  -4  296.57    9.30
 -10   2  -5    1.35    0.87
 -10  -2  -5    3.62    1.18
  10   2   5    2.02    1.05
  10  -2   5    2.84    0.98
  10   2   5    3.14    1.08
  10   2   5    3.16    1.08
 -10   2  -5    2.00    1.38
 -10   2  -5    4.41    1.72
 -10  -2  -5    2.24    0.98
 -10   2  -6  227.90    8.99
 -10  -2  -6  215.29    8.35
  10  -2   6  193.74    7.12
  10   2   6  191.44    7.28
  10   2   6  206.52    8.30
 -10   2  -6  214.48   10.92
  10   2   6  198.47    7.24
 -10   2  -6  206.60    9.79
 -10  -2  -6  192.68    7.23
 -10   2  -7    1.85    1.07
 -10  -2  -7    1.45    0.79
  10   2   7    2.44    1.06
  10  -2   7    2.51    0.94
  10   2   7    1.80    0.82
  10   2   7    2.03    0.92
 -10   2  -7    1.43    1.17
  10   2   7    1.70    0.94
 -10   2  -7    1.89    1.42
 -10  -2  -7    1.62    0.71
 -10   2  -8   61.91    4.28
 -10  -2  -8   59.49    3.99
  10  -2   8   58.76    3.66
  10   2   8   59.75    3.73
  10   2   8   67.08    4.23
 -10   2  -8   59.47    5.37
  10   2   8   58.85    3.58
 -10   2  -8   61.53    4.93
  10   2   8   49.74    3.72
 -10  -2  -8   57.33    3.52
 -10   2  -9    0.10    0.29
 -10  -2  -9   -0.80    0.52
  10   2   9    0.37    0.63
  10  -2   9    0.72    0.55
  10   2   9    0.14    0.43
 -10  -2  -9    1.34    0.52
  10   2   9   -0.19    0.48
 -10   2  -9    0.00    0.65
 -10   2  -9   -0.23    0.72
  10   3 -10   40.70    2.81
  10   3 -10   52.15    3.38
 -10  -3  10   44.58    2.81
 -10   3  10   50.11    3.61
  10   3  -9   -0.63    0.70
 -10  -3   9    0.05    0.38
 -10   3   9    0.29    0.54
 -10  -3   8   11.91    1.72
 -10  -3   8   11.67    1.67
 -10   3   8   10.15    2.09
  10   3  -8    9.65    1.73
 -10  -3   8   14.13    1.84
  10   3  -8   14.93    2.06
 -10  -3   7   10.14    1.65
 -10   3   7   11.40    2.38
 -10  -3   7   10.03    1.65
  10   3  -7   10.70    1.97
  10  -3  -7    8.99    1.76
  10   3  -7   10.72    1.78
 -10  -3   7   10.65    1.76
 -10   3   7    9.70    1.69
 -10   3   6  224.45    8.46
 -10  -3   6  239.22    8.60
  10  -3  -6  230.68    8.72
  10   3  -6  242.72    8.68
 -10  -3   6  189.96    7.51
 -10  -3   6  178.93    7.01
 -10   3   6  213.23   10.42
  10   3  -6  188.88    7.86
  10   3  -6  214.25    9.75
 -10   3   5    5.37    1.73
  10   3  -5    2.76    1.61
 -10   3   5    3.48    1.54
  10   3  -5    1.41    0.86
  10   3  -5    3.10    1.15
 -10  -3   5    2.06    1.04
 -10  -3   5    5.88    1.44
 -10  -3   4  452.01   12.47
 -10  -3   4  356.83   10.60
 -10   3   4  375.99   13.42
  10   3  -4  347.79   10.82
  10   3  -4  450.52   16.45
  10   3  -3    2.68    1.86
  10   3  -3    0.80    0.75
 -10  -3   3    0.59    0.64
 -10   3   2    3.51    1.59
  10   3  -2    1.94    0.94
 -10  -3   2    1.51    0.79
  10   3  -1   -0.26    0.76
 -10   3   1    0.53    1.10
 -10  -3   1    0.40    0.55
 -10   3   0  142.53    9.08
  10   3   0  139.02    6.57
  10   3   0  141.53    7.49
 -10  -3   0  140.24    6.49
 -10   3  -1   55.20    5.77
  10   3   1   51.05    3.99
  10   3   1   57.35    4.81
 -10  -3  -1   50.19    3.87
  10   3   2  663.54   16.24
 -10   3  -2  676.43   20.39
  10   3   2  627.39   13.69
 -10  -3  -2  610.34   13.27
  10   3   3   52.96    4.12
  10   3   3   59.04    4.80
 -10   3  -3   56.35    6.04
  10   3   3   52.38    4.00
 -10  -3  -3   60.47    4.54
 -10  -3  -3   51.44    3.85
 -10  -3  -4   16.55    2.36
  10   3   4   21.47    2.61
  10   3   4   20.15    2.77
  10   3   4   17.56    2.33
 -10   3  -4   15.81    3.33
 -10   3  -4   20.19    3.57
  10   3   4   19.23    3.34
 -10  -3  -4   17.64    2.26
 -10  -3  -5   86.08    5.15
  10   3   5   81.67    4.98
  10   3   5   87.84    5.60
 -10   3  -5   88.51    7.46
  10   3   5   80.05    4.72
 -10   3  -5   83.28    6.67
  10   3   5   66.45    6.14
 -10  -3  -5   73.09    4.46
 -10  -3  -6   80.00    4.72
  10   3   6   76.60    4.65
  10   3   6   76.91    5.00
 -10   3  -6   70.92    6.50
  10   3   6   75.65    4.45
 -10   3  -6   78.16    6.32
  10   3   6   56.63    5.12
 -10  -3  -6   66.45    4.11
 -10  -3  -7   20.22    2.23
  10   3   7   20.78    2.32
  10   3   7   18.72    2.33
  10   3   7   18.34    2.11
 -10   3  -7   18.06    3.27
 -10   3  -7   19.45    3.12
  10   3   7   12.17    2.08
 -10  -3  -7   16.79    2.00
  10  -3   8   17.38    1.73
  10   3   8   19.27    2.09
  10   3   8   17.88    1.99
 -10  -3  -8   16.26    1.80
  10   3   8   16.32    1.84
 -10   3  -8   15.06    2.83
 -10   3  -8   17.19    2.64
  10   3   8   11.09    1.66
 -10   4   9    0.12    0.47
  10   4  -9   -1.10    0.74
  10   4  -9    0.27    0.50
 -10  -4   9    0.34    0.33
  10   4  -8   39.76    3.79
  10   4  -8   41.03    3.11
 -10  -4   8   39.64    2.74
 -10   4   8   39.11    3.57
 -10  -4   7   25.86    2.36
  10   4  -7   24.28    2.61
  10   4  -7   25.61    2.73
 -10   4   7   27.40    3.29
 -10  -4   6  288.57    8.21
  10   4  -6  310.54    9.42
  10   4  -6  312.54   11.10
 -10   4   6  306.29   11.58
  10   4  -5   21.36    2.64
  10   4  -5   22.62    3.41
 -10   4   5   20.23    3.16
 -10  -4   4  198.08    7.29
  10   4  -4  200.21    7.96
 -10   4   4  215.82   10.37
  10   4  -4  226.04   11.35
 -10   4   4  192.78    9.89
 -10  -4   3  106.75    5.49
 -10   4   3  107.85    7.67
  10   4  -3   96.53    5.62
  10   4  -3  117.17    8.68
 -10   4   3   92.18    6.99
 -10  -4   2   24.42    2.68
 -10   4   2   23.70    3.56
  10   4  -2   29.12    4.62
  10   4  -2   35.13    4.25
 -10   4   2   26.08    4.07
  10   4  -2   23.35    2.80
 -10  -4   1   19.34    2.38
  10   4  -1   18.01    2.48
 -10   4   1   18.46    3.36
  10   4  -1   25.74    4.38
  10   4  -1   23.81    3.76
  10   4   0   13.80    3.47
 -10  -4   0   10.34    1.76
  10   4   0    9.64    1.82
 -10   4   0   14.27    3.06
  10   4   0   12.75    2.97
  10   4   1    4.14    2.15
 -10  -4  -1    3.62    1.10
  10   4   1    5.14    2.25
  10   4   1    3.20    1.13
 -10   4  -1    3.04    1.40
 -10  -4  -2  387.65   10.20
 -10   4  -2  441.01   17.08
  10   4   2  406.01   11.06
  10   4   2  359.33   15.00
  10   4   2  452.62   16.97
  10   4   3    1.21    1.31
  10   4   3    0.32    0.68
 -10   4  -3   -0.65    1.28
  10   4   3    0.97    1.40
 -10  -4  -3    0.52    0.65
  10   4   4  370.81   11.07
 -10   4  -4  355.39   15.22
  10   4   4  340.08    9.68
  10   4   4  291.42   12.67
 -10  -4  -4  315.85    8.92
  10   4   5   37.29    3.30
 -10  -4  -5   32.91    2.83
  10   4   5   27.20    3.63
 -10   4  -5   40.91    5.27
  10   4   5   35.00    3.04
 -10  -4  -6  166.14    5.94
 -10   4  -6  193.86   10.50
  10   4   6  180.94    6.44
 -10  -4  -7   13.00    1.58
  10   4   7   14.24    1.72
 -10   4  -7   15.77    2.88
  10   4   7    8.69    1.55
 -10  -5   7   27.75    2.11
  10   5  -7   27.62    3.04
 -10   5   7   24.75    2.30
  10   5  -7   29.49    2.33
  10   5  -7   25.06    2.08
 -10  -5   6  408.18    8.59
  10   5  -6  425.23   12.81
  10   5  -6  418.60   10.87
  10   5  -5    3.20    1.02
 -10  -5   5    3.18    0.85
  10   5  -5    4.01    1.54
  10   5  -4  232.89   10.30
  10   5  -4  222.26    7.69
  10   5  -3   25.74    3.79
  10   5  -3   26.96    2.75
 -10   5   3   30.37    4.11
  10   5  -2    2.01    1.57
 -10   5   2    4.07    1.87
  10   5  -2    0.00    1.02
  10   5  -2    3.95    1.37
  10   5  -1    1.61    1.33
  10   5  -1    2.21    1.14
 -10   5   1    0.08    1.13
  10   5  -1    2.65    1.03
 -10  -5   1   -0.03    0.27
 -10  -5   0   19.42    2.18
  10   5   0   16.52    3.13
  10   5   0   22.50    3.33
  10   5   0   18.78    2.33
 -10   5   0   19.31    3.62
  10   5   1   89.88    6.79
 -10  -5  -1   82.81    4.42
 -10   5  -1   95.53    7.79
  10   5   1   79.68    4.68
  10   5   2  330.29   12.70
 -10  -5  -2  314.99    8.42
  10   5   2  331.68    9.32
  10   5   3   20.81    3.20
  10   5   3   14.99    2.40
 -10  -5  -3   22.10    2.19
 -10   5  -3   23.53    3.91
  10   5   3   26.22    2.56
  10   5   4   29.40    3.47
 -10  -5  -4   35.19    2.64
  10   5   4   38.01    2.95
  10   5   5   15.21    2.30
 -10  -5  -5   18.22    1.82
 -10   5  -5   22.72    3.55
  10   5   5   20.08    2.04
  10   6  -2    8.77    1.54
  10   6  -2    9.83    1.99
 -10   6   1    6.04    1.88
  10   6  -1    3.42    0.84
  10   6  -1    4.94    1.06
  10   6  -1    3.27    1.15
  10   6   0   42.61    3.30
  10   6   0   40.41    2.69
 -10   6   0   44.45    4.69
 -11   0  11  181.69    5.37
  11   0 -11  179.28    5.79
  11   0 -11  165.47    5.16
 -11   0  10   -0.10    0.30
  11   0 -10    0.55    0.73
 -11   0  10    0.18    0.40
  11   0 -10    0.86    0.63
 -11   0   9   80.48    4.59
  11   0  -9   93.00    4.90
 -11   0   9   83.79    4.66
  11   0  -9   90.82    4.99
 -11   0   8   -0.09    0.37
  11   0  -8    0.30    0.59
 -11   0   8    0.22    0.59
  11   0  -8    0.87    0.80
 -11   0   8    0.00    0.65
  11   0  -7  326.30    9.98
 -11   0   7  324.70   10.31
  11   0  -7  342.53   10.61
 -11   0   7  330.38   10.65
  11   0  -6   -1.68    0.88
 -11   0   6   -0.30    0.71
 -11   0   6    0.03    1.11
  11   0  -5  667.47   14.65
 -11   0   5  615.16   15.10
 -11   0   5  630.60   15.45
  11   0  -4    0.08    0.52
 -11   0   4   -0.29    0.62
 -11   0   4    0.80    0.63
  11   0  -3  323.86   10.03
 -11   0   3  300.77   10.59
 -11   0   3  300.84   10.65
  11   0  -2   -0.32    0.64
 -11   0   2   -0.78    0.74
 -11   0   2   -0.42    0.63
 -11   0   1  646.46   15.54
  11   0  -1  623.13   13.82
  11   0   0    0.56    0.63
 -11   0   0   -0.31    0.96
 -11   0   0   -0.11    0.61
  11   0   1    3.54    1.14
 -11   0  -1    0.88    0.77
 -11   0  -1    2.63    1.17
  11   0   2    0.85    0.77
 -11   0  -2    1.39    0.86
 -11   0  -2    0.39    0.57
  11   0   3    4.90    1.28
 -11   0  -3    3.35    1.14
  11   0   4    0.52    0.74
 -11   0  -4   -0.60    0.68
 -11   0  -4   -0.49    0.60
  11   0   5  264.28    8.72
 -11   0  -5  265.44    9.61
  11   0   6    0.17    0.54
 -11   0  -6    0.04    0.56
  11   0   7   62.13    3.98
 -11   0  -7   60.23    4.20
  11   0   8   -0.38    0.49
 -11   0  -8    0.04    0.50
  11   0   9   13.53    1.60
 -11   0  -9   11.73    1.61
 -11  -1  10    0.24    0.27
  11   1 -10    0.52    0.51
  11  -1 -10    0.17    0.65
  11   1 -10   -0.01    0.67
 -11   1  10    0.42    0.44
 -11  -1  10    0.09    0.44
 -11   1  10   -0.09    0.36
 -11  -1   9  215.34    6.67
 -11   1   9  227.75    8.13
  11   1  -9  235.04    7.76
 -11   1   9  242.12    7.70
 -11  -1   9  240.73    7.63
  11  -1  -9  249.57    8.09
  11   1  -9  250.21    8.03
 -11  -1   8    0.99    0.66
 -11  -1   8    0.18    0.37
  11   1  -8   -0.29    0.57
  11  -1  -8   -0.09    0.77
  11   1  -8   -0.16    0.92
 -11   1   8   -0.04    0.72
 -11  -1   8   -0.17    0.81
 -11   1   8    0.34    0.47
 -11  -1   8   -0.28    0.46
 -11  -1   7   40.27    3.22
 -11   1   7   39.97    3.84
 -11  -1   7   40.11    3.59
 -11   1   7   42.64    4.20
  11   1  -7   43.98    3.68
 -11   1   7   44.04    3.80
 -11  -1   7   45.62    3.84
  11  -1  -7   49.50    4.03
  11   1  -7   46.64    3.85
  11   1  -6    2.01    1.07
 -11   1   6    1.21    0.85
 -11  -1   6    1.05    0.80
 -11   1   6    1.37    1.00
 -11  -1   6    2.22    1.11
 -11   1   5  147.67    7.64
 -11  -1   5  140.77    7.04
  11   1  -5  143.99    6.80
 -11   1   5  126.53    6.83
 -11  -1   5  136.48    7.02
  11   1  -4    0.03    0.56
 -11   1   4    0.27    0.67
 -11  -1   4    0.86    0.75
 -11   1   4    2.28    1.09
 -11  -1   4   -0.02    0.56
 -11   1   3  300.12   11.08
 -11  -1   3  270.46    9.69
 -11   1   3  268.90   10.21
 -11  -1   3  271.81   10.07
  11   1  -3  273.65    9.35
 -11  -1   2   19.56    2.59
 -11   1   2   22.00    3.11
  11   1  -2   18.69    2.43
 -11   1   2   18.55    2.69
 -11  -1   2   15.67    2.44
  11   1  -1   70.05    4.86
  11  -1  -1   71.57    4.48
  11   1  -1   78.59    4.82
 -11   1   1   81.13    5.51
 -11  -1   1   80.28    5.39
 -11  -1   1   77.33    5.11
 -11   1   0   17.71    2.71
  11   1   0   13.35    2.18
  11  -1   0   11.80    1.84
  11   1   0   11.10    1.85
 -11   1   0   12.79    2.22
 -11  -1   0   12.36    2.17
 -11  -1   0   14.87    2.26
  11   1   1  345.46   10.62
  11  -1   1  341.17    9.71
  11   1   1  364.63   10.03
 -11   1  -1  366.21   11.62
 -11  -1  -1  353.79   11.21
 -11  -1  -1  373.90   11.03
  11   1   2    2.14    0.93
  11  -1   2    2.80    0.86
  11   1   2    1.69    0.77
 -11   1  -2    2.62    1.08
 -11  -1  -2    2.29    1.02
 -11  -1  -2    2.90    1.08
 -11   1  -3   12.43    2.20
 -11  -1  -3   12.48    2.15
  11   1   3   14.80    1.91
  11   1   3   14.26    2.22
  11  -1   3   16.58    2.18
  11   1   3   15.72    2.12
 -11   1  -3   16.81    2.63
 -11  -1  -3   18.14    2.39
 -11   1  -4   -0.09    0.53
 -11  -1  -4   -1.85    0.92
  11   1   4    0.15    0.70
  11  -1   4    0.10    0.49
  11   1   4    0.86    0.56
  11   1   4   -0.33    0.66
 -11   1  -4   -0.91    0.86
 -11  -1  -4    0.58    0.60
 -11   1  -5  178.84    7.81
 -11  -1  -5  165.99    7.38
  11  -1   5  165.24    6.65
  11   1   5  169.94    6.28
  11   1   5  168.64    7.19
  11   1   5  178.77    6.56
 -11   1  -5  159.79    7.63
 -11  -1  -5  178.40    6.99
 -11   1  -6    1.40    0.83
 -11  -1  -6    0.58    0.58
  11   1   6    0.49    0.68
  11  -1   6    0.60    0.49
  11   1   6    1.44    0.67
  11   1   6    2.17    0.83
 -11   1  -6    1.07    0.80
 -11  -1  -6    1.19    0.60
 -11   1  -7  140.22    6.40
 -11  -1  -7  125.80    5.96
  11  -1   7  132.83    5.59
  11   1   7  138.70    5.17
  11   1   7  134.73    5.91
  11   1   7  147.12    5.32
 -11   1  -7  129.41    6.32
 -11  -1  -7  136.61    5.42
 -11   1  -8    0.50    0.55
 -11  -1  -8    0.96    0.61
  11   1   8    1.30    0.70
  11  -1   8    1.57    0.73
  11   1   8    1.63    0.58
  11   1   8    1.50    0.59
 -11  -1  -8    1.20    0.50
 -11   1  -8    1.25    0.77
  11   1   9   57.44    2.62
  11   1   9   57.73    3.19
  11  -1   9   54.41    2.99
 -11   1  -9   48.41    3.17
 -11   1  -9   61.59    3.52
 -11  -1  -9   61.81    3.41
 -11  -2  10    3.83    0.79
  11   2 -10    4.49    1.04
  11  -2 -10    4.25    1.04
  11   2 -10    3.30    0.87
 -11   2  10    4.49    0.86
 -11  -2  10    4.65    0.88
 -11   2  10    3.63    0.89
 -11  -2   9   35.65    2.58
 -11   2   9   39.67    3.40
  11   2  -9   45.07    3.27
 -11   2   9   42.42    3.00
 -11  -2   9   46.50    3.10
  11  -2  -9   43.39    3.21
  11   2  -9   46.28    3.26
 -11  -2   8    2.57    0.89
 -11  -2   8    2.00    0.70
  11   2  -8    2.96    0.98
  11  -2  -8    2.46    1.02
  11   2  -8    2.05    0.90
 -11   2   8    1.57    0.70
 -11  -2   8    2.38    0.86
 -11   2   8    1.82    1.02
 -11  -2   7  100.16    5.30
 -11  -2   7   94.65    4.67
 -11   2   7  104.68    6.59
  11   2  -7  102.36    5.45
 -11   2   7  110.18    5.69
 -11  -2   7  108.57    5.54
  11  -2  -7  111.50    5.82
  11   2  -7  107.80    5.60
 -11  -2   6   -0.09    0.52
 -11   2   6   -0.07    0.67
  11   2  -6   -0.71    0.83
  11   2  -6    0.24    0.76
  11  -2  -6   -2.68    1.11
  11   2  -6   -1.00    0.98
 -11   2   6    0.13    0.54
 -11  -2   6   -0.68    0.66
 -11  -2   6    0.47    0.42
 -11   2   5  249.58    9.34
 -11  -2   5  244.21    9.07
 -11  -2   5  231.16    7.63
 -11   2   5  240.81    9.69
 -11  -2   5  218.79    8.34
  11   2  -5  218.12    8.31
  11   2  -5  262.37   11.00
 -11  -2   4   10.00    1.65
  11   2  -4   10.77    1.92
 -11   2   4   12.97    2.26
 -11  -2   4   11.20    2.06
 -11   2   4   13.12    2.38
 -11  -2   4    9.20    1.81
 -11   2   3  369.39   12.33
 -11  -2   3  315.56   10.13
  11   2  -3  321.90   10.03
 -11   2   3  374.69   11.90
 -11  -2   3  364.33   11.41
  11   2  -2    0.85    0.81
 -11   2   2   -1.32    0.95
 -11  -2   2    0.28    0.73
 -11  -2   2    1.14    0.77
  11   2  -1  242.63    9.25
  11   2  -1  246.66    8.60
 -11   2   1  262.51   10.18
 -11  -2   1  269.16    9.80
 -11  -2   1  239.14    8.64
  11   2   0    3.39    1.25
  11   2   0    3.41    1.08
 -11   2   0    3.75    1.22
 -11  -2   0    2.96    1.09
 -11  -2   0    2.35    0.92
  11   2   1    4.50    1.38
  11   2   1    6.25    1.45
 -11   2  -1    2.45    1.11
 -11  -2  -1    2.25    0.94
 -11  -2  -1    3.01    0.95
  11   2   2    0.71    0.90
  11   2   2    0.38    0.59
 -11   2  -2   -0.26    0.62
 -11  -2  -2   -0.97    0.72
 -11  -2  -2    0.40    0.65
  11   2   3   48.43    4.11
  11   2   3   45.86    3.54
 -11   2  -3   45.67    4.11
 -11  -2  -3   40.68    3.72
 -11  -2  -3   49.16    3.75
 -11   2  -4    1.01    0.79
 -11  -2  -4    1.50    0.88
  11   2   4    0.94    0.75
  11  -2   4    1.45    0.69
  11   2   4    1.36    0.74
  11   2   4    0.40    0.58
 -11   2  -4    1.36    1.01
 -11  -2  -4    1.57    0.86
 -11   2  -5  379.87   11.29
 -11  -2  -5  362.85   10.51
  11   2   5  355.45    9.34
  11   2   5  377.42   10.83
  11  -2   5  361.09    9.25
 -11   2  -5  330.68   12.05
  11   2   5  368.86    9.44
 -11   2  -5  355.45   11.98
 -11  -2  -5  348.80    9.46
 -11   2  -6    0.95    0.74
 -11  -2  -6    1.64    0.81
  11   2   6    1.94    0.93
  11  -2   6    2.11    0.76
  11   2   6    1.70    0.71
  11   2   6    0.93    0.52
  11   2   6    2.07    1.10
 -11   2  -6    2.12    1.13
 -11  -2  -6    1.61    0.73
 -11   2  -7  108.25    5.39
 -11  -2  -7  102.58    5.02
  11   2   7  100.16    4.50
  11   2   7  110.49    5.23
  11  -2   7   98.37    4.45
 -11   2  -7   80.39    5.40
  11   2   7  101.27    4.44
 -11   2  -7   95.19    5.68
  11   2   7   82.32    4.95
 -11  -2  -7   95.44    4.41
 -11   2  -8    9.63    1.51
 -11  -2  -8    9.98    1.43
  11   2   8    9.26    1.29
  11   2   8   10.13    1.47
  11  -2   8   10.13    1.36
 -11  -2  -8    8.38    1.19
  11   2   8   10.27    1.29
 -11   2  -8    6.69    1.45
 -11   2  -8    8.21    1.59
  11   3  -9  240.74    7.14
  11   3  -9  287.39    7.51
 -11  -3   9  246.79    6.20
 -11   3   9  287.41    8.38
  11   3  -8   -0.50    0.53
 -11  -3   8    0.24    0.33
 -11   3   8    0.74    0.62
 -11  -3   7   70.85    3.79
 -11  -3   7   77.31    4.14
 -11   3   7   84.93    5.67
  11   3  -7   81.11    4.62
 -11  -3   7   93.54    4.43
 -11  -3   6    0.69    0.55
 -11   3   6    1.37    0.94
  11   3  -6    0.59    0.71
 -11  -3   6    0.95    0.54
  11   3  -6    0.65    0.76
  11   3  -6   -0.12    0.66
 -11  -3   6    1.04    0.60
 -11   3   5  128.78    6.11
 -11  -3   5  142.58    6.28
  11  -3  -5  130.73    6.18
  11   3  -5  137.55    6.12
 -11   3   5  129.46    7.90
  11   3  -5  131.81    6.28
  11   3  -5  142.11    7.95
 -11  -3   5  123.34    5.43
 -11  -3   5  132.22    6.04
 -11   3   4   47.47    3.90
 -11  -3   4   48.18    3.81
  11   3  -4   44.06    3.69
  11   3  -4   51.81    5.25
 -11  -3   4   41.85    3.53
 -11  -3   3  454.37   11.98
  11   3  -3  371.21   10.64
  11   3  -3  468.93   16.46
 -11  -3   3  358.12   10.29
 -11  -3   2   35.99    3.44
 -11  -3   2   34.66    3.24
  11   3  -2   34.06    3.24
  11   3  -2   46.33    4.86
  11   3  -2   47.64    5.61
 -11   3   1   31.72    3.92
  11   3  -1   32.31    3.12
 -11  -3   1   38.53    3.56
 -11  -3   1   32.96    3.16
 -11   3   0   95.73    6.86
  11   3   0   86.66    5.05
 -11  -3   0   83.87    4.94
 -11  -3  -1  198.40    8.00
  11   3   1  176.23    8.02
 -11   3  -1  182.04    9.53
  11   3   1  176.29    7.17
 -11  -3  -1  165.43    6.83
 -11  -3  -2   31.79    3.16
  11   3   2   28.54    3.22
 -11   3  -2   25.55    3.76
  11   3   2   24.86    2.66
  11   3   2   31.79    4.52
 -11  -3  -2   23.48    2.57
 -11  -3  -3   58.85    4.15
 -11  -3  -3   51.31    3.69
  11   3   3   56.90    4.47
 -11   3  -3   54.02    5.29
  11   3   3   54.05    3.84
  11   3   3   56.07    5.53
  11   3   3   61.35    6.05
 -11  -3  -4    0.73    0.58
 -11  -3  -4    2.35    0.93
  11   3   4    2.43    0.97
  11   3   4    2.06    1.18
  11   3   4    1.34    0.74
 -11   3  -4    1.64    1.03
  11   3   4    1.93    1.43
 -11  -3  -5  391.67    9.80
  11   3   5  382.64   10.59
 -11   3  -5  353.57   12.88
  11   3   5  373.17    9.24
  11   3   5  314.01   11.70
 -11  -3  -5  341.79    8.90
  11   3   6    2.63    0.90
  11   3   6    2.62    0.90
 -11   3  -6    3.40    1.38
  11   3   6    2.19    0.90
 -11  -3  -6    2.74    0.87
  11   3   7  133.50    5.14
 -11  -3  -7  122.51    4.64
 -11   3  -7  115.55    6.41
  11   3   7  132.31    4.83
  11   4  -7  173.86    5.97
 -11   4   7  169.80    6.86
 -11  -4   6   13.64    1.60
  11   4  -6   16.20    2.00
  11   4  -6   15.50    2.17
 -11   4   6   16.33    2.33
 -11  -4   5  194.64    6.35
 -11  -4   5  181.53    6.05
  11   4  -5  205.11    7.27
  11   4  -5  203.92    8.77
 -11   4   5  197.93    8.59
 -11   4   4    8.11    1.81
  11   4  -4    6.97    1.49
 -11  -4   4    8.27    1.44
 -11   4   4    7.39    1.75
  11   4  -4    9.13    2.22
 -11  -4   3  177.41    6.61
 -11   4   3  169.76    8.51
 -11   4   3  186.86    8.76
  11   4  -3  188.65    7.27
  11   4  -3  202.52   10.16
 -11   4   2    2.29    1.08
  11   4  -2    1.93    1.27
 -11   4   2    3.38    1.38
  11   4  -2    2.81    1.06
  11   4  -2    3.77    1.25
 -11  -4   2    4.50    1.15
 -11  -4   1  291.38    8.63
  11   4  -1  360.26   12.63
  11   4  -1  356.73   14.40
 -11   4   1  292.05   11.79
  11   4  -1  303.48    9.26
 -11  -4   0   23.88    2.53
 -11   4   0   25.52    3.65
  11   4   0   23.87    2.62
  11   4   0   31.61    4.01
  11   4   0   23.03    3.78
 -11  -4  -1    1.76    0.80
 -11   4  -1   -1.44    1.12
  11   4   1    0.77    0.69
  11   4   1    1.34    1.20
  11   4   1    0.14    1.02
 -11  -4  -2   13.06    1.82
  11   4   2   13.11    1.86
 -11   4  -2   11.48    2.53
  11   4   2   15.72    2.87
  11   4   2    9.72    2.30
 -11  -4  -3   18.15    2.09
  11   4   3   21.99    3.32
  11   4   3   16.38    2.58
 -11   4  -3   19.86    3.20
  11   4   3   17.76    2.11
 -11  -4  -4  103.98    4.66
  11   4   4   95.58    6.32
 -11   4  -4  110.10    7.32
  11   4   4  110.13    4.97
 -11  -4  -5  134.35    5.07
 -11   4  -5  150.79    8.01
  11   4   5  145.90    5.41
 -11  -5   5   47.59    2.64
  11   5  -5   52.82    3.08
  11   5  -5   49.99    3.52
  11   5  -5   50.51    4.00
 -11  -5   4   64.85    3.30
  11   5  -4   77.67    3.95
  11   5  -4   68.11    4.66
  11   5  -4   64.86    4.77
  11   5  -3  142.15    7.29
  11   5  -3  144.35    5.58
 -11   5   3  156.79    7.46
  11   5  -2   25.62    3.32
  11   5  -2   28.01    2.53
 -11   5   2   25.19    3.17
 -11  -5   1   28.28    2.25
  11   5  -1   29.18    3.56
  11   5  -1   30.43    2.92
  11   5  -1   29.98    2.60
 -11   5   1   32.18    3.72
 -11  -5   0   31.62    2.42
  11   5   0   27.94    3.44
  11   5   0   37.02    3.49
 -11   5   0   38.63    4.21
  11   5   0   35.16    2.84
 -11  -5  -1  141.89    5.07
 -11   5  -1  160.97    8.49
  11   5   1  161.55    5.90
  11   5   1  161.25    7.39
  11   5   2   -0.17    0.59
  11   5   2    0.09    0.66
  11   5   2   -0.44    0.47
 -11  -5  -2   -0.31    0.39
  11   5   3   -0.17    0.22
  11   5   3    0.01    0.71
 -11   5  -3    1.71    1.03
  11   5   3    0.75    0.54
 -11  -5  -3    0.43    0.36
 -12   0   9    0.53    0.37
  12   0  -9   -0.08    0.58
 -12   0   9    0.37    0.41
  12   0  -9    0.55    0.51
 -12   0   8   12.49    1.76
  12   0  -8   12.07    1.60
 -12   0   8   14.85    1.90
  12   0  -8   16.19    2.05
 -12   0   7    0.10    0.53
  12   0  -7   -0.89    0.60
 -12   0   7    1.03    0.71
  12   0  -7   -1.09    1.06
 -12   0   7   -0.49    0.70
  12   0  -6  501.96   11.27
 -12   0   6  487.41   12.18
 -12   0   6  469.33   12.16
 -12   0   5   -0.54    0.68
 -12   0   5    0.53    0.78
 -12   0   4    3.75    1.28
 -12   0   4    4.90    1.50
 -12   0   3   -1.07    0.85
 -12   0   3   -0.16    0.56
 -12   0   2  113.01    6.35
 -12   0   2  140.33    7.08
  12   0  -1   -1.30    0.76
 -12   0   1    0.31    0.58
 -12   0   1    0.09    0.46
 -12   0   0  406.40   11.88
 -12   0   0  448.87   12.31
  12   0   1    0.00    0.57
 -12   0  -1   -1.00    0.82
 -12   0  -1    0.52    0.54
 -12   0  -2  130.15    6.62
  12   0   2  124.93    5.94
  12   0   3   -0.35    0.58
 -12   0  -3    0.64    0.44
  12   0   4   40.80    3.28
 -12   0  -4   43.11    3.74
 -12   0  -4   47.90    3.56
  12   0   5    0.26    0.56
 -12   0  -5   -1.72    0.85
  12   0   6    4.56    1.11
 -12   0  -6    3.25    1.03
  12   0   7    0.12    0.40
 -12   0  -7    0.07    0.54
  12   1  -9    1.85    0.63
  12  -1  -9    1.00    0.66
  12   1  -9    2.28    0.82
 -12   1   9    2.07    0.68
 -12  -1   9    1.99    0.63
 -12   1   9    1.74    0.69
 -12  -1   8  101.79    4.80
  12   1  -8  107.61    4.82
 -12   1   8  115.48    5.08
 -12  -1   8  116.04    5.04
  12  -1  -8  121.41    5.32
  12   1  -8  120.33    5.24
 -12   1   8  106.97    5.40
 -12  -1   7    7.48    1.48
  12   1  -7    8.92    1.53
  12  -1  -7    5.66    1.36
  12   1  -7    7.89    1.49
 -12   1   7    8.33    1.53
 -12  -1   7    9.01    1.59
 -12   1   7    6.82    1.53
 -12  -1   7    5.94    1.25
 -12  -1   6  133.95    6.26
 -12   1   6  134.25    6.53
 -12   1   6  137.66    6.37
 -12  -1   6  132.72    6.18
  12  -1  -6  145.36    6.51
  12   1  -6  146.38    6.44
  12   1  -6  140.01    6.06
 -12  -1   5   15.09    2.27
 -12   1   5   14.09    2.21
 -12   1   5   16.17    2.35
 -12  -1   5   14.31    2.20
  12   1  -5   13.44    2.06
 -12   1   4  374.94   11.57
 -12  -1   4  331.83   10.35
  12   1  -4  349.31    9.98
 -12   1   4  353.85   10.93
 -12  -1   4  343.70   10.68
  12   1  -3    5.64    1.38
 -12   1   3    4.51    1.37
 -12  -1   3    3.95    1.29
 -12   1   3    6.41    1.59
 -12  -1   3    5.15    1.40
 -12   1   2   43.74    4.07
 -12  -1   2   34.57    3.37
  12   1  -2   35.80    3.24
 -12   1   2   35.02    3.59
 -12  -1   2   33.55    3.45
  12   1  -1   -0.48    0.47
 -12   1   1   -0.25    0.90
 -12  -1   1   -0.28    0.63
 -12   1   1   -0.96    0.72
 -12  -1   1   -0.51    0.64
 -12  -1   0  138.88    6.69
  12   1   0  125.21    6.23
  12  -1   0  129.48    5.82
 -12   1   0  164.70    7.66
  12   1   0  153.27    6.42
 -12   1   0  144.90    7.22
 -12  -1   0  138.86    6.89
  12   1   1    0.57    0.60
  12  -1   1    0.43    0.60
  12   1   1   -1.37    0.77
 -12   1  -1   -0.68    0.97
 -12  -1  -1   -2.35    1.05
 -12   1  -1    1.81    0.87
 -12  -1  -1    0.04    0.55
  12   1   2  317.85    9.82
  12  -1   2  315.58    9.01
 -12   1  -2  318.14   10.50
 -12  -1  -2  314.21   10.16
 -12  -1  -2  340.58   10.01
  12   1   3    0.43    0.72
  12  -1   3    0.72    0.46
  12   1   3    0.65    0.52
 -12   1  -3    0.21    0.51
 -12  -1  -3    1.22    0.82
 -12  -1  -3    0.72    0.59
  12   1   4   14.09    2.05
  12  -1   4   12.84    1.80
  12   1   4   13.88    1.75
 -12   1  -4   11.70    2.01
 -12  -1  -4   13.23    2.05
 -12  -1  -4   14.13    1.94
  12   1   5    7.81    1.46
  12  -1   5    9.36    1.50
  12   1   5   10.59    1.41
 -12   1  -5    9.26    1.70
 -12  -1  -5    8.03    1.50
 -12  -1  -5    7.42    1.34
  12   1   6   44.35    3.21
  12  -1   6   42.77    2.98
  12   1   6   50.39    2.86
 -12   1  -6   38.84    3.20
 -12  -1  -6   35.06    2.98
 -12  -1  -6   43.82    2.90
 -12  -1  -7   -0.02    0.12
  12   1   7    0.37    0.47
  12  -1   7    0.23    0.37
  12   1   7    0.31    0.42
 -12   1  -7    0.13    0.48
 -12  -1  -7   -0.31    0.46
 -12  -2   8    7.58    1.04
 -12  -2   8    6.60    1.14
 -12   2   8   10.41    1.71
  12   2  -8    8.26    1.37
 -12   2   8   12.50    1.54
 -12  -2   8   12.46    1.50
  12  -2  -8   12.22    1.63
  12   2  -8   13.56    1.66
 -12  -2   7    2.78    0.83
 -12   2   7    1.24    0.73
 -12  -2   7    1.33    0.49
  12   2  -7    1.92    0.78
  12  -2  -7    1.70    0.72
  12   2  -7    2.17    0.86
 -12   2   7    1.81    0.69
 -12  -2   7    2.70    0.84
 -12   2   6  182.74    6.95
 -12  -2   6  172.63    6.58
  12  -2  -6  186.87    7.03
  12   2  -6  185.51    6.83
 -12  -2   6  161.85    6.41
 -12  -2   6  146.97    5.16
 -12   2   6  173.87    8.07
  12   2  -6  173.32    6.59
  12   2  -6  161.44    6.84
 -12   2   5    0.11    0.47
 -12  -2   5    0.20    0.56
  12   2  -5    0.63    0.91
  12   2  -5    0.38    0.63
 -12   2   5    0.40    0.58
 -12  -2   5    0.15    0.42
 -12  -2   5   -0.18    0.28
 -12   2   4   39.97    3.59
 -12  -2   4   39.80    3.46
 -12   2   4   41.90    3.70
 -12  -2   4   35.27    3.23
  12   2  -4   38.81    3.30
  12   2  -4   46.65    4.58
  12   2  -3    0.63    0.66
 -12   2   3   -1.72    0.91
 -12  -2   3   -1.97    0.98
 -12   2   3    0.90    0.66
 -12  -2   3   -0.06    0.55
 -12  -2   2  247.76    8.64
  12   2  -2  254.76    8.44
 -12   2   2  256.20    9.34
 -12  -2   2  239.01    8.72
  12   2  -1    1.25    0.71
 -12   2   1    0.85    0.70
 -12  -2   1    1.53    0.79
 -12  -2   1    1.13    0.72
  12   2   0  567.77   12.26
 -12   2   0  612.54   14.55
 -12  -2   0  606.55   13.84
  12   2   1   -0.69    0.87
  12   2   1   -0.42    0.63
 -12   2  -1   -1.25    0.84
 -12  -2  -1   -0.24    0.75
 -12  -2  -1   -0.12    0.66
  12   2   2  183.15    7.54
  12   2   2  196.43    6.95
 -12   2  -2  201.69    8.17
 -12  -2  -2  193.13    7.59
 -12  -2  -2  179.41    6.93
  12   2   3    8.51    1.64
  12   2   3    7.86    1.40
 -12   2  -3   10.40    1.85
 -12  -2  -3    9.93    1.72
 -12  -2  -3    7.65    1.44
  12   2   4  191.69    7.28
  12   2   4  200.08    6.56
 -12   2  -4  197.74    7.63
 -12  -2  -4  182.08    7.00
 -12  -2  -4  184.29    6.54
 -12   2  -5    1.69    0.73
 -12  -2  -5    1.42    0.65
  12   2   5    2.01    0.90
  12  -2   5    1.38    0.61
  12   2   5    2.18    0.75
  12   2   5    1.77    1.05
 -12  -2  -5    2.36    0.81
 -12   2  -6   55.86    3.58
 -12  -2  -6   54.81    3.37
 -12  -2  -6   50.37    3.01
  12   2   6   55.56    3.51
  12  -2   6   57.17    3.04
  12   2   6   61.50    3.17
  12   2   6   48.00    3.70
  12   3  -7   14.46    1.72
 -12   3   7   13.14    1.92
 -12  -3   7   11.61    1.31
 -12  -3   7   12.15    1.41
 -12   3   6  128.20    6.49
 -12  -3   6  124.19    4.96
  12   3  -6  136.19    5.46
  12   3  -6  125.01    5.59
 -12   3   5   58.62    4.69
 -12  -3   5   55.37    3.54
 -12  -3   5   49.82    2.96
  12   3  -5   61.13    3.84
  12   3  -5   62.64    4.59
 -12  -3   4  177.86    6.33
 -12   3   4  162.15    8.12
  12   3  -4  165.34    6.47
  12   3  -4  169.09    8.21
 -12  -3   4  157.23    5.33
 -12  -3   4  155.86    6.15
 -12  -3   3   25.74    2.50
  12   3  -3   22.94    2.50
  12   3  -3   28.09    3.65
 -12  -3   3   24.27    2.53
 -12  -3   3   21.23    2.00
 -12  -3   2   51.85    3.65
 -12  -3   2   43.47    3.39
  12   3  -2   49.38    3.64
  12   3  -2   56.86    4.57
  12   3  -2   55.20    5.33
 -12  -3   1    7.92    1.52
  12   3  -1   11.35    2.32
  12   3  -1   11.03    2.66
  12   3  -1    7.48    1.46
 -12  -3   1   10.79    1.72
 -12  -3   0  323.93    9.06
  12   3   0  419.35   14.72
  12   3   0  418.91   13.81
  12   3   0  334.77    9.21
 -12  -3   0  411.94   10.34
 -12  -3  -1    2.04    0.83
  12   3   1    3.86    1.69
  12   3   1    3.25    1.68
  12   3   1    2.79    0.94
 -12  -3  -1    1.81    0.75
  12   3   2  252.14   10.72
  12   3   2  233.89   10.29
  12   3   2  216.79    7.10
 -12  -3  -2  245.37    7.67
 -12  -3  -2  209.82    7.03
 -12  -3  -3   29.85    2.57
 -12  -3  -3   24.97    2.37
 -12   3  -3   24.59    2.89
  12   3   3   28.98    2.54
  12   3   3   31.68    3.75
  12   3   3   25.36    3.15
  12   3   3   27.58    2.74
 -12  -3  -4   34.85    2.65
 -12   3  -4   27.91    2.99
  12   3   4   39.58    2.81
  12   3   4   33.58    3.58
  12   3   4   27.52    2.81
  12   3   4   35.15    2.95
 -12  -3  -5    8.38    1.27
  12   3   5    8.19    1.38
  12   3   5    7.99    1.22
 -12   3  -5    5.20    1.24
  12   3   5    7.44    1.61
  12   4  -5    8.02    1.29
 -12  -4   5    6.28    0.94
 -12  -4   5    7.32    0.99
 -12   4   5    7.76    1.45
  12   4  -5    6.49    1.34
  12   4  -4   11.57    1.61
 -12  -4   4   10.15    1.33
 -12  -4   4   10.91    1.26
  12   4  -4    9.92    1.83
 -12   4   4   13.00    1.89
  12   4  -3    5.72    1.19
 -12  -4   3    5.92    0.97
 -12  -4   3    7.20    1.23
 -12   4   3    6.24    1.41
  12   4  -3    6.43    1.67
 -12   4   2  176.15    7.05
  12   4  -2  175.27    6.25
  12   4  -2  184.87    6.75
  12   4  -2  186.93    8.64
 -12  -4   2  163.30    5.76
 -12   4   1  100.30    5.58
  12   4  -1  103.74    4.86
  12   4  -1  109.24    5.75
  12   4  -1  102.23    6.52
 -12  -4   1   96.26    4.45
 -12   4   0  282.09    9.53
  12   4   0  286.93    7.98
  12   4   0  313.22   10.26
  12   4   0  308.83   11.21
 -12  -4   0  259.21    7.27
 -12   4  -1   36.07    3.50
  12   4   1   42.72    3.03
  12   4   1   43.78    3.97
  12   4   1   39.91    3.92
 -12  -4  -1   38.37    2.80
  12   4   2   32.21    3.35
  12   4   2   25.52    2.90
[truncated: 13,929 more chars]
