# Supplementary material for: Crystal structure and Hirshfeld surface of a penta­amine­copper(II) complex with urea and chloride
Source: Acta Crystallogr E Crystallogr Commun. 2024 May 14;80(Pt 6):596–600. doi: 10.1107/S2056989024004298 (PMC11151326; doi:10.1107/S2056989024004298)
Supplement: Supplementary file 2 [file e-80-00596-Isup2.hkl]

data_I                                                                          
_shelx_title ' exp_1764_ob-2-46b_a.res in P2(1)/n'                              
_shelx_refln_list_code          4                                               
_shelx_F_calc_maximum      270.52                                               
_exptl_crystal_F_000       580.00                                               
_reflns_d_resolution_high  0.8402                                               
                                                                                
loop_                                                                           
 _space_group_symop_operation_xyz                                               
 'x, y, z'                                                                      
 '-x+1/2, y+1/2, -z+1/2'                                                        
 '-x, -y, -z'                                                                   
 'x-1/2, -y-1/2, z-1/2'                                                         
                                                                                
_cell_length_a    12.2214                                                       
_cell_length_b     7.0230                                                       
_cell_length_c    13.0537                                                       
_cell_angle_alpha  90.000                                                       
_cell_angle_beta   94.511                                                       
_cell_angle_gamma  90.000                                                       
                                                                                
_shelx_F_squared_multiplier     1.000                                           
                                                                                
loop_                                                                           
 _refln_index_h                                                                 
 _refln_index_k                                                                 
 _refln_index_l                                                                 
 _refln_F_squared_calc                                                          
 _refln_F_squared_meas                                                          
 _refln_F_squared_sigma                                                         
 _refln_observed_status                                                         
   2   0   0        601.88        683.86        19.61 o                         
   4   0   0       4101.03       4070.84        46.45 o                         
   6   0   0       7647.52       7508.57       178.80 o                         
   8   0   0        899.42        783.81        30.95 o                         
  10   0   0        908.19        908.46        35.80 o                         
  12   0   0       2833.72       2977.34       147.74 o                         
  14   0   0       1380.86       1368.94        31.53 o                         
   1   1   0         70.46         70.72         1.58 o                         
   2   1   0         15.89         24.91         4.77 o                         
   3   1   0        196.73        180.56         3.37 o                         
   4   1   0      11030.94      11140.49       190.10 o                         
   5   1   0          0.35          1.21         0.93 o                         
   6   1   0        120.82        126.19        10.96 o                         
   7   1   0       1196.73       1089.29        43.31 o                         
   8   1   0       4172.46       3906.24       175.38 o                         
   9   1   0          9.63          5.56         2.34 o                         
  10   1   0        500.92        504.04        16.71 o                         
  11   1   0        109.19         92.25         5.60 o                         
  12   1   0       1008.68        985.72        29.26 o                         
  13   1   0         32.02         30.90         3.46 o                         
  14   1   0        237.33        232.57        10.65 o                         
   0   2   0      38024.22      32615.86       267.61 o                         
   1   2   0       1078.39       1119.73        18.26 o                         
   2   2   0        554.07        516.80         8.89 o                         
   3   2   0        285.29        301.57         7.67 o                         
   4   2   0      19432.63      19061.26       256.36 o                         
   5   2   0        108.82        102.65         3.50 o                         
   6   2   0      16605.91      15518.26       480.39 o                         
   7   2   0         33.42         28.71         2.88 o                         
   8   2   0         58.32         36.51         8.52 o                         
   9   2   0         27.26         20.71         2.74 o                         
  10   2   0         45.31         49.07         3.56 o                         
  11   2   0         26.36         21.77         3.40 o                         
  12   2   0       4003.62       4128.70        94.95 o                         
  13   2   0         27.56         30.14         3.78 o                         
  14   2   0       1569.59       1630.01        27.08 o                         
   1   3   0        107.80         98.57         4.00 o                         
   2   3   0       1339.18       1320.15        24.23 o                         
   3   3   0        161.71        146.14         4.86 o                         
   4   3   0       2597.73       2572.95        66.08 o                         
   5   3   0        282.02        263.10         7.02 o                         
   6   3   0         45.09         81.29         8.85 o                         
   7   3   0         24.45         36.06         6.69 o                         
   8   3   0       1983.51       1800.81        61.41 o                         
   9   3   0         35.02         37.90         4.04 o                         
  10   3   0       1020.49        977.83        25.10 o                         
  11   3   0        638.62        609.88        21.84 o                         
  12   3   0       2462.97       2593.40       152.19 o                         
  13   3   0         80.27         80.94         6.14 o                         
   0   4   0      41551.92      42201.55       367.32 o                         
   1   4   0        186.24        177.12         7.73 o                         
   2   4   0       2524.00       2689.90        62.42 o                         
   3   4   0       1275.93       1323.55        48.30 o                         
   4   4   0       3524.41       3353.76        63.93 o                         
   5   4   0          3.04          2.58         3.06 o                         
   6   4   0       7181.63       6385.09       109.29 o                         
   7   4   0        350.97        308.55        10.00 o                         
   8   4   0          2.70          9.42         4.21 o                         
   9   4   0        239.13        248.73        11.68 o                         
  10   4   0         76.15         79.59         7.22 o                         
  11   4   0        194.65        175.42         9.75 o                         
  12   4   0       2011.30       1988.96        56.92 o                         
   1   5   0        432.64        448.28        17.94 o                         
   2   5   0         23.86         30.35         4.39 o                         
   3   5   0        140.91        137.89         6.92 o                         
   4   5   0       1658.99       1606.56        42.52 o                         
   5   5   0        571.06        540.08        16.55 o                         
   6   5   0          2.58          2.09         3.22 o                         
   7   5   0        566.11        554.93        19.21 o                         
   8   5   0       2626.65       2409.72        83.36 o                         
   9   5   0         17.12         15.50         4.02 o                         
  10   5   0        142.38        134.56         8.54 o                         
  11   5   0        227.54        235.42        12.12 o                         
   0   6   0      20376.72      20715.29       460.90 o                         
   1   6   0       1586.78       1713.54        49.41 o                         
   2   6   0         29.15         38.61         5.78 o                         
   3   6   0        803.25        774.75        26.25 o                         
   4   6   0       3549.74       3143.27        68.96 o                         
   5   6   0        106.53         88.18         8.86 o                         
   6   6   0       2945.65       2895.32        51.24 o                         
   7   6   0        112.45        113.53        11.13 o                         
   8   6   0        303.88        313.23        18.43 o                         
   9   6   0        260.10        281.65        16.39 o                         
  10   6   0        304.10        291.28        13.26 o                         
   1   7   0         57.22         83.49        10.10 o                         
   2   7   0        199.23        219.21        16.41 o                         
   3   7   0         34.91         31.51         6.31 o                         
   4   7   0       1736.47       1834.09        43.79 o                         
   5   7   0        442.36        466.32        20.13 o                         
   6   7   0         37.39         31.62         6.09 o                         
   7   7   0        817.98        914.20       107.46 o                         
   0   8   0       7816.23      11610.45       209.07 o                         
   1   8   0        626.50        987.32        78.41 o                         
   2   8   0        439.61        546.74        75.49 o                         
   3   8   0       1199.23       1401.58       315.10 o                         
   4   8   0       1505.69       1556.00       400.78 o                         
 -13   0   1        310.17        329.41        18.69 o                         
 -11   0   1       4750.59       4408.55        81.16 o                         
  -9   0   1       5635.26       5277.70       245.66 o                         
  -7   0   1          7.23          7.28         2.79 o                         
  -5   0   1         40.46         49.80         3.56 o                         
  -3   0   1      23772.93      23782.44       151.52 o                         
  -1   0   1       3818.74       3694.49        46.06 o                         
   1   0   1        390.32        418.78         6.95 o                         
   3   0   1      30026.99      32159.81       356.29 o                         
   5   0   1        973.78        812.25        18.46 o                         
   7   0   1      22342.96      19884.32       558.61 o                         
   9   0   1       7052.12       6404.83       152.28 o                         
  11   0   1          9.08         15.01         5.14 o                         
  13   0   1         36.73         38.58         5.23 o                         
 -14   1   1         11.69         13.53         3.54 o                         
 -13   1   1         82.52         80.79         5.56 o                         
 -12   1   1          0.85         -1.96         1.96 o                         
 -11   1   1        573.28        530.59        14.18 o                         
 -10   1   1         10.06         10.16         1.84 o                         
  -9   1   1       6867.70       6398.91       191.16 o                         
  -8   1   1        477.97        443.85        21.20 o                         
  -7   1   1       1648.15       1684.69        44.25 o                         
  -6   1   1          2.77          1.58         1.36 o                         
  -5   1   1       7205.89       6990.02       177.31 o                         
  -4   1   1        556.57        522.75        12.50 o                         
  -3   1   1       2995.71       2988.96        75.03 o                         
  -2   1   1        241.85        249.68         5.76 o                         
  -1   1   1       4029.18       4156.65        78.32 o                         
   0   1   1         16.39         19.40         0.74 o                         
   1   1   1      12151.30      11828.52       118.07 o                         
   2   1   1        107.68        110.25         2.14 o                         
   3   1   1         70.15        105.65         2.40 o                         
   4   1   1        219.40        225.40         5.08 o                         
   5   1   1        150.50        171.30         7.04 o                         
   6   1   1         76.77         89.05         4.04 o                         
   7   1   1       6820.56       6623.96       218.66 o                         
   8   1   1        107.92         87.56         5.59 o                         
   9   1   1       1571.57       1475.83        25.46 o                         
  10   1   1          1.68          1.36         1.38 o                         
  11   1   1       2612.38       2484.88        33.35 o                         
  12   1   1          0.63         -0.65         2.98 o                         
  13   1   1        849.09        823.70        17.08 o                         
  14   1   1        172.11        179.49         9.14 o                         
 -14   2   1         25.52         25.72         2.47 o                         
 -13   2   1       1033.69       1048.49        22.40 o                         
 -12   2   1          8.31          8.21         2.53 o                         
 -11   2   1       1854.16       1748.14        37.92 o                         
 -10   2   1         21.13         15.04         2.25 o                         
  -9   2   1       4180.65       4036.79       116.74 o                         
  -8   2   1         64.42         55.98         4.36 o                         
  -7   2   1       1440.34       1421.77        67.02 o                         
  -6   2   1        535.64        534.95        14.01 o                         
  -5   2   1        708.57        668.32        18.90 o                         
  -4   2   1         47.23         38.12         2.10 o                         
  -3   2   1      14136.26      13792.26       190.56 o                         
  -2   2   1        376.58        391.76         6.86 o                         
  -1   2   1       2787.00       2863.11        62.61 o                         
   0   2   1        623.47        596.35        11.72 o                         
   1   2   1       2782.08       2912.94        64.93 o                         
   2   2   1         17.09         16.25         0.95 o                         
   3   2   1      73180.37      66070.18       658.64 o                         
   4   2   1         80.40         86.49         2.53 o                         
   5   2   1        538.34        496.67         8.59 o                         
   6   2   1        448.94        436.84         9.71 o                         
   7   2   1       4922.41       4857.19       173.02 o                         
   8   2   1         70.70         68.03         4.79 o                         
   9   2   1       3000.33       2772.66        71.51 o                         
  10   2   1        100.64         94.73         5.56 o                         
  11   2   1         26.72         25.34         4.65 o                         
  12   2   1          0.11         -2.28         2.28 o                         
  13   2   1       1045.79       1079.61        21.01 o                         
 -13   3   1         29.53         37.86         5.12 o                         
 -12   3   1         64.88         65.36         5.83 o                         
 -11   3   1        221.41        236.57        11.81 o                         
 -10   3   1          2.80          1.49         2.87 o                         
  -9   3   1       3079.53       2858.22        45.14 o                         
  -8   3   1         61.09         63.84         4.96 o                         
  -7   3   1         12.73         14.30         3.94 o                         
  -6   3   1        112.34        104.61         4.68 o                         
  -5   3   1      16286.71      15838.39       325.05 o                         
  -4   3   1       1398.92       1318.69        27.14 o                         
  -3   3   1        928.66        981.06        24.69 o                         
  -2   3   1        515.03        574.70        16.04 o                         
  -1   3   1       3240.42       3311.16        56.57 o                         
   0   3   1         28.51         38.61         2.26 o                         
   1   3   1         48.86         29.40         2.51 o                         
   2   3   1        103.81         97.93         4.18 o                         
   3   3   1       3309.95       3294.11        76.61 o                         
   4   3   1        878.01        889.73        29.34 o                         
   5   3   1         38.24         67.60         5.61 o                         
   6   3   1         61.92         77.62         4.84 o                         
   7   3   1       5487.90       4667.27       166.64 o                         
   8   3   1         40.42         40.03         3.56 o                         
   9   3   1        723.67        658.59        17.28 o                         
  10   3   1        414.10        367.94        15.45 o                         
  11   3   1       1325.19       1245.96        28.92 o                         
  12   3   1         18.74         17.52         3.09 o                         
  13   3   1        752.75        783.94        18.01 o                         
 -12   4   1        717.28        709.18        16.46 o                         
 -11   4   1       2267.89       2187.79       100.56 o                         
 -10   4   1        133.88        141.37         9.78 o                         
  -9   4   1       5382.22       5131.17       148.23 o                         
  -8   4   1        110.24        116.72         7.20 o                         
  -7   4   1        118.65        143.05         7.63 o                         
  -6   4   1          2.18          0.93         2.02 o                         
  -5   4   1        113.00        110.38        10.05 o                         
  -4   4   1        311.38        340.19        14.69 o                         
  -3   4   1       4657.60       4646.76        86.93 o                         
  -2   4   1        531.25        541.51        13.32 o                         
  -1   4   1       4035.82       4113.42        47.61 o                         
   0   4   1        727.79        741.23        14.72 o                         
   1   4   1        500.01        473.26        11.97 o                         
   2   4   1       2289.89       2286.28        36.10 o                         
   3   4   1      19569.78      20605.79       760.02 o                         
   4   4   1        597.09        597.01        21.39 o                         
   5   4   1        133.57        169.58        14.22 o                         
   6   4   1        398.47        363.86        10.81 o                         
   7   4   1       7096.56       6161.34       126.59 o                         
   8   4   1          0.03          3.20         2.01 o                         
   9   4   1       4290.38       3980.58       122.27 o                         
  10   4   1         23.50         25.45         4.37 o                         
  11   4   1          0.87          4.23         3.17 o                         
  12   4   1        292.42        279.61        10.41 o                         
 -11   5   1        216.69        206.82         8.88 o                         
 -10   5   1         12.69          5.50         3.92 o                         
  -9   5   1       4818.92       4801.18       216.33 o                         
  -8   5   1       1296.45       1335.85        42.38 o                         
  -7   5   1        367.31        346.86        16.37 o                         
  -6   5   1        279.91        260.12        10.89 o                         
  -5   5   1       2333.77       2161.84        48.31 o                         
  -4   5   1        402.58        405.99        13.16 o                         
  -3   5   1        696.44        691.09        18.92 o                         
  -2   5   1        651.16        673.54        27.02 o                         
  -1   5   1       1675.22       1742.60        48.64 o                         
   0   5   1          8.84          9.13         2.99 o                         
   1   5   1       2229.78       2451.36        88.36 o                         
   2   5   1        135.07        142.81        12.38 o                         
   3   5   1        215.26        220.96         8.27 o                         
   4   5   1         87.32         77.06         5.65 o                         
   5   5   1        647.19        578.75        18.10 o                         
   6   5   1        159.17        150.06         9.37 o                         
   7   5   1       2798.04       2544.19        43.36 o                         
   8   5   1        278.93        267.54        14.01 o                         
   9   5   1        587.01        604.81        18.44 o                         
  10   5   1        569.95        589.83        23.02 o                         
  11   5   1       1106.08       1073.79        33.35 o                         
 -10   6   1         33.32         29.32         4.31 o                         
  -9   6   1        797.61        833.04        32.07 o                         
  -8   6   1        370.99        362.10        39.05 o                         
  -7   6   1        362.93        364.32        21.94 o                         
  -6   6   1        489.91        476.16        44.37 o                         
  -5   6   1        150.76        140.18        11.01 o                         
  -4   6   1        536.78        527.86        20.50 o                         
  -3   6   1       4584.00       4327.03       174.73 o                         
  -2   6   1          5.00         11.75         2.99 o                         
  -1   6   1        258.34        279.93        12.93 o                         
   0   6   1        871.15        946.89        23.29 o                         
   1   6   1        558.99        603.50        23.39 o                         
   2   6   1        359.14        363.62        15.57 o                         
   3   6   1      10645.82       9964.99        96.65 o                         
   4   6   1        476.58        474.28        18.92 o                         
   5   6   1        819.14        788.24        31.15 o                         
   6   6   1       1480.36       1493.43        52.02 o                         
   7   6   1       4524.74       4545.91        78.35 o                         
   8   6   1         45.75         40.87         5.52 o                         
   9   6   1       1041.96       1073.09        40.30 o                         
  -7   7   1        236.88        274.24        20.90 o                         
  -6   7   1          7.80         10.83         5.89 o                         
  -5   7   1       2320.82       1924.95       310.80 o                         
  -4   7   1        488.58        505.14        48.43 o                         
  -3   7   1        671.47        668.51        58.04 o                         
  -2   7   1        857.42        955.75        58.79 o                         
  -1   7   1         28.84         31.93         6.57 o                         
   0   7   1          1.71         -0.93         3.79 o                         
   1   7   1        297.16        323.62        18.46 o                         
   2   7   1        547.84        564.27        23.55 o                         
   3   7   1         26.00         32.06         5.58 o                         
   4   7   1        315.91        311.49        22.17 o                         
   5   7   1        150.84        158.32        10.86 o                         
   6   7   1        546.33        567.62        33.27 o                         
   7   7   1       1095.76       1144.75       102.97 o                         
  -4   8   1        157.78        152.90        37.74 o                         
  -3   8   1       1137.24       1315.88       236.62 o                         
  -2   8   1         87.08        126.52        13.37 o                         
  -1   8   1        286.78        485.26        29.66 o                         
   0   8   1        945.04       1581.76        65.12 o                         
   1   8   1        103.34        143.32        17.22 o                         
   2   8   1       1123.38       1541.77        75.84 o                         
   3   8   1       5877.88       6298.12       998.92 o                         
   4   8   1        393.15        390.34        77.16 o                         
 -14   0   2         14.07         18.88         4.05 o                         
 -12   0   2        869.52        881.25        95.04 o                         
 -10   0   2       1563.23       1474.13        45.69 o                         
  -8   0   2        598.93        661.61        21.03 o                         
  -6   0   2       6571.12       6458.09        61.65 o                         
  -4   0   2      41289.88      39629.77       555.96 o                         
  -2   0   2        466.74        518.29         9.66 o                         
   0   0   2      12290.52      12758.18       363.66 o                         
   2   0   2       4516.76       4254.13        26.67 o                         
   4   0   2       1066.44       1075.40        43.49 o                         
   6   0   2      11991.97      10448.86        86.51 o                         
   8   0   2        422.82        469.86        22.50 o                         
  10   0   2       3256.08       3097.00        83.65 o                         
  12   0   2        928.93        885.76        30.76 o                         
  14   0   2        394.24        127.68       199.40 o                         
 -14   1   2       1065.43       1146.01        29.01 o                         
 -13   1   2          0.02         -2.65         2.65 o                         
 -12   1   2        246.22        253.24        10.93 o                         
 -11   1   2        130.30        130.94         8.15 o                         
 -10   1   2        181.24        197.10         8.48 o                         
  -9   1   2         57.40         43.23         2.93 o                         
  -8   1   2       1434.97       1401.25        35.36 o                         
  -7   1   2        149.18        129.30         5.14 o                         
  -6   1   2      11886.26      11945.32       311.46 o                         
  -5   1   2         20.08         16.68         1.57 o                         
  -4   1   2        582.65        589.67        15.59 o                         
  -3   1   2        110.53        105.09         3.42 o                         
  -2   1   2      34001.78      33096.47       265.78 o                         
  -1   1   2        143.96        161.07         5.37 o                         
   0   1   2        578.58        690.15        14.81 o                         
   1   1   2        171.52        191.69         3.54 o                         
   2   1   2       1945.03       2203.78        27.57 o                         
   3   1   2        846.28        832.92        23.14 o                         
   4   1   2       5897.43       6024.01        79.81 o                         
   5   1   2          0.15          3.59         1.44 o                         
   6   1   2       3180.72       2939.84        32.11 o                         
   7   1   2        935.61        845.84        14.83 o                         
   8   1   2        410.86        424.30        12.46 o                         
   9   1   2         71.93         65.50         3.18 o                         
  10   1   2       4337.76       4106.53        68.75 o                         
  11   1   2         25.59         16.55         2.65 o                         
  12   1   2       2432.04       2235.94        30.68 o                         
  13   1   2          0.49          0.33         1.47 o                         
  14   1   2       1546.22       1532.16        25.44 o                         
 -14   2   2        159.07        170.79         8.05 o                         
 -13   2   2         41.52         47.58         4.78 o                         
 -12   2   2       1733.25       1735.74        30.50 o                         
 -11   2   2         11.80          2.14         3.04 o                         
 -10   2   2          4.83          8.36         5.06 o                         
  -9   2   2        279.41        258.69         8.11 o                         
  -8   2   2       2545.14       2694.10        85.95 o                         
  -7   2   2         38.09         43.00         3.44 o                         
  -6   2   2       5643.29       5802.63       154.79 o                         
  -5   2   2         76.23         94.57         3.95 o                         
  -4   2   2        123.55        188.65         6.72 o                         
  -3   2   2         41.83         49.92         2.54 o                         
  -2   2   2        211.66        245.44         4.50 o                         
  -1   2   2        514.29        526.95        10.42 o                         
   0   2   2        237.45        269.66         7.68 o                         
   1   2   2        431.62        453.92        16.37 o                         
   2   2   2         30.38         26.22         2.38 o                         
   3   2   2        131.02        156.94         4.36 o                         
   4   2   2         34.35         27.88         1.99 o                         
   5   2   2        856.84        782.56        13.17 o                         
   6   2   2      12245.12      11202.83       210.69 o                         
   7   2   2         51.23         42.30         3.93 o                         
   8   2   2         17.07         27.54         5.55 o                         
   9   2   2         48.41         43.96         2.69 o                         
  10   2   2       4912.95       4574.34        49.20 o                         
  11   2   2          2.73          0.27         2.10 o                         
  12   2   2       1346.60       1326.05        26.51 o                         
  13   2   2          2.45          2.20         1.83 o                         
 -13   3   2         86.95         91.53         5.71 o                         
 -12   3   2        309.45        351.76        14.26 o                         
 -11   3   2        262.64        264.92        19.02 o                         
 -10   3   2         13.87         14.54         3.93 o                         
  -9   3   2         85.46         78.53         7.38 o                         
  -8   3   2       2176.85       2116.39       107.41 o                         
  -7   3   2         16.00         11.00         3.83 o                         
  -6   3   2       6466.27       6695.65       237.28 o                         
  -5   3   2       1240.75       1272.16        39.25 o                         
  -4   3   2       1224.30       1173.99        27.91 o                         
  -3   3   2        177.98        203.32         8.31 o                         
  -2   3   2      10527.04       9747.29       177.04 o                         
  -1   3   2        161.32        188.29         6.28 o                         
   0   3   2       4358.19       4415.03        82.08 o                         
   1   3   2        819.29        812.07        18.05 o                         
   2   3   2       4522.47       4545.43       183.97 o                         
   3   3   2        296.25        309.84        16.13 o                         
   4   3   2       6440.54       6745.34       152.70 o                         
   5   3   2         82.37         90.67         4.22 o                         
   6   3   2        352.45        308.25        18.70 o                         
   7   3   2         12.32          7.99         3.13 o                         
   8   3   2        467.52        446.70        11.46 o                         
   9   3   2         45.48         40.92         4.22 o                         
  10   3   2       4657.61       4435.93       102.67 o                         
  11   3   2        193.93        189.67         9.45 o                         
  12   3   2       1521.62       1591.59        52.90 o                         
  13   3   2        306.73        324.13        11.18 o                         
 -12   4   2       1209.14       1223.84        23.29 o                         
 -11   4   2         25.67         22.07         3.36 o                         
 -10   4   2        160.09        183.32        10.06 o                         
  -9   4   2        195.16        211.97        11.82 o                         
  -8   4   2        701.72        639.10        21.71 o                         
  -7   4   2        216.61        201.36         9.91 o                         
  -6   4   2       1045.67        997.73        29.05 o                         
  -5   4   2         69.50         50.18         6.23 o                         
  -4   4   2       3120.78       3328.20       118.71 o                         
  -3   4   2        744.31        781.93        17.87 o                         
  -2   4   2        441.45        439.94        13.84 o                         
  -1   4   2        127.24        128.87         6.81 o                         
   0   4   2       2789.31       2789.01        50.14 o                         
   1   4   2        263.38        284.02        10.04 o                         
   2   4   2        291.71        232.38         9.50 o                         
   3   4   2        476.00        464.26        21.95 o                         
   4   4   2         47.87         19.71         5.08 o                         
   5   4   2        171.41        158.61        11.39 o                         
   6   4   2       7517.45       6983.06       169.18 o                         
   7   4   2        189.24        160.62         6.72 o                         
   8   4   2        183.12        179.09         7.85 o                         
   9   4   2        629.26        644.49        17.79 o                         
  10   4   2       3044.16       2814.83       103.03 o                         
  11   4   2        103.96         88.92         6.77 o                         
  12   4   2        213.62        188.20        10.06 o                         
 -11   5   2        168.64        185.34        11.82 o                         
 -10   5   2         13.20         15.31         6.04 o                         
  -9   5   2         84.79         96.63         9.55 o                         
  -8   5   2        889.10        936.67        38.02 o                         
  -7   5   2          0.34          2.97         3.11 o                         
  -6   5   2       4553.99       4184.03        56.38 o                         
  -5   5   2        749.10        760.99        20.71 o                         
  -4   5   2        206.38        197.93         9.67 o                         
  -3   5   2        379.83        381.64        14.42 o                         
  -2   5   2      12550.24      12800.49       108.49 o                         
  -1   5   2       1051.36       1085.42        32.96 o                         
   0   5   2        951.59        994.77        33.64 o                         
   1   5   2        972.08        991.78        32.58 o                         
   2   5   2        735.39        768.61        26.76 o                         
   3   5   2         25.56         19.66         2.95 o                         
   4   5   2        964.99        939.57        20.75 o                         
   5   5   2        393.21        345.00        14.06 o                         
   6   5   2       1349.18       1183.24        28.64 o                         
   7   5   2        533.03        508.74        22.09 o                         
   8   5   2        161.48        134.31        11.38 o                         
   9   5   2        338.38        316.19        14.32 o                         
  10   5   2       2298.51       2255.68        39.00 o                         
  11   5   2          0.30         -1.66         1.72 o                         
 -10   6   2         82.41         63.98         8.47 o                         
  -9   6   2        599.19        576.26        80.84 o                         
  -8   6   2       1020.00       1098.29        43.79 o                         
  -7   6   2        373.26        404.63        31.34 o                         
  -6   6   2       2885.25       3022.14        66.49 o                         
  -5   6   2        323.13        314.42        16.02 o                         
  -4   6   2       2503.54       2574.00        76.17 o                         
  -3   6   2          2.77          6.10         3.93 o                         
  -2   6   2        418.18        432.91        19.06 o                         
  -1   6   2        565.80        584.78        19.89 o                         
   0   6   2        110.65        125.58         8.54 o                         
   1   6   2         42.92         37.84         4.88 o                         
   2   6   2        347.79        364.53        15.13 o                         
   3   6   2        813.15        799.47        29.32 o                         
   4   6   2        422.02        339.91        17.22 o                         
   5   6   2        954.64        916.59        35.26 o                         
   6   6   2       2289.71       2332.43        53.55 o                         
   7   6   2         39.04         29.33         5.38 o                         
   8   6   2         16.21         16.47         3.76 o                         
   9   6   2        413.34        404.07        20.51 o                         
  -7   7   2         21.60          9.08        11.03 o                         
  -6   7   2       3781.37       2187.05       574.96 o                         
  -5   7   2       1645.10       1517.41       239.58 o                         
  -4   7   2         79.69         93.36        11.26 o                         
  -3   7   2        905.76        970.50        94.41 o                         
  -2   7   2       4899.23       5882.36       104.27 o                         
  -1   7   2        540.58        593.80        24.65 o                         
   0   7   2         38.76         41.88         7.40 o                         
   1   7   2        771.40        892.52        39.50 o                         
   2   7   2        408.61        412.76        20.08 o                         
   3   7   2          2.11          2.87         3.38 o                         
   4   7   2       1619.30       1482.52       111.10 o                         
   5   7   2         18.45         16.50         4.50 o                         
   6   7   2        841.51        826.45        83.32 o                         
   7   7   2        342.07        392.52        35.52 o                         
  -3   8   2        198.32        179.99        28.73 o                         
  -2   8   2        157.25        216.11        35.07 o                         
  -1   8   2        297.36        515.95        28.74 o                         
   0   8   2         12.62         32.71         8.10 o                         
   1   8   2         40.09         39.06         8.83 o                         
   2   8   2         37.30         33.93        14.47 o                         
   3   8   2        435.40        483.69        26.39 o                         
 -13   0   3        103.04        119.09        11.21 o                         
 -11   0   3       2073.57       2153.20        52.04 o                         
  -9   0   3       2665.74       2755.19        87.46 o                         
  -7   0   3         66.11         74.46        16.43 o                         
  -5   0   3        201.97        165.46        13.51 o                         
  -3   0   3       3779.78       4319.84        84.23 o                         
  -1   0   3          8.92         47.14         2.67 o                         
   1   0   3        684.43        858.14        18.99 o                         
   3   0   3      19060.17      19216.82        96.08 o                         
   5   0   3        719.35        651.88        36.33 o                         
   7   0   3        514.55        631.38        33.52 o                         
   9   0   3       6043.90       5708.48       171.40 o                         
  11   0   3         12.40         29.04         5.92 o                         
  13   0   3        216.24        230.19        11.32 o                         
 -14   1   3          1.50          2.63         3.01 o                         
 -13   1   3       2946.14       3069.96        33.94 o                         
 -12   1   3         32.83         35.97         4.34 o                         
 -11   1   3       1854.53       1923.35        31.21 o                         
 -10   1   3          1.87          2.41         1.42 o                         
  -9   1   3        767.34        762.99        19.78 o                         
  -8   1   3        745.19        750.45        21.83 o                         
  -7   1   3        917.42       1038.51        33.53 o                         
  -6   1   3         21.02         14.25         1.70 o                         
  -5   1   3       4477.37       4499.97        30.78 o                         
  -4   1   3        390.63        407.37         7.69 o                         
  -3   1   3       3100.38       3498.30        34.38 o                         
  -2   1   3        166.25        176.83         4.11 o                         
  -1   1   3        256.93        314.95         9.23 o                         
   0   1   3        335.71        333.21         5.63 o                         
   1   1   3      27780.85      27678.75       494.37 o                         
   2   1   3        315.98        338.38         7.06 o                         
   3   1   3       1483.88       1515.83        19.96 o                         
   4   1   3          0.25          2.19         1.01 o                         
   5   1   3       7010.55       7041.68        70.69 o                         
   6   1   3        321.35        312.88         9.47 o                         
   7   1   3       2799.79       2503.87        36.58 o                         
   8   1   3         21.47         23.87         2.82 o                         
   9   1   3       1054.41       1011.70        28.15 o                         
  10   1   3        162.30        147.79         6.24 o                         
  11   1   3        114.00        106.06         5.41 o                         
  12   1   3          7.84          4.39         1.62 o                         
  13   1   3       2586.07       2720.66        65.75 o                         
 -14   2   3         12.76         12.09         1.48 o                         
 -13   2   3        282.68        283.31        10.13 o                         
 -12   2   3          0.11         -1.69         3.76 o                         
 -11   2   3       2336.38       2413.83        86.28 o                         
 -10   2   3         38.02         34.44         3.73 o                         
  -9   2   3        656.14        745.71        23.99 o                         
  -8   2   3         10.47         13.02         2.49 o                         
  -7   2   3       1078.57       1102.80        28.19 o                         
  -6   2   3        335.68        359.47        10.11 o                         
  -5   2   3          6.76         22.75         3.89 o                         
  -4   2   3        241.29        203.52         5.62 o                         
  -3   2   3        899.00        854.61        15.44 o                         
  -2   2   3         58.92         61.91         2.41 o                         
  -1   2   3      19685.99      20460.60       267.49 o                         
   0   2   3        159.02        153.08         4.57 o                         
   1   2   3       1265.93       1511.01        79.76 o                         
   2   2   3          0.54          4.25         1.12 o                         
   3   2   3        714.50        752.40        17.62 o                         
   4   2   3         89.97         65.70         3.42 o                         
   5   2   3       2544.34       2497.28        45.73 o                         
   6   2   3         42.76         32.02         3.40 o                         
   7   2   3       1405.64       1333.83        34.78 o                         
   8   2   3        184.71        184.58         5.67 o                         
   9   2   3        940.61        913.35        14.44 o                         
  10   2   3         26.85         20.23         2.49 o                         
  11   2   3        316.10        320.47        11.90 o                         
  12   2   3         62.84         61.11         4.93 o                         
  13   2   3        638.22        658.70        21.86 o                         
 -13   3   3       1429.29       1390.48        24.01 o                         
 -12   3   3        146.73        166.33         7.77 o                         
 -11   3   3       2545.05       2816.32       194.79 o                         
 -10   3   3         10.98          6.95         3.75 o                         
  -9   3   3         97.28        101.36         9.73 o                         
  -8   3   3          0.30          0.62         2.45 o                         
  -7   3   3        374.88        384.49        33.90 o                         
  -6   3   3        160.38        148.89         6.62 o                         
  -5   3   3       3196.99       3247.64        88.66 o                         
  -4   3   3         79.74         61.01         3.64 o                         
  -3   3   3      10787.40      10260.23       249.82 o                         
  -2   3   3        796.35        808.69        14.29 o                         
  -1   3   3       2665.24       2553.72        28.92 o                         
   0   3   3        238.06        200.93         7.64 o                         
   1   3   3      16124.90      14640.24       424.33 o                         
   2   3   3        306.53        304.69        16.29 o                         
   3   3   3        516.50        444.85        16.34 o                         
   4   3   3        750.89        827.67        58.04 o                         
   5   3   3       2520.69       2413.06        70.80 o                         
   6   3   3          6.37          4.75         2.49 o                         
   7   3   3       2955.71       2973.60        64.80 o                         
   8   3   3         93.33         92.59         5.27 o                         
   9   3   3        892.56        840.27        22.14 o                         
  10   3   3        388.22        383.15        12.53 o                         
  11   3   3        382.96        386.98        11.84 o                         
  12   3   3        189.82        191.80         7.30 o                         
  13   3   3       1419.95       1371.57        51.70 o                         
 -12   4   3         50.02         43.72         3.83 o                         
 -11   4   3       1276.47       1280.05        32.61 o                         
 -10   4   3        650.71        718.97        27.64 o                         
  -9   4   3        721.71        710.78        23.39 o                         
  -8   4   3         56.49         49.81         7.20 o                         
  -7   4   3        675.77        690.39        29.37 o                         
  -6   4   3        139.93        135.58         7.43 o                         
  -5   4   3        163.21        168.38         9.11 o                         
  -4   4   3        402.71        428.77        18.05 o                         
  -3   4   3       1553.99       1546.92        38.03 o                         
  -2   4   3        387.63        394.67        14.73 o                         
  -1   4   3       1178.09       1314.31        31.78 o                         
   0   4   3          4.36          2.44         1.78 o                         
   1   4   3       3160.07       3320.63        43.98 o                         
   2   4   3       1032.87       1002.09        37.18 o                         
   3   4   3        870.02        878.68        32.74 o                         
   4   4   3         19.86         17.66         4.01 o                         
   5   4   3        185.27        176.64         8.46 o                         
   6   4   3        289.50        266.43         8.04 o                         
   7   4   3        173.93        150.81         6.78 o                         
   8   4   3        309.19        300.29        10.51 o                         
   9   4   3       1130.95       1108.26        32.93 o                         
  10   4   3          2.85          3.14         2.79 o                         
  11   4   3        149.65        128.70         7.82 o                         
  12   4   3        178.34        160.48         7.91 o                         
 -11   5   3       1016.19       1024.34        28.73 o                         
 -10   5   3        175.18        191.41        13.62 o                         
  -9   5   3        454.90        484.60        23.51 o                         
  -8   5   3        352.72        358.68        21.58 o                         
  -7   5   3        396.07        413.29        23.59 o                         
  -6   5   3        498.45        501.71        27.55 o                         
  -5   5   3        915.28        915.73        23.39 o                         
  -4   5   3         10.82         11.58         3.22 o                         
  -3   5   3       2035.03       1957.87        44.48 o                         
  -2   5   3       1533.13       1503.11        27.56 o                         
  -1   5   3        602.34        593.48        18.04 o                         
   0   5   3        934.30       1048.43        31.33 o                         
   1   5   3      11797.71      11796.85       255.62 o                         
   2   5   3        313.28        361.45        17.21 o                         
   3   5   3        384.75        357.60        13.23 o                         
   4   5   3        838.92        794.25        21.51 o                         
   5   5   3       2392.78       2193.05        41.18 o                         
   6   5   3         10.11         13.51         2.77 o                         
   7   5   3       1519.39       1420.02        62.78 o                         
   8   5   3         12.20         10.98         3.06 o                         
   9   5   3        404.66        405.88        14.75 o                         
  10   5   3        163.85        152.61         9.82 o                         
  11   5   3          0.49          2.10         1.91 o                         
  -9   6   3        302.46        263.41        27.66 o                         
  -8   6   3          1.35         -6.01         6.04 o                         
  -7   6   3          2.21          9.08         6.59 o                         
  -6   6   3        619.06        716.21        81.44 o                         
  -5   6   3         97.22        117.28        12.26 o                         
  -4   6   3        567.74        540.61        26.12 o                         
  -3   6   3        213.12        207.85        15.56 o                         
  -2   6   3         11.37          8.93         6.36 o                         
  -1   6   3        981.67       1001.36        32.08 o                         
   0   6   3        232.99        243.60        13.84 o                         
   1   6   3         57.66         65.38         7.27 o                         
   2   6   3         58.27         71.29         7.97 o                         
   3   6   3        781.59        767.56        32.15 o                         
   4   6   3        184.02        175.67        12.42 o                         
   5   6   3        745.85        666.78        30.94 o                         
   6   6   3        299.60        261.97        20.75 o                         
   7   6   3        743.73        736.29        30.59 o                         
   8   6   3        716.41        772.86        34.76 o                         
   9   6   3       1147.64       1240.63        66.20 o                         
  -7   7   3        248.25        171.44        61.36 o                         
  -6   7   3        125.65         82.51        21.85 o                         
  -5   7   3       1819.29       1244.67       315.76 o                         
  -4   7   3          6.21          3.65         5.72 o                         
  -3   7   3       1102.22        999.83       112.68 o                         
  -2   7   3        844.18        983.06        52.74 o                         
  -1   7   3         24.15         19.75         6.68 o                         
   0   7   3        562.45        623.04        44.51 o                         
   1   7   3       5178.38       4765.93        95.82 o                         
   2   7   3       1059.91       1079.14        38.21 o                         
   3   7   3        373.59        379.62        22.24 o                         
   4   7   3       1228.03       1390.55        47.84 o                         
   5   7   3       2180.03       2075.33       221.74 o                         
   6   7   3         68.20         63.83         8.08 o                         
   7   7   3        181.27        162.36        17.59 o                         
  -3   8   3        169.19        140.91        62.65 o                         
  -2   8   3        181.01        278.91        50.58 o                         
  -1   8   3       1303.75       1473.45       509.32 o                         
   0   8   3         38.02         46.26        10.75 o                         
   1   8   3        598.07        755.37       114.24 o                         
   2   8   3        440.86        516.32        28.37 o                         
 -14   0   4        225.06        238.92        14.30 o                         
 -12   0   4         34.54         29.94         6.77 o                         
 -10   0   4       1242.68       1352.92        26.33 o                         
  -8   0   4      19303.67      21929.54       173.76 o                         
  -6   0   4       2147.06       2278.33        30.70 o                         
  -4   0   4       3090.64       2898.86        34.67 o                         
  -2   0   4        479.84        603.85        16.11 o                         
   0   0   4         45.08         61.00         3.26 o                         
   2   0   4        404.05        524.46        38.13 o                         
   4   0   4       3710.37       3519.74        50.99 o                         
   6   0   4         28.74         31.19         5.36 o                         
   8   0   4       2559.56       2574.21        57.47 o                         
  10   0   4       4978.83       4669.48        73.23 o                         
  12   0   4        319.32        306.04        14.10 o                         
 -14   1   4       1326.56       1322.64        18.53 o                         
 -13   1   4          0.08         -0.39         1.54 o                         
 -12   1   4       2289.86       2436.72        37.70 o                         
 -11   1   4          6.82          3.48         2.34 o                         
 -10   1   4       3045.43       3185.73        64.97 o                         
  -9   1   4         33.54         39.45         3.19 o                         
  -8   1   4       4097.58       4486.85        58.61 o                         
  -7   1   4         17.00         15.26         2.20 o                         
  -6   1   4        271.08        373.28         8.19 o                         
  -5   1   4         65.75         77.76         3.78 o                         
  -4   1   4        199.05        197.07         5.70 o                         
  -3   1   4        129.99        134.64         4.90 o                         
  -2   1   4       5431.65       5311.50        41.62 o                         
  -1   1   4          1.37          2.72         0.77 o                         
   0   1   4       4953.82       5150.84        83.92 o                         
   1   1   4        165.07        146.71         4.99 o                         
   2   1   4       3007.30       3292.62        66.65 o                         
   3   1   4        265.69        292.33         7.96 o                         
   4   1   4       7731.73       6904.28       111.37 o                         
   5   1   4         10.00          3.76         1.55 o                         
   6   1   4        980.93        932.19        17.77 o                         
   7   1   4        383.54        374.68        12.05 o                         
   8   1   4       4886.46       4636.80        62.93 o                         
   9   1   4         10.12          6.99         1.64 o                         
  10   1   4        718.46        674.63        13.64 o                         
  11   1   4          0.57         -0.45         1.60 o                         
  12   1   4         92.68         93.09         5.46 o                         
  13   1   4         36.12         36.96         3.43 o                         
 -13   2   4          6.05          0.19         1.60 o                         
 -12   2   4        236.49        278.15        10.15 o                         
 -11   2   4         73.42         76.96         5.59 o                         
 -10   2   4        560.42        572.21        19.14 o                         
  -9   2   4         27.80         18.17         2.10 o                         
  -8   2   4       5702.86       5862.33       125.01 o                         
  -7   2   4        581.39        642.67        16.25 o                         
  -6   2   4       1835.40       2019.30        49.87 o                         
  -5   2   4          7.39          4.25         1.24 o                         
  -4   2   4       9767.71       9610.17       258.90 o                         
  -3   2   4         40.78         51.99         2.97 o                         
  -2   2   4       3441.89       3419.41        87.58 o                         
  -1   2   4        541.36        515.90        11.33 o                         
   0   2   4       1349.98       1308.39        19.51 o                         
   1   2   4        327.00        306.16         7.37 o                         
   2   2   4         40.27         41.05         8.59 o                         
   3   2   4          2.69         11.02         1.81 o                         
   4   2   4       4610.97       4832.96       136.26 o                         
   5   2   4        412.49        396.23         9.82 o                         
   6   2   4       2673.38       2686.67       166.18 o                         
   7   2   4         88.03         84.58         5.82 o                         
   8   2   4       1535.19       1507.33        29.24 o                         
   9   2   4         37.93         39.47         2.64 o                         
  10   2   4       2237.97       2146.52        23.84 o                         
  11   2   4          9.03          8.04         1.87 o                         
  12   2   4       1324.47       1330.83        22.17 o                         
  13   2   4         14.98         15.33         1.96 o                         
 -13   3   4          6.07          3.80         1.79 o                         
 -12   3   4       1142.76       1142.24        19.21 o                         
 -11   3   4        309.26        321.22        12.21 o                         
 -10   3   4       2542.13       2724.83       148.58 o                         
  -9   3   4          0.92          5.91         3.63 o                         
  -8   3   4       2109.07       2137.85        60.06 o                         
  -7   3   4         15.14         28.42         3.69 o                         
  -6   3   4        349.23        385.61        14.18 o                         
  -5   3   4        673.27        662.44        22.02 o                         
  -4   3   4       1897.20       1978.73        59.88 o                         
  -3   3   4        182.18        186.86         6.97 o                         
  -2   3   4        438.44        449.31         9.86 o                         
  -1   3   4          2.53          1.15         1.03 o                         
   0   3   4        952.65        816.68        32.34 o                         
   1   3   4        655.85        593.65        26.12 o                         
   2   3   4        199.95        158.68         8.88 o                         
   3   3   4       1181.01       1291.92        63.05 o                         
   4   3   4      16234.68      15300.53       467.56 o                         
   5   3   4        116.88        132.25        10.12 o                         
   6   3   4         25.97         29.55         5.19 o                         
   7   3   4         71.50         71.22         4.02 o                         
   8   3   4       2903.44       2858.19        63.96 o                         
   9   3   4          1.69          3.76         2.17 o                         
  10   3   4        125.31        129.40         6.65 o                         
  11   3   4         18.25         11.56         2.30 o                         
  12   3   4        257.38        234.80        10.67 o                         
 -12   4   4         77.11         76.86         4.73 o                         
 -11   4   4         59.02         55.03         5.23 o                         
 -10   4   4       1376.96       1422.76        38.46 o                         
  -9   4   4         10.09         15.65         3.52 o                         
  -8   4   4       7102.18       6680.17       101.68 o                         
  -7   4   4        325.26        324.31        13.99 o                         
  -6   4   4        145.67        156.54         8.32 o                         
  -5   4   4        225.34        252.72        11.43 o                         
  -4   4   4       1671.33       1660.79        38.71 o                         
  -3   4   4       1172.21       1131.29        28.64 o                         
  -2   4   4       1577.29       1603.07        34.09 o                         
  -1   4   4        623.72        578.13        20.49 o                         
   0   4   4       1546.21       1401.24        33.04 o                         
   1   4   4        308.63        286.24        13.03 o                         
   2   4   4         46.02        129.28        14.37 o                         
   3   4   4         59.27         61.60         6.43 o                         
   4   4   4       1225.32       1160.64        56.46 o                         
   5   4   4         32.44         28.00         2.81 o                         
   6   4   4        734.42        706.98        14.04 o                         
   7   4   4         73.35         67.84         5.40 o                         
   8   4   4       2868.59       2798.56        89.11 o                         
   9   4   4         72.80         68.05         4.99 o                         
  10   4   4       2510.35       2332.21        86.13 o                         
  11   4   4        768.82        733.54        20.76 o                         
 -11   5   4        528.80        481.65        18.38 o                         
 -10   5   4       1503.95       1573.63        42.87 o                         
  -9   5   4        234.01        247.34        24.34 o                         
  -8   5   4       1651.73       1783.80        51.01 o                         
  -7   5   4         42.15         49.48         9.10 o                         
  -6   5   4        665.54        665.80        41.94 o                         
  -5   5   4         72.74         89.17         9.21 o                         
  -4   5   4        248.82        246.17        15.16 o                         
  -3   5   4        241.19        217.38        10.18 o                         
  -2   5   4       2505.49       2332.71        43.19 o                         
  -1   5   4          0.12         -0.03         3.07 o                         
   0   5   4       2445.78       2490.22        73.60 o                         
   1   5   4        750.13        845.76        24.76 o                         
   2   5   4        989.71        994.52        24.71 o                         
   3   5   4        353.62        333.91        15.09 o                         
   4   5   4       3181.24       2815.54       101.94 o                         
   5   5   4        415.54        384.96        13.35 o                         
   6   5   4        239.98        216.80        10.05 o                         
   7   5   4       1023.59       1067.88        22.61 o                         
   8   5   4       3431.50       3402.18        50.16 o                         
   9   5   4         17.70         16.69         3.37 o                         
  10   5   4        253.73        243.76        14.37 o                         
  -9   6   4          6.47          3.07         4.68 o                         
  -8   6   4       4738.21       4211.77       627.28 o                         
  -7   6   4       1571.02       1812.42       213.18 o                         
  -6   6   4       1041.89       1130.35        88.39 o                         
  -5   6   4        231.42        235.26        19.71 o                         
  -4   6   4       2250.49       2301.48        58.47 o                         
  -3   6   4        155.46        148.23        14.55 o                         
  -2   6   4        341.74        329.93        21.29 o                         
  -1   6   4        611.85        619.29        25.62 o                         
   0   6   4          1.21          8.22         4.39 o                         
   1   6   4         47.74         51.67         7.98 o                         
   2   6   4         38.72         48.97         8.94 o                         
   3   6   4        125.09        129.99        12.31 o                         
   4   6   4       1839.80       1801.76        66.37 o                         
   5   6   4        671.39        660.88        49.04 o                         
   6   6   4        618.07        572.08        39.42 o                         
   7   6   4        344.20        343.43        23.04 o                         
   8   6   4        158.01        158.06        10.48 o                         
   9   6   4         39.21         39.84         6.14 o                         
  -7   7   4        293.95        225.97        30.40 o                         
  -6   7   4        100.71         76.85        28.00 o                         
  -5   7   4        259.42        213.52        60.18 o                         
  -4   7   4          5.56          5.30         7.79 o                         
  -3   7   4        640.79        728.07        46.27 o                         
  -2   7   4        330.66        332.88        28.56 o                         
  -1   7   4          2.21         -1.25         3.84 o                         
   0   7   4        255.40        263.71        44.00 o                         
   1   7   4       1328.87       1227.65        81.37 o                         
   2   7   4       1009.78       1027.85        36.89 o                         
   3   7   4        569.83        636.12        28.31 o                         
   4   7   4       2897.86       3313.47        73.69 o                         
   5   7   4         46.84         63.22         9.38 o                         
   6   7   4        113.34        105.24        11.55 o                         
  -2   8   4        186.22        237.04        89.54 o                         
  -1   8   4        788.33        979.51       301.19 o                         
   0   8   4         13.87         39.99         8.99 o                         
   1   8   4         35.71         39.37         8.17 o                         
 -13   0   5        662.26        740.65        26.11 o                         
 -11   0   5       4214.03       4447.48        99.95 o                         
  -9   0   5        148.74        128.02         8.69 o                         
  -7   0   5       3552.16       3807.48        48.85 o                         
  -5   0   5      10499.67      10997.86        86.03 o                         
  -3   0   5       1625.82       1772.42        80.15 o                         
  -1   0   5      68042.16      65081.69       298.13 o                         
   1   0   5       5721.18       6061.84       242.86 o                         
   3   0   5       2200.25       2182.94        37.14 o                         
   5   0   5        184.64        174.38        10.74 o                         
   7   0   5       5421.36       5769.94        95.17 o                         
   9   0   5          9.03          5.44         2.71 o                         
  11   0   5       1967.41       1842.37        44.93 o                         
  13   0   5       2699.51       2672.28        43.03 o                         
 -13   1   5        303.69        336.94         9.77 o                         
 -12   1   5         91.74        101.59         6.88 o                         
 -11   1   5        954.26        967.93        21.93 o                         
 -10   1   5         27.54         28.41         3.59 o                         
  -9   1   5       2633.41       2853.23        35.83 o                         
  -8   1   5        453.94        514.72        10.40 o                         
  -7   1   5        419.59        506.13        15.03 o                         
  -6   1   5          1.15         -0.37         1.35 o                         
  -5   1   5       4216.56       4462.23        55.46 o                         
  -4   1   5          0.28          1.13         1.42 o                         
  -3   1   5         11.79         24.02         2.46 o                         
  -2   1   5          0.12          5.88         2.55 o                         
  -1   1   5        162.91        227.02        12.33 o                         
   0   1   5        137.96        113.55         6.22 o                         
   1   1   5         34.14         16.31         2.29 o                         
   2   1   5        191.09        211.46         6.88 o                         
   3   1   5       4621.62       4688.91        91.69 o                         
   4   1   5         13.30          8.85         1.68 o                         
   5   1   5        324.25        352.06        20.48 o                         
   6   1   5        770.53        767.06        22.93 o                         
   7   1   5       3469.65       3207.48        92.42 o                         
   8   1   5          1.76          1.16         1.90 o                         
   9   1   5         90.15         99.85         6.41 o                         
  10   1   5         72.73         59.31         4.17 o                         
  11   1   5       1232.03       1190.34        17.24 o                         
  12   1   5         66.83         61.59         4.18 o                         
  13   1   5          8.07          4.05         2.78 o                         
 -13   2   5       1410.19       1567.84        42.52 o                         
 -12   2   5          3.14          1.12         1.21 o                         
 -11   2   5       1558.50       1642.93        37.64 o                         
 -10   2   5         73.21         82.35         6.01 o                         
  -9   2   5          5.34          6.55         2.10 o                         
  -8   2   5         12.35         13.70         2.26 o                         
  -7   2   5       5460.84       5917.99        93.07 o                         
  -6   2   5          2.66          1.97         1.44 o                         
  -5   2   5      27046.04      27747.18       621.18 o                         
  -4   2   5        296.02        293.48        11.67 o                         
  -3   2   5       2309.64       2419.70       125.98 o                         
  -2   2   5        400.72        398.52        11.89 o                         
  -1   2   5       9065.65       8182.89       182.11 o                         
   0   2   5        520.47        515.78        15.39 o                         
   1   2   5       2696.61       2623.69        32.64 o                         
   2   2   5        160.15        198.00        13.10 o                         
   3   2   5       4826.89       4901.98       175.44 o                         
   4   2   5        114.36         85.64         4.95 o                         
   5   2   5       3307.26       3138.29        56.91 o                         
   6   2   5          6.38          3.91         1.46 o                         
   7   2   5       2493.88       2379.37        72.43 o                         
   8   2   5         29.49         41.18         2.92 o                         
   9   2   5        188.68        181.84         8.03 o                         
  10   2   5         19.27         18.44         2.52 o                         
  11   2   5       2471.55       2510.52        27.02 o                         
  12   2   5         13.60         12.51         1.98 o                         
 -13   3   5        980.94        944.34        22.18 o                         
 -12   3   5        383.96        393.14        14.40 o                         
 -11   3   5        907.51        924.15        14.71 o                         
 -10   3   5         13.27         22.83         3.52 o                         
  -9   3   5       1955.05       1978.87        70.25 o                         
  -8   3   5        108.92        110.76         7.64 o                         
  -7   3   5       1722.48       1735.25        30.45 o                         
  -6   3   5        171.58        159.53         9.39 o                         
  -5   3   5       1660.00       1716.86        70.02 o                         
  -4   3   5         24.71         18.66         2.67 o                         
  -3   3   5         43.49         80.58         5.22 o                         
  -2   3   5         22.35         25.85         2.64 o                         
  -1   3   5         68.91         70.64         5.39 o                         
   0   3   5        197.56        184.56        10.47 o                         
   1   3   5       1464.58       1568.68       104.76 o                         
   2   3   5         82.99         72.72         5.85 o                         
   3   3   5       2062.31       2042.14        99.88 o                         
   4   3   5        260.79        258.91        11.02 o                         
   5   3   5        439.67        360.44        29.06 o                         
   6   3   5         17.24         18.30         4.60 o                         
   7   3   5        987.55        919.69        26.74 o                         
   8   3   5         84.42         86.16         6.04 o                         
   9   3   5        592.58        600.21        13.44 o                         
  10   3   5        537.77        562.26        15.17 o                         
  11   3   5       2575.65       2527.04        71.62 o                         
  12   3   5         56.95         52.91         4.12 o                         
 -12   4   5         56.02         49.52         3.58 o                         
 -11   4   5       1485.39       1357.51        24.82 o                         
 -10   4   5        134.92        148.77        12.12 o                         
  -9   4   5         37.97         44.17         6.23 o                         
  -8   4   5        284.36        282.73        16.17 o                         
  -7   4   5       1981.53       1966.62        36.81 o                         
  -6   4   5          2.64          7.46         2.28 o                         
  -5   4   5       9751.36       9624.57       248.10 o                         
  -4   4   5       1504.94       1458.42        46.58 o                         
  -3   4   5       3443.75       3179.76        62.98 o                         
  -2   4   5         64.37         53.39         6.88 o                         
  -1   4   5      14556.04      13308.94       564.76 o                         
   0   4   5         48.18         37.29         4.70 o                         
   1   4   5       3408.60       2894.71        88.36 o                         
   2   4   5        956.43        835.72        43.57 o                         
   3   4   5        687.01        657.07        42.62 o                         
   4   4   5          0.04          0.71         2.22 o                         
   5   4   5       1466.50       1359.81        22.04 o                         
   6   4   5         99.09         99.89         5.28 o                         
   7   4   5       1592.52       1624.90        32.18 o                         
   8   4   5        295.68        296.72        11.70 o                         
   9   4   5        157.88        152.96         7.27 o                         
  10   4   5        248.93        239.70        12.97 o                         
  11   4   5       1020.35        988.02        33.34 o                         
 -11   5   5        384.02        348.16        11.11 o                         
 -10   5   5         21.77         23.36         4.18 o                         
  -9   5   5       1679.79       1690.79        46.59 o                         
  -8   5   5        431.16        398.93        28.40 o                         
  -7   5   5        460.28        490.78        24.29 o                         
  -6   5   5        133.67        144.54        14.40 o                         
  -5   5   5        897.52        941.25        43.58 o                         
  -4   5   5         57.36         57.91         5.49 o                         
  -3   5   5        162.48        174.34         9.55 o                         
  -2   5   5        430.73        396.34        14.33 o                         
  -1   5   5         21.81         23.46         3.57 o                         
   0   5   5        370.33        377.94        13.55 o                         
   1   5   5          1.45          4.60         2.30 o                         
   2   5   5        133.70        109.14         7.32 o                         
   3   5   5        893.38        772.26        20.19 o                         
   4   5   5        737.97        692.21        25.85 o                         
   5   5   5        184.71        157.44         7.42 o                         
   6   5   5        507.24        539.37        15.64 o                         
   7   5   5       2489.48       2495.19        34.08 o                         
   8   5   5          0.42          1.52         2.51 o                         
   9   5   5         10.58         17.30         3.17 o                         
  10   5   5        140.73        130.68         9.41 o                         
  -9   6   5         49.41         50.33         6.07 o                         
  -8   6   5        198.92        187.16        23.55 o                         
  -7   6   5       1738.04       1662.80       183.33 o                         
  -6   6   5         12.65         16.50         8.83 o                         
  -5   6   5       6011.35       5849.40       693.94 o                         
  -4   6   5        891.43        881.58        35.65 o                         
  -3   6   5          0.63         11.05         4.70 o                         
  -2   6   5        916.46        915.90        34.72 o                         
  -1   6   5       7682.28       7294.69       334.36 o                         
   0   6   5        781.86        826.67        39.47 o                         
   1   6   5        425.03        443.62        21.55 o                         
   2   6   5        730.29        803.08        32.90 o                         
   3   6   5       1576.89       1526.06        44.28 o                         
   4   6   5         54.03         58.93         8.49 o                         
   5   6   5        170.83        169.58        15.95 o                         
   6   6   5          0.04          4.89         5.13 o                         
   7   6   5       1833.23       1929.39        34.55 o                         
   8   6   5        299.29        318.01        16.29 o                         
  -6   7   5        284.13        241.80        18.82 o                         
  -5   7   5        996.52        883.77       131.67 o                         
  -4   7   5          9.19          1.66         6.13 o                         
  -3   7   5        370.92        427.58        38.37 o                         
  -2   7   5         12.17         11.31         4.70 o                         
  -1   7   5         98.96         90.15        10.10 o                         
   0   7   5        133.70        129.65        13.78 o                         
   1   7   5         44.66         45.59         8.68 o                         
   2   7   5         20.68          8.59         6.85 o                         
   3   7   5       1185.26       1163.51        37.07 o                         
   4   7   5        450.93        494.44        38.50 o                         
   5   7   5        195.48        211.29        19.68 o                         
   6   7   5        613.62        627.21       103.19 o                         
 -12   0   6       3243.74       3391.21        53.53 o                         
 -10   0   6       2500.16       2714.05        57.05 o                         
  -8   0   6       2691.02       3131.02        48.12 o                         
  -6   0   6          0.19          0.38         2.39 o                         
  -4   0   6      14044.03      16583.44       141.13 o                         
  -2   0   6      24892.17      25109.53       664.17 o                         
   0   0   6       4399.17       4610.05        44.31 o                         
   2   0   6      14838.95      14012.51       224.17 o                         
   4   0   6       3129.18       3443.98       199.57 o                         
   6   0   6      10762.48      11686.12       224.90 o                         
   8   0   6       3232.08       3305.92       100.78 o                         
  10   0   6       1032.21        995.29        45.66 o                         
  12   0   6         20.01         27.60         5.25 o                         
 -13   1   6          1.46         -0.19         1.22 o                         
 -12   1   6        929.60        965.11        16.64 o                         
 -11   1   6         11.94         10.56         2.93 o                         
 -10   1   6       4382.04       4792.61        55.42 o                         
  -9   1   6        277.69        319.60         8.59 o                         
  -8   1   6        974.00       1111.76        26.22 o                         
  -7   1   6         11.51         13.23         2.65 o                         
  -6   1   6       4847.79       5032.84        70.36 o                         
  -5   1   6         63.71         83.56         5.17 o                         
  -4   1   6         41.59         59.03         3.74 o                         
  -3   1   6         70.19        106.60         5.74 o                         
  -2   1   6       1205.45       1214.21        59.21 o                         
  -1   1   6         50.37         31.38         4.20 o                         
   0   1   6       3386.05       3325.07        55.99 o                         
   1   1   6         88.91         61.01         3.20 o                         
   2   1   6        185.87        161.05         5.30 o                         
   3   1   6         43.91         52.37         4.13 o                         
   4   1   6        281.60        306.52        12.37 o                         
   5   1   6         92.72        118.93         7.76 o                         
   6   1   6       3938.62       4091.55        82.10 o                         
   7   1   6         62.50         63.81         4.19 o                         
   8   1   6        264.11        280.32        11.15 o                         
   9   1   6         12.45         18.05         3.61 o                         
  10   1   6        972.80        982.92        18.36 o                         
  11   1   6          9.65          7.34         1.61 o                         
  12   1   6        291.25        300.99        11.35 o                         
 -13   2   6         24.02         22.12         2.23 o                         
 -12   2   6       1238.66       1186.53        25.43 o                         
 -11   2   6          0.03         -1.65         1.65 o                         
 -10   2   6       1583.12       1675.27        36.26 o                         
  -9   2   6          2.30          1.96         2.03 o                         
  -8   2   6       1506.64       1645.97        30.64 o                         
  -7   2   6        325.45        374.57         8.71 o                         
  -6   2   6        551.79        594.89        15.04 o                         
  -5   2   6         67.96         65.98         4.28 o                         
  -4   2   6       7217.56       7362.16       290.01 o                         
  -3   2   6         85.79        101.91         5.26 o                         
  -2   2   6      13246.15      12027.82        79.33 o                         
  -1   2   6        429.75        396.34        15.53 o                         
   0   2   6       4868.41       4874.52       219.06 o                         
   1   2   6          6.78         11.15         1.91 o                         
   2   2   6      35379.76      34271.14       337.09 o                         
   3   2   6         58.40         77.02         4.74 o                         
   4   2   6       2609.30       2521.24        82.73 o                         
   5   2   6        284.38        269.11        12.22 o                         
   6   2   6       3176.77       3279.27        64.78 o                         
   7   2   6         51.63         60.19         3.83 o                         
   8   2   6        697.00        673.54        14.63 o                         
   9   2   6         33.27         33.93         3.63 o                         
  10   2   6       1328.94       1416.07        24.85 o                         
  11   2   6          8.85         11.11         1.77 o                         
  12   2   6        386.97        384.30         8.79 o                         
 -12   3   6        882.09        893.41        19.30 o                         
 -11   3   6          7.39          5.04         1.70 o                         
 -10   3   6       1418.09       1481.41        45.92 o                         
  -9   3   6         50.80         53.58         6.51 o                         
  -8   3   6         83.85         84.89         7.16 o                         
  -7   3   6         32.31         27.88         3.60 o                         
  -6   3   6       7605.91       7523.70       243.52 o                         
  -5   3   6        508.30        476.73        21.21 o                         
  -4   3   6        629.86        529.24        21.76 o                         
  -3   3   6        194.10        232.11        13.53 o                         
  -2   3   6       1512.91       1752.67       115.49 o                         
  -1   3   6         20.49         22.30         3.45 o                         
   0   3   6         72.38        102.34         6.49 o                         
   1   3   6         58.87         55.34         4.63 o                         
   2   3   6       1056.29       1011.94        22.02 o                         
   3   3   6        444.51        483.41        29.46 o                         
   4   3   6        108.40        123.59         9.26 o                         
   5   3   6         89.89         84.73         4.82 o                         
   6   3   6       4344.13       4347.48       107.77 o                         
   7   3   6        111.64        121.14         6.31 o                         
   8   3   6         14.31         13.20         3.18 o                         
   9   3   6        301.02        313.20         9.48 o                         
  10   3   6        508.35        509.51        15.40 o                         
  11   3   6         19.39         18.55         2.95 o                         
 -11   4   6        109.53        105.81         6.83 o                         
 -10   4   6       2129.35       2106.08        35.53 o                         
  -9   4   6         14.06         24.87         5.30 o                         
  -8   4   6       2042.91       2119.39        87.19 o                         
  -7   4   6         28.26         26.42         5.60 o                         
  -6   4   6        291.60        323.84        11.46 o                         
  -5   4   6        220.88        239.09         9.02 o                         
  -4   4   6       3946.25       3865.14       164.36 o                         
  -3   4   6        100.05         99.81         7.85 o                         
  -2   4   6      11135.95      10191.56       530.63 o                         
  -1   4   6        904.29        807.78        27.42 o                         
   0   4   6       1067.82       1032.91        56.65 o                         
   1   4   6       1215.81       1021.55        31.71 o                         
   2   4   6      13478.15      13302.25       516.62 o                         
   3   4   6        265.43        244.60         9.28 o                         
   4   4   6        197.88        190.64         7.89 o                         
   5   4   6        385.88        389.53        12.95 o                         
   6   4   6       4377.31       4106.38        57.21 o                         
   7   4   6          1.98          5.08         2.28 o                         
   8   4   6       1550.68       1532.05        33.07 o                         
   9   4   6          2.51          1.17         2.11 o                         
  10   4   6       1245.72       1228.71        52.57 o                         
 -10   5   6       3259.29       2888.26        41.50 o                         
  -9   5   6        763.77        749.18        22.75 o                         
  -8   5   6        288.37        284.10        14.75 o                         
  -7   5   6        194.64        206.72        13.35 o                         
  -6   5   6       1126.83       1003.06        56.56 o                         
  -5   5   6        426.98        430.59        19.13 o                         
  -4   5   6          0.63          8.69         3.31 o                         
  -3   5   6        295.44        258.20        13.57 o                         
  -2   5   6        516.11        478.89        17.67 o                         
  -1   5   6         22.14         19.35         3.19 o                         
   0   5   6        584.14        601.78        23.17 o                         
   1   5   6          8.75         10.53         2.58 o                         
   2   5   6        147.73        142.70         8.54 o                         
   3   5   6        127.76        125.89         9.30 o                         
   4   5   6        628.66        588.60        20.57 o                         
   5   5   6        113.69        106.78         6.13 o                         
   6   5   6       1802.56       1721.49        37.39 o                         
   7   5   6        217.32        223.08         9.46 o                         
   8   5   6         40.07         40.99         4.81 o                         
   9   5   6        398.22        416.74        13.95 o                         
  -8   6   6        425.49        396.72        16.59 o                         
  -7   6   6        470.83        481.63        20.64 o                         
  -6   6   6         18.62         26.84         6.54 o                         
  -5   6   6        492.24        538.84        27.79 o                         
  -4   6   6       3632.07       3520.71       152.75 o                         
  -3   6   6         81.18         76.46         8.98 o                         
  -2   6   6       3928.10       3934.45        82.06 o                         
  -1   6   6       1221.59       1337.64        40.63 o                         
   0   6   6       2033.35       2090.60        52.28 o                         
   1   6   6        154.81        147.72        14.49 o                         
   2   6   6       7119.74       7043.93        98.57 o                         
   3   6   6        285.07        293.01        19.30 o                         
   4   6   6       1831.96       1781.01        69.54 o                         
   5   6   6       1108.12       1218.29        31.83 o                         
   6   6   6       2424.64       2436.79       160.15 o                         
   7   6   6         62.12         59.15         6.11 o                         
  -6   7   6       1521.32       1466.97       167.19 o                         
  -5   7   6        352.24        369.57        40.77 o                         
  -4   7   6         43.62         45.12        10.26 o                         
  -3   7   6        274.39        309.16        23.31 o                         
  -2   7   6         20.23         30.82         5.72 o                         
  -1   7   6          0.71          1.60         4.33 o                         
   0   7   6          5.56          2.91         4.13 o                         
   1   7   6        308.21        291.21        18.49 o                         
   2   7   6         31.46         53.09         8.79 o                         
   3   7   6        314.62        332.66        18.59 o                         
   4   7   6        152.28        123.83        10.98 o                         
   5   7   6        505.82        580.33        28.14 o                         
 -13   0   7       1082.09       1050.35        20.62 o                         
 -11   0   7       2250.29       2302.14        36.10 o                         
  -9   0   7       1158.31       1207.11        27.79 o                         
  -7   0   7       2656.21       3038.42        45.42 o                         
  -5   0   7        537.50        671.48        31.62 o                         
  -3   0   7        369.87        424.79        22.57 o                         
  -1   0   7       6224.75       7527.81        95.77 o                         
   1   0   7      13367.96      14069.20       123.22 o                         
   3   0   7       6046.95       6609.78        86.41 o                         
   5   0   7      12431.63      13551.71       409.79 o                         
   7   0   7        971.45       1070.46        23.78 o                         
   9   0   7       3606.20       3615.39        51.27 o                         
  11   0   7        378.96        426.11        20.10 o                         
 -13   1   7        396.58        380.68         8.48 o                         
 -12   1   7         46.46         52.56         3.59 o                         
 -11   1   7        297.00        303.45         8.71 o                         
 -10   1   7         26.29         25.32         2.97 o                         
  -9   1   7       1945.78       2118.91        25.84 o                         
  -8   1   7          7.96          9.55         1.60 o                         
  -7   1   7       8001.47       8669.12        78.98 o                         
  -6   1   7         41.36         33.15         3.55 o                         
  -5   1   7        136.72        179.46        11.57 o                         
  -4   1   7          9.85         18.30         2.63 o                         
  -3   1   7      18129.53      18084.45       125.54 o                         
  -2   1   7         10.75         24.72         3.85 o                         
  -1   1   7       1098.83        951.54        44.94 o                         
   0   1   7         54.33         36.86         3.08 o                         
   1   1   7        551.64        490.57        19.36 o                         
   2   1   7        172.03        173.62         6.71 o                         
   3   1   7       2988.03       3021.14        66.47 o                         
   4   1   7          0.11         -1.07         2.01 o                         
   5   1   7       2354.67       2319.28       122.16 o                         
   6   1   7        377.95        430.23         9.99 o                         
   7   1   7         22.86         24.58         3.57 o                         
   8   1   7         75.13         63.97         5.74 o                         
   9   1   7       4395.07       4335.22        45.03 o                         
  10   1   7          2.32          1.94         2.07 o                         
  11   1   7        946.37        948.98        14.06 o                         
  12   1   7          0.87          0.55         0.71 o                         
 -12   2   7         14.04         13.26         1.74 o                         
 -11   2   7        711.31        727.80        13.57 o                         
 -10   2   7        241.23        240.80         8.54 o                         
  -9   2   7       4106.75       4356.76        61.18 o                         
  -8   2   7         29.49         35.94         2.68 o                         
  -7   2   7       2152.52       2380.23        44.21 o                         
  -6   2   7         18.68         25.34         2.23 o                         
  -5   2   7       2166.95       2264.61        47.95 o                         
  -4   2   7          6.29          7.70         2.09 o                         
  -3   2   7         98.31         97.65         8.57 o                         
  -2   2   7        262.46        245.66        11.28 o                         
  -1   2   7       2948.41       2763.93       152.48 o                         
   0   2   7         81.32         81.10         8.05 o                         
   1   2   7       6147.92       5903.70       120.67 o                         
   2   2   7        176.48        197.78         7.53 o                         
   3   2   7       2094.64       2335.37        86.82 o                         
   4   2   7        317.61        308.12        13.61 o                         
   5   2   7      10218.40      10491.06       204.40 o                         
   6   2   7         17.02          5.72         1.95 o                         
   7   2   7        415.75        407.19        17.76 o                         
   8   2   7         81.69         86.21         7.22 o                         
   9   2   7       6092.37       6044.44        65.95 o                         
  10   2   7         16.80         12.92         2.05 o                         
  11   2   7        688.84        684.30        16.48 o                         
 -12   3   7         93.26         88.18         5.34 o                         
 -11   3   7        566.03        564.85        21.14 o                         
 -10   3   7         80.16         71.25         4.42 o                         
  -9   3   7       1878.54       2004.69        60.04 o                         
  -8   3   7          0.28          3.38         2.61 o                         
  -7   3   7       7743.00       8076.40        73.29 o                         
  -6   3   7        724.79        730.10        21.85 o                         
  -5   3   7        722.47        728.63        23.73 o                         
  -4   3   7        137.64        137.44         8.96 o                         
  -3   3   7       6167.93       5854.10       138.35 o                         
  -2   3   7        134.74        136.69        13.36 o                         
  -1   3   7       1194.81       1082.06        49.60 o                         
   0   3   7        268.87        246.80        11.70 o                         
   1   3   7        439.85        393.04        16.16 o                         
   2   3   7        206.52        229.53        13.95 o                         
   3   3   7       5401.72       5633.57       394.61 o                         
   4   3   7         19.64         18.78         3.03 o                         
   5   3   7        294.62        294.91        10.23 o                         
   6   3   7          0.10          1.65         2.74 o                         
   7   3   7       1288.96       1332.45        49.53 o                         
   8   3   7         66.57         66.63         5.55 o                         
   9   3   7       3840.46       4026.33        80.13 o                         
  10   3   7        123.49        126.61         5.73 o                         
  11   3   7        889.38        885.48        27.87 o                         
 -11   4   7       1231.10       1197.61        31.33 o                         
 -10   4   7        186.31        178.65         9.36 o                         
  -9   4   7       1713.22       1639.11        30.83 o                         
  -8   4   7         21.60         21.35         4.26 o                         
  -7   4   7        404.96        386.66        16.38 o                         
  -6   4   7          2.81          5.17         3.15 o                         
  -5   4   7         17.34         23.78         6.29 o                         
  -4   4   7        633.44        619.15        20.47 o                         
  -3   4   7        403.34        352.41        24.62 o                         
  -2   4   7        130.37        117.54         7.95 o                         
  -1   4   7       4325.04       4086.05       149.64 o                         
   0   4   7        201.84        184.16         8.98 o                         
   1   4   7       3378.15       3175.88       124.34 o                         
   2   4   7        569.30        511.80        25.65 o                         
   3   4   7       1359.70       1296.74        39.14 o                         
   4   4   7        132.32        140.43         7.28 o                         
   5   4   7       7672.77       7480.59       153.20 o                         
   6   4   7        160.09        165.56         7.45 o                         
   7   4   7        858.79        882.48        19.10 o                         
   8   4   7        467.08        466.76        16.62 o                         
   9   4   7       4150.41       4215.44       109.67 o                         
  10   4   7         96.18         88.50         8.92 o                         
 -10   5   7        229.06        187.38         7.19 o                         
  -9   5   7        995.81        951.50        23.31 o                         
  -8   5   7          1.93          6.53         2.55 o                         
  -7   5   7       4141.41       3949.35        63.34 o                         
  -6   5   7        400.86        410.68        17.78 o                         
  -5   5   7         64.55         63.04         7.31 o                         
  -4   5   7        176.73        169.29         9.42 o                         
  -3   5   7       8187.36       7672.14       376.42 o                         
  -2   5   7        561.15        515.50        18.34 o                         
  -1   5   7        762.10        760.31        24.72 o                         
   0   5   7        411.70        419.29        16.40 o                         
   1   5   7         42.45         59.45         7.06 o                         
   2   5   7         27.82         18.49         4.85 o                         
   3   5   7        351.33        338.04        15.92 o                         
   4   5   7        140.66        131.62         7.81 o                         
   5   5   7       1152.99       1128.14        23.05 o                         
   6   5   7        411.60        419.03        11.36 o                         
   7   5   7         25.85         27.42         3.48 o                         
   8   5   7        384.40        396.91        14.25 o                         
   9   5   7       2501.60       2585.87        50.10 o                         
  -8   6   7        184.18        177.38         9.82 o                         
  -7   6   7       1875.17       1806.75        34.86 o                         
  -6   6   7         68.30         65.22         6.78 o                         
  -5   6   7          5.41          3.38         2.62 o                         
  -4   6   7         25.47         25.89         7.15 o                         
  -3   6   7          0.93         -0.51         3.58 o                         
  -2   6   7        377.16        356.39        23.20 o                         
  -1   6   7        629.31        586.16        28.29 o                         
   0   6   7          3.32          0.18         3.69 o                         
   1   6   7       3005.22       3072.33        65.08 o                         
   2   6   7       1091.65       1118.13        35.88 o                         
   3   6   7       1695.19       1634.63        54.76 o                         
   4   6   7        642.58        693.14        24.15 o                         
   5   6   7       3567.75       3957.18        54.19 o                         
   6   6   7         27.52         27.54         4.53 o                         
   7   6   7          2.64          3.38         2.25 o                         
  -5   7   7          0.10          3.90         4.38 o                         
  -4   7   7        540.95        609.95        58.09 o                         
  -3   7   7       3095.86       3648.28       601.71 o                         
  -2   7   7        340.51        390.60        22.54 o                         
  -1   7   7         20.12         27.89         6.07 o                         
   0   7   7        372.78        410.52        29.00 o                         
   1   7   7         52.40         47.77         7.22 o                         
   2   7   7         26.43         30.90         5.84 o                         
   3   7   7        781.60        813.78        46.43 o                         
 -12   0   8         93.29         96.05         6.51 o                         
 -10   0   8       1256.81       1274.15        33.53 o                         
  -8   0   8        292.69        293.50         9.20 o                         
  -6   0   8       1937.65       2141.03        26.38 o                         
  -4   0   8        504.26        642.08        25.56 o                         
  -2   0   8       1190.02       1457.09        32.99 o                         
   0   0   8         56.28         86.54         7.69 o                         
   2   0   8        556.71        785.28        35.55 o                         
   4   0   8       3022.27       3154.61        59.56 o                         
   6   0   8        468.85        513.10        14.58 o                         
   8   0   8       5485.55       5613.24        81.19 o                         
  10   0   8         48.72         36.74         4.98 o                         
 -12   1   8        724.78        785.41        17.85 o                         
 -11   1   8          0.58          0.47         1.31 o                         
 -10   1   8        787.18        799.13        13.72 o                         
  -9   1   8        290.08        312.12         9.03 o                         
  -8   1   8        118.99        135.65         8.26 o                         
  -7   1   8          0.67          3.85         1.13 o                         
  -6   1   8       4525.53       4875.32        43.85 o                         
  -5   1   8         11.08         20.90         3.17 o                         
  -4   1   8       5861.84       6582.88       247.16 o                         
  -3   1   8         28.70         40.57         4.91 o                         
  -2   1   8        177.51        209.28        23.44 o                         
  -1   1   8        180.79        134.09         9.23 o                         
   0   1   8      18678.78      17722.74       184.76 o                         
   1   1   8        212.67        169.11         9.97 o                         
   2   1   8       1223.46       1172.61        30.32 o                         
   3   1   8          1.31          4.32         1.85 o                         
   4   1   8       1302.02       1467.61        65.52 o                         
   5   1   8        218.66        243.38         6.98 o                         
   6   1   8       4010.69       4201.49        53.15 o                         
   7   1   8          0.79          0.38         1.81 o                         
   8   1   8       1196.50       1234.80        24.32 o                         
   9   1   8         89.51        101.57         5.51 o                         
  10   1   8         30.56         28.99         2.97 o                         
  11   1   8         12.89          8.51         1.50 o                         
 -12   2   8         49.30         72.00         5.92 o                         
 -11   2   8         18.36         15.26         2.11 o                         
 -10   2   8        400.68        386.56        10.33 o                         
  -9   2   8          0.29         -1.84         1.84 o                         
  -8   2   8       1039.82       1115.36        18.83 o                         
  -7   2   8        121.97        131.53         4.98 o                         
  -6   2   8        757.87        787.22        15.57 o                         
  -5   2   8         72.13         67.65         3.44 o                         
  -4   2   8        191.88        213.12        15.70 o                         
  -3   2   8         11.12         11.39         2.34 o                         
  -2   2   8       1616.26       1519.44        46.99 o                         
  -1   2   8         76.86         68.29         4.63 o                         
   0   2   8          0.72          3.93         1.85 o                         
   1   2   8         10.94         16.53         2.91 o                         
   2   2   8        804.08        934.38        51.42 o                         
   3   2   8         47.29         31.87         3.56 o                         
   4   2   8       5234.53       5510.49        68.02 o                         
   5   2   8         91.52         77.17         4.25 o                         
   6   2   8        670.17        725.06        17.31 o                         
   7   2   8         98.30        103.38         7.37 o                         
   8   2   8       1517.77       1602.44        35.40 o                         
   9   2   8         12.65         12.59         2.33 o                         
  10   2   8        369.54        412.33         8.79 o                         
  11   2   8         66.94         64.96         3.21 o                         
 -11   3   8          0.02          1.04         2.18 o                         
 -10   3   8         80.89         85.30         5.29 o                         
  -9   3   8          2.87          1.64         1.84 o                         
  -8   3   8         12.22         11.84         2.88 o                         
  -7   3   8        159.17        153.67        11.98 o                         
  -6   3   8       2942.94       2908.31        77.19 o                         
  -5   3   8          2.42          3.39         2.45 o                         
  -4   3   8       9457.39       8646.22       420.36 o                         
  -3   3   8        419.25        377.51        16.01 o                         
  -2   3   8        449.64        396.14        15.70 o                         
  -1   3   8        140.26        128.98         8.39 o                         
   0   3   8      14529.66      13034.76       513.88 o                         
   1   3   8        176.56        170.06         7.95 o                         
   2   3   8        300.92        292.52        10.19 o                         
   3   3   8        249.35        240.53         8.95 o                         
   4   3   8        261.68        245.64        10.36 o                         
   5   3   8          2.58          0.87         2.98 o                         
   6   3   8       3027.05       3066.81        77.64 o                         
   7   3   8         47.77         47.26         4.62 o                         
   8   3   8       1486.42       1507.73        52.92 o                         
   9   3   8        307.16        321.63         8.66 o                         
  10   3   8        113.27        114.53         4.86 o                         
 -10   4   8        284.02        277.88        11.22 o                         
  -9   4   8         30.03         28.02         4.62 o                         
  -8   4   8        467.87        476.63        19.82 o                         
  -7   4   8        183.82        173.12        12.30 o                         
  -6   4   8       1486.77       1406.00        31.71 o                         
  -5   4   8        115.80        117.67         9.39 o                         
  -4   4   8        742.62        715.05        26.43 o                         
  -3   4   8         98.33         98.98         6.57 o                         
  -2   4   8         37.17         35.24         4.74 o                         
  -1   4   8          8.27         13.49         2.88 o                         
   0   4   8        408.20        410.49        13.81 o                         
   1   4   8        524.49        488.12        17.76 o                         
   2   4   8         20.20         19.86         4.21 o                         
   3   4   8         50.18         55.90         6.41 o                         
   4   4   8       1730.74       1797.63        34.75 o                         
   5   4   8        375.74        387.80        13.14 o                         
   6   4   8        951.69        980.62        21.95 o                         
   7   4   8        127.71        133.68         7.29 o                         
   8   4   8       1371.54       1410.52        27.54 o                         
   9   4   8          2.25          2.26         1.90 o                         
  -9   5   8        104.92         90.09         5.86 o                         
  -8   5   8         75.18         66.05         5.45 o                         
  -7   5   8        444.47        413.64        16.03 o                         
  -6   5   8       1478.53       1492.28        53.06 o                         
  -5   5   8         10.16         12.05         3.99 o                         
  -4   5   8       3272.62       3357.83        66.33 o                         
  -3   5   8       1183.09       1046.13        75.49 o                         
  -2   5   8        154.04        141.54        13.59 o                         
  -1   5   8        555.77        557.08        25.93 o                         
   0   5   8       9446.64       9260.62       149.74 o                         
   1   5   8        159.45        146.78        13.09 o                         
   2   5   8        371.46        360.49        16.11 o                         
   3   5   8        420.65        427.84        17.11 o                         
   4   5   8        358.16        332.65        18.94 o                         
   5   5   8         46.85         49.67         4.05 o                         
   6   5   8       2214.56       2165.92        67.68 o                         
   7   5   8          0.97          0.37         1.77 o                         
   8   5   8        619.58        643.82        16.20 o                         
  -7   6   8        561.68        548.05        20.90 o                         
  -6   6   8        439.06        425.06        20.04 o                         
  -5   6   8        103.73         78.52         8.18 o                         
  -4   6   8          4.26          2.78         4.51 o                         
  -3   6   8         44.33         35.48         6.95 o                         
  -2   6   8         94.03         96.91         8.85 o                         
  -1   6   8        182.12        189.25        14.29 o                         
   0   6   8        407.56        361.75        15.65 o                         
   1   6   8         74.41         82.01         7.74 o                         
   2   6   8          7.04          6.22         2.49 o                         
   3   6   8        124.32        125.25         7.72 o                         
   4   6   8       1169.26       1177.27        50.27 o                         
   5   6   8        353.45        390.42        15.90 o                         
   6   6   8         55.77         51.01         6.11 o                         
  -3   7   8        558.40        497.55       112.61 o                         
  -2   7   8          7.61         11.63         5.71 o                         
  -1   7   8        386.30        375.74        70.65 o                         
   0   7   8       4283.92       3432.63       214.74 o                         
   1   7   8        731.58        700.46        28.40 o                         
   2   7   8        505.08        542.10        26.02 o                         
 -11   0   9        635.67        605.24        19.63 o                         
  -9   0   9       3466.21       3627.12        55.27 o                         
  -7   0   9        121.40        144.88         7.93 o                         
  -5   0   9       1181.54       1282.02        20.95 o                         
  -3   0   9        328.83        423.60        24.16 o                         
  -1   0   9        691.97        641.65        62.18 o                         
   1   0   9        123.28         79.51        38.44 o                         
   3   0   9        701.47        706.48        18.97 o                         
   5   0   9         84.02        109.58         7.86 o                         
   7   0   9       3399.34       3523.25        88.42 o                         
   9   0   9        177.90        166.82         9.52 o                         
  11   0   9         87.90         88.36         7.90 o                         
 -12   1   9         15.21         12.59         1.92 o                         
 -11   1   9       1657.70       1646.73        27.52 o                         
 -10   1   9         21.80         19.92         2.51 o                         
  -9   1   9       1911.95       1993.05        21.97 o                         
  -8   1   9          1.44          1.70         1.62 o                         
  -7   1   9         26.32         47.19         3.78 o                         
  -6   1   9         10.60         17.27         1.91 o                         
  -5   1   9         12.49         15.21         1.92 o                         
  -4   1   9         70.83         78.56         3.65 o                         
  -3   1   9       4779.01       4599.34       109.80 o                         
  -2   1   9          5.07          0.61         2.16 o                         
  -1   1   9       4331.40       4161.30        46.44 o                         
   0   1   9         91.54         58.53         5.69 o                         
   1   1   9        781.87        836.55        33.00 o                         
   2   1   9         29.15         18.54         3.56 o                         
   3   1   9      10189.78      10734.74       122.49 o                         
   4   1   9          0.32          1.93         2.07 o                         
   5   1   9        268.39        293.37         7.94 o                         
   6   1   9        110.11        133.83         7.07 o                         
   7   1   9       1484.36       1507.07        22.67 o                         
   8   1   9          0.04         -0.82         2.36 o                         
   9   1   9       1915.20       1918.45        25.42 o                         
  10   1   9          2.99          4.15         1.35 o                         
  11   1   9        376.36        396.39        11.31 o                         
 -11   2   9        296.79        296.50         8.47 o                         
 -10   2   9          4.26          1.37         1.61 o                         
  -9   2   9        603.48        663.70        30.34 o                         
  -8   2   9        312.60        339.47        10.28 o                         
  -7   2   9        335.93        329.62         9.69 o                         
  -6   2   9          1.35         -1.43         1.43 o                         
  -5   2   9       1600.98       1693.08        23.55 o                         
  -4   2   9          0.22          0.15         1.01 o                         
  -3   2   9         23.46         18.58         1.98 o                         
  -2   2   9         97.47         86.89         5.57 o                         
  -1   2   9          5.19         11.88         3.22 o                         
   0   2   9         17.61         16.10         2.40 o                         
   1   2   9         87.54        107.24         8.26 o                         
   2   2   9         14.60         20.03         2.10 o                         
   3   2   9        870.36        873.11        15.60 o                         
   4   2   9         98.78         97.00         4.55 o                         
   5   2   9       2072.41       2174.31        55.05 o                         
   6   2   9        126.45        140.32         7.41 o                         
   7   2   9       2097.61       2164.86        53.83 o                         
   8   2   9         66.19         74.94         5.79 o                         
   9   2   9         32.22         32.09         3.32 o                         
  10   2   9          0.84          1.11         1.11 o                         
 -11   3   9       2122.61       1834.94        87.64 o                         
 -10   3   9          0.02         -0.27         1.98 o                         
  -9   3   9        733.94        769.70        19.44 o                         
  -8   3   9          8.37          6.61         2.01 o                         
  -7   3   9        373.99        440.99        16.99 o                         
  -6   3   9        192.63        180.15        11.24 o                         
  -5   3   9         16.55         18.11         5.99 o                         
  -4   3   9        232.94        198.59         8.90 o                         
  -3   3   9       2511.84       2352.57       114.54 o                         
  -2   3   9         11.44          6.87         2.58 o                         
  -1   3   9        861.69        848.54        26.36 o                         
   0   3   9        344.39        340.95        19.33 o                         
   1   3   9         17.10         18.67         2.72 o                         
   2   3   9        598.23        609.78        24.22 o                         
   3   3   9      15477.20      15090.63       303.53 o                         
   4   3   9        106.16        102.03         8.03 o                         
   5   3   9         67.48         70.71        14.75 o                         
   6   3   9         59.44         63.72         7.68 o                         
   7   3   9       1275.69       1326.89        34.29 o                         
   8   3   9         13.71         21.18         3.22 o                         
   9   3   9        575.03        611.14        14.09 o                         
 -10   4   9          2.17          0.28         1.76 o                         
  -9   4   9       1394.79       1302.23        31.66 o                         
  -8   4   9         90.41         90.87         7.48 o                         
  -7   4   9         30.74         26.43         4.33 o                         
  -6   4   9         94.68         95.24         8.25 o                         
  -5   4   9        210.63        224.65        12.41 o                         
  -4   4   9        594.04        568.09        19.65 o                         
  -3   4   9          2.74          1.79         2.57 o                         
  -2   4   9        182.28        184.53        12.91 o                         
  -1   4   9         21.73         32.58         5.73 o                         
   0   4   9        153.65        137.28        10.50 o                         
   1   4   9         85.53         97.15         7.59 o                         
   2   4   9         11.50          7.42         3.92 o                         
   3   4   9         59.51         72.69         6.96 o                         
   4   4   9         32.51         39.80         4.84 o                         
   5   4   9        952.60        924.07        32.47 o                         
   6   4   9         53.70         54.44         4.43 o                         
   7   4   9       3118.17       3150.50        90.10 o                         
   8   4   9         95.78         88.91         6.22 o                         
  -8   5   9          1.20          0.72         1.67 o                         
  -7   5   9        193.11        158.97         8.54 o                         
  -6   5   9         60.75         59.14         6.57 o                         
  -5   5   9          0.89          4.09         3.13 o                         
  -4   5   9        265.03        249.22        13.52 o                         
  -3   5   9       2937.15       2656.84        68.53 o                         
  -2   5   9          4.75         -2.27         5.52 o                         
  -1   5   9       2845.97       2820.63        81.01 o                         
   0   5   9        527.78        517.26        23.64 o                         
   1   5   9        386.89        384.35        19.61 o                         
   2   5   9        268.38        277.67        16.18 o                         
   3   5   9       4673.84       4814.67        82.42 o                         
   4   5   9        374.00        357.00        14.13 o                         
   5   5   9         58.13         68.48         4.86 o                         
   6   5   9        449.12        470.26        14.03 o                         
   7   5   9       1129.45       1145.48        20.09 o                         
  -6   6   9        117.10         99.12        11.27 o                         
  -5   6   9        580.14        450.96        22.16 o                         
  -4   6   9         99.00         95.17         9.56 o                         
  -3   6   9        183.02        128.96        13.52 o                         
  -2   6   9        136.51        133.77        11.52 o                         
  -1   6   9        225.76        193.26        13.45 o                         
   0   6   9         16.81         14.28         4.96 o                         
   1   6   9         29.64         43.94         6.62 o                         
   2   6   9         50.50         50.66         6.55 o                         
   3   6   9        890.26        918.96        24.98 o                         
   4   6   9        411.65        427.63        13.15 o                         
 -10   0  10        646.16        663.61        24.44 o                         
  -8   0  10       1507.61       1573.26        28.05 o                         
  -6   0  10       1854.49       2007.17        32.62 o                         
  -4   0  10         29.78         32.42         4.45 o                         
  -2   0  10       9955.76      10753.23       397.60 o                         
   0   0  10        517.33        554.47        18.81 o                         
   2   0  10         78.69        113.99         7.22 o                         
   4   0  10         42.14         33.93         5.38 o                         
   6   0  10       2474.21       2741.86        57.30 o                         
   8   0  10       1367.68       1367.53        25.48 o                         
  10   0  10       2471.03       2520.42        42.35 o                         
 -11   1  10          2.78          1.33         1.10 o                         
 -10   1  10        345.69        337.66         9.54 o                         
  -9   1  10        103.94        107.30         5.32 o                         
  -8   1  10       1131.05       1157.98        17.98 o                         
  -7   1  10          8.47          7.03         1.87 o                         
  -6   1  10       1542.58       1571.68        21.74 o                         
  -5   1  10         10.15          5.55         1.52 o                         
  -4   1  10        296.15        309.93         7.76 o                         
  -3   1  10          3.78          3.82         1.60 o                         
  -2   1  10         21.05         21.31         2.22 o                         
  -1   1  10         67.59         51.40         3.04 o                         
   0   1  10       1065.91       1169.86        26.91 o                         
   1   1  10         77.67         60.67         3.74 o                         
   2   1  10        950.08       1022.80        15.77 o                         
   3   1  10         15.83         26.85         2.70 o                         
   4   1  10        114.95        148.91         6.10 o                         
   5   1  10        314.61        356.68        11.59 o                         
   6   1  10       5431.70       5778.82        89.78 o                         
   7   1  10          0.54         -2.26         2.26 o                         
   8   1  10         18.61         15.09         2.41 o                         
   9   1  10         16.15         20.51         2.32 o                         
  10   1  10        819.13        821.15        15.41 o                         
 -11   2  10         33.75         28.64         2.36 o                         
 -10   2  10        268.21        265.98         8.05 o                         
  -9   2  10         18.97         17.25         2.55 o                         
  -8   2  10       2006.68       1989.63        24.12 o                         
  -7   2  10          0.03         -2.13         3.36 o                         
  -6   2  10       7876.49       8132.51       111.10 o                         
  -5   2  10         86.89         85.35         5.23 o                         
  -4   2  10         40.94         57.83         3.40 o                         
  -3   2  10        159.79        167.07         5.71 o                         
  -2   2  10       2198.18       2247.53        67.03 o                         
  -1   2  10        206.39        193.47         9.44 o                         
   0   2  10         66.21         74.08         9.94 o                         
   1   2  10         34.49         37.15         2.96 o                         
   2   2  10        201.76        180.66         8.58 o                         
   3   2  10         48.84         45.48         3.54 o                         
   4   2  10        903.34        977.30        17.70 o                         
   5   2  10          0.67          1.08         1.96 o                         
   6   2  10       1014.47       1074.54        18.01 o                         
   7   2  10         20.69         26.62         4.76 o                         
   8   2  10       1096.34       1111.69        30.28 o                         
   9   2  10         16.19         13.13         1.96 o                         
 -10   3  10        360.23        323.14        17.05 o                         
  -9   3  10         64.84         58.91         5.42 o                         
  -8   3  10       1732.45       1679.38        25.73 o                         
  -7   3  10         74.80         70.67         4.76 o                         
  -6   3  10       1009.41        977.51        20.29 o                         
  -5   3  10          2.85          1.13         2.41 o                         
  -4   3  10        808.57        756.94        22.69 o                         
  -3   3  10         11.73         12.41         3.20 o                         
  -2   3  10        243.57        241.34        12.52 o                         
  -1   3  10        191.33        184.45        16.22 o                         
   0   3  10       2272.81       2305.87        47.46 o                         
   1   3  10         29.10         25.11         4.22 o                         
   2   3  10        890.85        888.66        20.54 o                         
   3   3  10        163.71        156.86         9.49 o                         
   4   3  10        467.24        469.57        18.37 o                         
   5   3  10         12.58          9.41         2.76 o                         
   6   3  10       1603.54       1754.50        45.70 o                         
   7   3  10         82.19         84.04         6.65 o                         
   8   3  10         83.59        101.72         5.76 o                         
   9   3  10        264.28        284.92         8.15 o                         
  -9   4  10        215.50        183.34         8.19 o                         
  -8   4  10        502.69        468.40        14.59 o                         
  -7   4  10          3.10         -1.33         2.29 o                         
  -6   4  10       2925.95       2902.79        61.19 o                         
  -5   4  10        783.19        775.76        21.87 o                         
  -4   4  10        408.02        401.55        17.56 o                         
  -3   4  10         34.28         34.22         5.20 o                         
  -2   4  10       3966.65       3949.31       110.75 o                         
  -1   4  10         22.51         16.65         3.69 o                         
   0   4  10        208.08        179.05        15.82 o                         
   1   4  10        220.19        229.91        12.65 o                         
   2   4  10        580.03        562.10        33.61 o                         
   3   4  10         25.98         29.21         4.57 o                         
   4   4  10        535.31        505.41        30.86 o                         
   5   4  10         47.87         47.01         5.33 o                         
   6   4  10       1014.38       1022.71        21.32 o                         
   7   4  10        118.78        124.33         7.31 o                         
  -7   5  10         25.50         20.94         3.40 o                         
  -6   5  10        561.08        518.89        16.35 o                         
  -5   5  10         18.41         20.70         4.07 o                         
  -4   5  10        392.54        373.80        19.44 o                         
  -3   5  10        156.69        134.99        12.08 o                         
  -2   5  10         25.11         20.62         5.60 o                         
  -1   5  10        367.51        361.10        15.67 o                         
   0   5  10        475.01        464.79        20.80 o                         
   1   5  10         12.59         12.87         4.75 o                         
   2   5  10        168.87        160.70        11.37 o                         
   3   5  10        479.30        493.01        15.94 o                         
   4   5  10        124.58        105.47         7.38 o                         
   5   5  10        406.05        419.78        12.24 o                         
   6   5  10       3649.96       3560.01        47.62 o                         
  -4   6  10        190.56        158.59        10.22 o                         
  -3   6  10        407.53        373.37        16.12 o                         
  -2   6  10       1704.19       1565.36        52.21 o                         
  -1   6  10        403.95        389.74        17.35 o                         
   0   6  10         44.83         44.75         6.03 o                         
   1   6  10        262.75        270.36        13.08 o                         
   2   6  10          3.68         11.53         3.93 o                         
   3   6  10         75.38         78.38         5.36 o                         
 -11   0  11       1253.16       1219.82        33.08 o                         
  -9   0  11       1423.62       1409.35        23.21 o                         
  -7   0  11        420.47        403.94        16.26 o                         
  -5   0  11       5924.61       6037.51        73.96 o                         
  -3   0  11       8925.38       9207.64       276.69 o                         
  -1   0  11        278.06        324.11        15.68 o                         
   1   0  11       5036.03       5293.05        58.85 o                         
   3   0  11        338.25        352.17        18.84 o                         
   5   0  11        114.28        131.65        11.18 o                         
   7   0  11       2171.69       2151.43        48.95 o                         
   9   0  11        720.08        696.38        21.08 o                         
 -10   1  11        171.39        160.47         6.01 o                         
  -9   1  11       1102.65       1039.43        14.89 o                         
  -8   1  11          7.26          4.26         2.06 o                         
  -7   1  11        349.97        379.54        10.34 o                         
  -6   1  11         10.16          7.82         2.06 o                         
  -5   1  11        158.70        142.45         6.69 o                         
  -4   1  11         15.65         17.12         2.53 o                         
  -3   1  11        380.15        418.62        11.14 o                         
  -2   1  11         24.11         21.03         2.38 o                         
  -1   1  11        149.48        157.90         5.77 o                         
   0   1  11         42.78         32.37         2.82 o                         
   1   1  11        610.06        639.58        13.49 o                         
   2   1  11          3.68          2.66         1.87 o                         
   3   1  11         17.21         23.39         3.51 o                         
   4   1  11         75.15         70.75         5.49 o                         
   5   1  11        420.20        488.63        13.42 o                         
   6   1  11         18.47         18.60         2.60 o                         
   7   1  11         25.64         26.03         3.23 o                         
   8   1  11         29.10         25.11         2.57 o                         
   9   1  11        683.16        701.50        13.32 o                         
 -10   2  11          0.98          2.21         1.15 o                         
  -9   2  11       1225.61       1216.21        22.07 o                         
  -8   2  11        105.14        107.66         5.40 o                         
  -7   2  11        167.56        165.19         7.03 o                         
  -6   2  11         78.66         78.78         4.98 o                         
  -5   2  11       3438.19       3546.98        59.16 o                         
  -4   2  11         12.43         12.74         2.42 o                         
  -3   2  11       4010.95       4074.95        49.48 o                         
  -2   2  11        130.36        128.03         6.47 o                         
  -1   2  11        282.28        275.13         9.87 o                         
   0   2  11         34.35         32.73         3.72 o                         
   1   2  11      12650.69      13041.20        72.07 o                         
   2   2  11         54.91         54.48         4.97 o                         
   3   2  11        433.11        459.25        12.43 o                         
   4   2  11         64.18         65.93         5.33 o                         
   5   2  11          8.36         13.11         2.71 o                         
   6   2  11         59.71         59.87         4.32 o                         
   7   2  11        305.93        314.87        12.88 o                         
   8   2  11          7.56          9.81         1.87 o                         
  -9   3  11        518.99        455.95        19.41 o                         
  -8   3  11          0.15          0.40         2.22 o                         
  -7   3  11        573.57        580.46        24.63 o                         
  -6   3  11        109.18        111.14         5.84 o                         
  -5   3  11         22.28         38.39         5.51 o                         
  -4   3  11         76.54         80.73         5.59 o                         
  -3   3  11        806.43        788.22        22.54 o                         
  -2   3  11         24.27         17.72         5.06 o                         
  -1   3  11       1533.47       1532.93        39.28 o                         
   0   3  11          2.79          3.17         2.86 o                         
   1   3  11        651.93        645.53        18.52 o                         
   2   3  11        232.87        231.59         8.87 o                         
   3   3  11          3.08          4.75         5.56 o                         
   4   3  11         16.48         22.50         3.18 o                         
   5   3  11        982.58        976.67        38.46 o                         
   6   3  11        106.78        105.97         7.19 o                         
   7   3  11         14.75         20.11         3.30 o                         
   8   3  11        193.18        198.01         6.90 o                         
  -8   4  11          7.95          9.13         2.40 o                         
  -7   4  11         50.67         55.88         5.74 o                         
  -6   4  11        189.31        170.99        10.47 o                         
  -5   4  11       2678.18       2559.82        47.61 o                         
  -4   4  11         28.21         25.63         3.76 o                         
  -3   4  11       4943.37       4729.51        85.61 o                         
  -2   4  11        447.97        439.71        21.23 o                         
  -1   4  11          5.13          5.34         6.20 o                         
   0   4  11        532.63        545.24        19.06 o                         
   1   4  11       6003.38       6284.78        87.44 o                         
   2   4  11        138.88        126.34        12.89 o                         
   3   4  11          1.73          8.43         3.65 o                         
   4   4  11        112.19        116.53         9.21 o                         
   5   4  11         69.69         78.14         6.06 o                         
   6   4  11          1.97          1.08         2.18 o                         
  -6   5  11        209.24        176.48         8.31 o                         
  -5   5  11        220.75        197.81        11.51 o                         
  -4   5  11        128.01        117.26         9.46 o                         
  -3   5  11        181.62        177.92        12.09 o                         
  -2   5  11          3.42          5.84         3.17 o                         
  -1   5  11        205.53        189.25        11.95 o                         
   0   5  11          9.33          6.93         7.51 o                         
   1   5  11        288.92        279.15        17.63 o                         
   2   5  11        181.80        191.18        13.77 o                         
   3   5  11         35.44         41.97         6.22 o                         
   4   5  11         25.40         23.08         3.08 o                         
 -10   0  12         78.75         60.22         4.34 o                         
  -8   0  12       1440.94       1517.23        27.65 o                         
  -6   0  12         81.57         98.44         9.90 o                         
  -4   0  12         21.00         24.80         4.13 o                         
  -2   0  12       4975.92       5045.33       132.40 o                         
   0   0  12       4977.52       5116.60        63.52 o                         
   2   0  12        942.82        972.74        29.00 o                         
   4   0  12       9614.87      10009.74        94.37 o                         
   6   0  12         45.85         58.05         6.75 o                         
   8   0  12        193.59        206.22         8.82 o                         
  -9   1  12          0.02         -1.07         1.15 o                         
  -8   1  12       3903.54       3913.03        91.30 o                         
  -7   1  12         18.58         17.80         2.43 o                         
  -6   1  12        368.17        368.46        10.08 o                         
  -5   1  12          3.35          2.66         1.83 o                         
  -4   1  12       2148.62       2217.13        32.41 o                         
  -3   1  12          1.16          3.55         1.81 o                         
  -2   1  12        633.01        673.75        19.88 o                         
  -1   1  12          6.50          7.36         1.91 o                         
   0   1  12        166.58        156.30         6.68 o                         
   1   1  12         55.78         57.44         4.74 o                         
   2   1  12         82.04         76.20         6.01 o                         
   3   1  12          0.66          0.33         1.80 o                         
   4   1  12       2191.85       2286.98        31.63 o                         
   5   1  12        147.60        160.45         7.35 o                         
   6   1  12        126.78        127.42         5.65 o                         
   7   1  12         16.92         18.66         2.75 o                         
   8   1  12       1224.90       1261.43        16.80 o                         
  -9   2  12         30.03         32.43         2.63 o                         
  -8   2  12       1582.15       1516.32        29.39 o                         
  -7   2  12         13.69         15.65         2.21 o                         
  -6   2  12       1656.16       1629.77        21.89 o                         
  -5   2  12          9.12          8.65         2.02 o                         
  -4   2  12        216.26        240.78        10.68 o                         
  -3   2  12        146.15        159.04         7.09 o                         
  -2   2  12       4564.71       4512.03        74.16 o                         
  -1   2  12         21.13         15.92         2.46 o                         
   0   2  12       2984.72       2982.69        39.31 o                         
   1   2  12        124.43        128.82         7.17 o                         
   2   2  12        292.41        306.71        10.08 o                         
   3   2  12        106.30        111.43         6.04 o                         
   4   2  12       6345.75       6731.55        78.37 o                         
   5   2  12          3.95          2.18         2.05 o                         
   6   2  12         21.27         26.90         4.00 o                         
   7   2  12         39.44         36.56         3.42 o                         
  -8   3  12       4753.38       4461.20        58.10 o                         
  -7   3  12        323.94        303.12        11.23 o                         
  -6   3  12        789.64        769.84        19.30 o                         
  -5   3  12         16.89         18.61         2.57 o                         
  -4   3  12        431.37        444.19        13.39 o                         
  -3   3  12         49.96         50.18         4.39 o                         
  -2   3  12        345.23        351.28        11.47 o                         
  -1   3  12         88.85         79.57         6.22 o                         
   0   3  12          3.21          5.92         3.92 o                         
   1   3  12        104.29         99.93         5.96 o                         
   2   3  12        342.81        361.54        11.05 o                         
   3   3  12          0.08         -2.86         3.51 o                         
   4   3  12        625.69        608.78        16.07 o                         
   5   3  12          3.23          1.02         2.08 o                         
   6   3  12        727.22        686.49        29.14 o                         
  -6   4  12        208.20        185.29         8.80 o                         
  -5   4  12        289.67        245.79         9.51 o                         
  -4   4  12         61.93         50.64         5.16 o                         
  -3   4  12        174.90        156.19        11.63 o                         
  -2   4  12       4727.46       4680.03        57.78 o                         
  -1   4  12         54.84         52.75         5.91 o                         
   0   4  12       1630.64       1663.72        34.07 o                         
   1   4  12        219.21        225.28        12.11 o                         
   2   4  12        373.53        370.95        14.45 o                         
   3   4  12        128.15        117.56         8.65 o                         
   4   4  12       5680.60       5651.46       165.90 o                         
   5   4  12        168.68        157.80         6.83 o                         
  -3   5  12         84.76         81.61         7.02 o                         
  -2   5  12        472.75        440.35        15.74 o                         
  -1   5  12        159.57        145.22         8.94 o                         
   0   5  12          9.00         19.84         4.05 o                         
   1   5  12          0.02          2.15         2.85 o                         
   2   5  12        349.96        344.48        15.27 o                         
  -7   0  13       1082.03       1098.78        29.45 o                         
  -5   0  13        881.01        815.50        20.10 o                         
  -3   0  13        905.03        931.89        24.48 o                         
  -1   0  13        173.22        185.88        10.53 o                         
   1   0  13       1406.84       1383.03        38.30 o                         
   3   0  13        690.67        742.33        25.32 o                         
   5   0  13        146.81        143.70        10.13 o                         
  -8   1  13          3.83          6.72         1.37 o                         
  -7   1  13       1683.32       1714.70        44.08 o                         
  -6   1  13          0.69          0.71         1.40 o                         
  -5   1  13       6702.79       7055.71       201.14 o                         
  -4   1  13          6.43          3.94         1.70 o                         
  -3   1  13        459.68        473.29        11.27 o                         
  -2   1  13         47.13         43.45         3.62 o                         
  -1   1  13       3679.78       3784.50        43.95 o                         
   0   1  13         68.15         63.81         4.21 o                         
   1   1  13       1553.74       1612.47        28.34 o                         
   2   1  13          3.41          6.20         2.29 o                         
   3   1  13        143.20        144.45         6.35 o                         
   4   1  13        120.29        118.38         6.05 o                         
   5   1  13        688.69        723.63        15.31 o                         
   6   1  13          4.19          2.94         1.52 o                         
  -8   2  13         40.98         35.74         2.55 o                         
  -7   2  13        125.40        122.21         4.61 o                         
  -6   2  13         26.51         21.50         2.12 o                         
  -5   2  13        670.06        712.48        18.24 o                         
  -4   2  13          4.45          3.28         1.69 o                         
  -3   2  13        285.35        273.34         8.98 o                         
  -2   2  13         23.68         18.56         3.18 o                         
  -1   2  13        109.42        118.82         6.53 o                         
   0   2  13         23.51         22.72         3.51 o                         
   1   2  13       2830.45       2842.83        38.76 o                         
   2   2  13         11.01          8.15         1.90 o                         
   3   2  13       2245.69       2391.66        42.75 o                         
   4   2  13         44.28         37.97         3.44 o                         
   5   2  13        594.16        612.78        22.20 o                         
   6   2  13         53.89         40.71         5.35 o                         
  -6   3  13          1.69          3.11         1.29 o                         
  -5   3  13       7383.51       6859.33        47.41 o                         
  -4   3  13        226.04        208.16         8.20 o                         
  -3   3  13        383.16        349.13        10.74 o                         
  -2   3  13         36.48         28.75         3.37 o                         
  -1   3  13       4054.10       4080.61        40.51 o                         
   0   3  13         21.21         18.59         3.35 o                         
   1   3  13        575.66        583.89        14.39 o                         
   2   3  13         69.79         73.46         5.64 o                         
   3   3  13          5.45          2.82         1.77 o                         
   4   3  13          0.33         -0.43         1.83 o                         
   5   3  13        213.82        205.29         9.76 o                         
  -4   4  13         37.20         31.99         4.52 o                         
  -3   4  13         10.39          9.30         3.02 o                         
  -2   4  13          0.32         -2.33         2.33 o                         
  -1   4  13        482.28        467.42        16.11 o                         
   0   4  13        328.36        308.56        11.38 o                         
   1   4  13        887.28        900.58        20.71 o                         
   2   4  13          7.06          7.36         4.07 o                         
  -6   0  14        156.43        166.56         9.88 o                         
  -4   0  14         67.07         69.29         6.29 o                         
  -2   0  14         23.50         23.67         3.97 o                         
   0   0  14        480.09        461.32        15.79 o                         
   2   0  14        819.65        784.89        23.98 o                         
   4   0  14        589.59        544.41        19.48 o                         
  -7   1  14          5.75          3.55         1.04 o                         
  -6   1  14         31.17         38.10         2.73 o                         
  -5   1  14         43.21         38.69         3.23 o                         
  -4   1  14       1909.81       1858.24        23.18 o                         
  -3   1  14          5.21          7.03         1.90 o                         
  -2   1  14       6609.26       6480.90        56.16 o                         
  -1   1  14         42.24         39.13         3.38 o                         
   0   1  14        910.56        869.12        21.62 o                         
   1   1  14         19.26         22.88         3.03 o                         
   2   1  14       4700.04       4706.06        36.13 o                         
   3   1  14          1.55          1.17         1.88 o                         
   4   1  14        617.24        629.18        17.53 o                         
   5   1  14         39.55         33.19         3.56 o                         
  -6   2  14        116.50        104.60         4.77 o                         
  -5   2  14          0.09         -0.73         1.24 o                         
  -4   2  14         29.15         22.20         2.55 o                         
  -3   2  14          9.28          8.18         1.91 o                         
  -2   2  14        131.65        120.40         5.60 o                         
  -1   2  14          0.91          0.00         1.41 o                         
   0   2  14          5.08          4.07         1.66 o                         
   1   2  14          6.97          6.80         2.49 o                         
   2   2  14        635.73        647.52        20.15 o                         
   3   2  14         49.17         42.64         3.21 o                         
   4   2  14          2.13          6.17         2.22 o                         
  -4   3  14       1883.48       1715.34        23.67 o                         
  -3   3  14          3.12          4.37         2.13 o                         
  -2   3  14       2754.25       2633.96        43.59 o                         
  -1   3  14        204.08        204.18         9.08 o                         
   0   3  14        165.21        157.51         9.06 o                         
   1   3  14        205.65        195.68         9.73 o                         
   2   3  14       5811.68       5429.90        59.91 o                         
  -3   0  15        672.76        591.11        16.93 o                         
  -1   0  15        518.04        449.50        13.30 o                         
   1   0  15         13.30         11.11         5.02 o                         
  -4   1  15          0.05          0.68         1.06 o                         
  -3   1  15         12.90         14.17         2.12 o                         
  -2   1  15          9.10          9.26         1.71 o                         
  -1   1  15       1071.52        991.07        14.23 o                         
   0   1  15         21.79         21.22         2.45 o                         
   1   1  15       1906.48       1788.99        23.19 o                         
   2   1  15         26.85         26.28         3.09 o                         
  -2   2  15         65.51         58.91         3.57 o                         
  -1   2  15         27.70         23.50         2.37 o                         
   0   2  15         14.16          7.40         2.00 o                         
                                                                                
